# Supplementary material for: MAIT and other innate-like T cells integrate adaptive immune responses to modulate interval-dependent reactogenicity to mRNA vaccines
Source: Sci Immunol. Author manuscript; Available in PMC 2026 Feb 23. (PMC7618774; doi:10.1126/sciimmunol.adu3337)
Supplement: Supplementary excel file 1 [file EMS212505-supplement-Supplementary_excel_file_1.xlsx]

## Sheet: S7
Table S7: TCR, Cytokine or TCR + Cytokine importance genes from Garner et al, 2003.
TCR	Cyt	TCR+Cyt
CCL4	GZMB	IFNG
CCL4L2	IFNG	GZMB
CCL3	NPPC	IL17F
CCL3L1	MT2A	MIR155HG
CSF2	GZMH	CCL3
LTA	GADD45B	IL2RA
XCL1	IL26	CCL4
XCL2	ZBTB32	TUBA1B
TNF	MAP3K8	HSP90AB1
ZFP36L1	MTHFD2	LTA
MYC	SEC61G	NME1
FABP5	SELENOK	TNF
TNFRSF9	MIR155HG	HSPD1
IL2RA	TNFRSF18	TXN
NR4A2	HSPA5	FABP5
LTB	LINC00604	MTHFD2
SLA	LMAN1	HSPE1
NR4A1	CCR1	EIF5A
CD82	CYTIP	SRM
HSPD1	SELENOS	MT2A
PTPN6	MYDGF	HSPA5
CISH	ADAM19	NPPC
MIR155HG	IL12RB2	GZMH
ZBED2	SATB1	RAN
TNFRSF4	SEC61B	LAG3
HSPE1	ARRB2	ODC1
ID2	PTGER4	PRDX1
RAN	PKM	C1QBP
NCL	SYTL3	HSP90AA1
IL4I1	FRMD4B	TNFRSF9
HSP90AB1	TUBA1B	CDK6
TNFSF14	LAG3	CCL20
NHP2	ARF4	PRMT1
C1QBP	PSMA6	CCL3L1
NOP16	CDK6	EIF4A1
PPA1	KLRD1	WARS
PRDX1	NFKBIA	NME2
CD160	SDF2L1	NFKBIA
TAGAP	IL2RA	DDX21
TUBA1B	KDELR2	EBNA1BP2
NOLC1	PPIF	PSMA6
RGS16	TNFRSF25	TUBA1C
NPM1	SURF4	NPM1
IER3	CHCHD2	PPA1
IRF4	GNA15	HNRNPAB
PHB	SMS	SEC61B
SRGN	ENO1	STIP1
EGR2	TPM4	IL12RB2
SNRPD1	CYCS	CYCS
MAP2K3	C15orf48	GADD45B
CD69	SEC13	RBM8A
RANBP1	TMSB10	HSPA8
TUBA1C	TPI1	CCT6A
EIF5A	PIM1	NCL
RNF19A	DESI1	CALR
NFKBID	GMPPB	PHB
PTPN7	TMEM208	FAM241A
SLC1A5	CD40LG	P2RX5
CREM	LGALS3	IRF4
RPL22L1	FASLG	RPL22L1
LYST	PGK1	SNRPD1
TUBB	PFDN2	PIM3
CCT6A	ICOS	SLC1A5
DCTPP1	BATF	PIM2
YBX1	HM13	MYDGF
SERBP1	EIF1	NOP16
CCND2	TMED9	MANF
PA2G4	ATP6V0B	CCT2
ZNF593	SRPRB	RANBP1
CALR	DNAJB11	FKBP4
DDX21	RBM8A	CHCHD2
ATP1B3	TXN	HSPH1
EBNA1BP2	SLC2A3	SEC61G
HSPA8	HIF1A	SDF2L1
MRTO4	PPIB	CCT5
CCT2	NAMPT	YBX1
CDK4	CDKN1A	DNAJA1
FKBP4	UFM1	ILF2
DKC1	TXNDC17	CYTIP
PDCD5	SEC11C	CCT3
PARK7	DDX21	SLC43A3
CMTM6	P4HB	PPP1R14B
CD320	STIP1	TOMM40
LST1	HSP90AA1	SHMT2
MRPL4	SEC61A1	TAP1
TIMM13	MIF	SERBP1
CKS2	OSTC	BATF
NDUFV2	WARS	YRDC
NPM3	MANF	RPS17
PAICS	IRF8	H2AFZ
ATP5MC3	TNFAIP8	TUBB
TKT	NDFIP2	ZBTB32
PRELID1	ELOC	CCT8
PTMA	AK2	PSME2
REL	PRMT1	TNFRSF18
TOMM5	CCL20	MRPL12
HSPA5	SERP1	MYC
SRSF2	PRF1	TRAF1
SNRPE	HUWE1	IFNG-AS1
APRT	FURIN	PDIA6

## Sheet: S8
Table S8: Antibodies used for flow cytometry panels.
Panel	Marker	Flurochrome	Clone	Dilution	Company	Cat#
Innate	CD11c	PE-CF594	B-Ly6	1:100	BD	562393
Innate	CD120b	FITC	22235	1:50	R&D	FAB226F
Innate	CD123	BV510	6H6	1:100	BioLegend	306022
Innate	CD14	BV650	M5E2	1:100	BioLegend	301836
Innate	CD16	APC	3G8	1:100	BioLegend	302012
Innate	CD19	PE-Cy7	HIB19	1:200	BioLegend	982410
Innate	CD3ε	BV785	OKT3	1:100	BioLegend	317330
Innate	CD4	BV711	OKT4	1:50	BioLegend	317440
Innate	CD56	BV421	HCD56	1:100	BioLegend	318328
Innate	CD8α	BV605	SK1	1:100	BioLegend	344742
Innate	HLA-ABC	PE	W6/32	1:50	BioLegend	311406
Innate	HLA-DR	AF700	L243	1:100	BioLegend	307626
Innate	Fc-Block	--	--	1:10	Milyenyi Biotec	130-059-901
Innate	Live/dead	Near-IR	--	1:400	Thermofisher	L34976
Innate-like	CCR7	APC	G043H7	1:100	BioLegend	353214100
Innate-like	CD119	PE	GIR-208	1:50	BioLegend	308606
Innate-like	CD161	PE	191B8	1:150	Milyenyi Biotec	130-113-593
Innate-like	CD19	PE-Cy7	HIB19	1:100	BioLegend	302216
Innate-like	CD3ε	BV785	OKT3	1:100	BioLegend	317330
Innate-like	CD4	BV650	OKT4	1:100	BioLegend	317436
Innate-like	CD45RA	BV510	HI100	1:100	BioLegend	304142
Innate-like	CD69	PE/Dazzle 594	FN50	1:100	BioLegend	310942
Innate-like	CD8α	AF700	SK1	1:150	BioLegend	344724
Innate-like	Live/dead	Near-IR	--	1:400	Thermofisher	L34976
Innate-like	MR1/5-OP-RU	BV421	--	1:200	--	--
Innate-like	Vα24/Jα18 TCR	PE-Cy7	6B11	1:50	BioLegend	342912
Innate-like	Vα7.2 TCR	BV605	3C10	1:50	BioLegend	351720
Innate-like	Vδ2 TCR	BV711	B6	1:50	BioLegend	331412
Innate-like	γδ TCR	FITC	B1	1:50	BioLegend	331208
Vitro	CD161	PE	191B8	1:150	Milyenyi Biotec	130-113-593
Vitro	CD3ε	BV785	OKT3	1:100	BioLegend	317330
Vitro	CD4	BV650	OKT4	1:100	BioLegend	317436
Vitro	CD56	BV480	NCAM16.2	1:100	BD	566162
Vitro	CD69	PE/Dazzle 594	FN50	1:100	BioLegend	310942
Vitro	CD8α	AF700	SK1	1:150	BioLegend	344724
Vitro	GzmB	AF647	GB11	1:200	BD	560212
Vitro	IFNg	Pacific Blue	B27	1:100	BioLegend	506526
Vitro	Live/dead	Near-IR	--	1:400	Thermofisher	L34976
Vitro	TNF	APC	Mab11	1:100	BioLegend	502912
Vitro	TNF	BV605	Mab11	1:100	BioLegend	502936
Vitro	Vα7.2 TCR	PE-Cy7	3C10	1:50	BioLegend	351712
Vitro	Vδ2 TCR	BV711	B6	1:50	BioLegend	331412
Vitro	γδ TCR	FITC	B1	1:50	BioLegend	331208

## Sheet: S9
Table S9. SARS-CoV-2 peptides used in this study.
Company	Code	Product	Target	Length	Overlap	Amino acids	Conc
Miltenyi	130-126-700	Peptivator Prot_S	S (immunodominant)	15	10	QHD43416.1: 304-338, 421-475, 492-519, 683-707, 741-770, 785-802, 885-1273	0.6nM
Miltenyi	130-127-041	Peptivator Prot_S1	S1	15	11	QHD43416.1: 1–692	0.6nM
Miltenyi	130-126-698	Peptivator Prot_N	Nucleocapsid (Wuhan)	15	11	QHD43423.2: 1-419	0.6nM
Oxford Immunotec	Proprietary	T-SPOT Discovery (modified)	Spike +/- NP?	15	11		-
Mimotopes	Custom (see below)		Spike	18	10	QHD43416.1	2 µg ml⁻¹
Mimotopes	Custom (see below)		Membrane	18	10	QHD43419.1	2 µg ml⁻¹
Mimotopes	Custom (see below)		Nucleocapsid	18	10	QHD43423.2	2 µg ml⁻¹
JPT	PM-WCPV-S-1	PEPMix S1 + S2	Spike	15	11	QHD43416.1: 1-1273	1 µg ml⁻¹
Mimotopes peptide sequences from PITCH study
Pool	ID	Length	WT Sequence
S1	S_1	18	MFVFLVLLPLVSSQCVNL
S1	S_2	16	PLVSSQCVNLTTRTQL
S1	S_3	18	CVNLTTRTQLPPAYTNSF
S1	S_4	16	QLPPAYTNSFTRGVYY
S1	S_5	16	TNSFTRGVYYPDKVFR
S1	S_6	18	GVYYPDKVFRSSVLHSTQ
S1	S_7	17	FRSSVLHSTQDLFLPFF
S1	S_8	16	STQDLFLPFFSNVTWF
S1	S_9	15	LPFFSNVTWFHAIHV
S1	S_10	18	NVTWFHAIHVSGTNGTKR
S1	S_11	18	HVSGTNGTKRFDNPVLPF
S1	S_12	16	KRFDNPVLPFNDGVYF
S1	S_13	18	VLPFNDGVYFASTEKSNI
S1	S_14	16	YFASTEKSNIIRGWIF
S1	S_15	17	KSNIIRGWIFGTTLDSK
S1	S_16	17	WIFGTTLDSKTQSLLIV
S1	S_17	18	DSKTQSLLIVNNATNVVI
S1	S_18	17	IVNNATNVVIKVCEFQF
S1	S_19	18	VVIKVCEFQFCNDPFLGV
S1	S_20	17	QFCNDPFLGVYYHKNNK
S1	S_21	18	LGVYYHKNNKSWMESEFR
S1	S_22	18	NKSWMESEFRVYSSANNC
S1	S_23	15	FRVYSSANNCTFEYV
S1	S_24	18	SANNCTFEYVSQPFLMDL
S1	S_25	18	YVSQPFLMDLEGKQGNFK
S1	S_26	18	DLEGKQGNFKNLREFVFK
S1	S_27	18	FKNLREFVFKNIDGYFKI
S1	S_28	17	FKNIDGYFKIYSKHTPI
S1	S_29	16	FKIYSKHTPINLVRDL
S1	S_30	17	HTPINLVRDLPQGFSAL
S1	S_31	18	RDLPQGFSALEPLVDLPI
S1	S_32	17	ALEPLVDLPIGINITRF
S1	S_33	18	LPIGINITRFQTLLALHR
S1	S_34	18	RFQTLLALHRSYLTPGDS
S1	S_35	18	HRSYLTPGDSSSGWTAGA
S1	S_36	18	DSSSGWTAGAAAYYVGYL
S1	S_37	18	GAAAYYVGYLQPRTFLLK
S1	S_38	17	YLQPRTFLLKYNENGTI
S1	S_39	18	LLKYNENGTITDAVDCAL
S1	S_40	17	TITDAVDCALDPLSETK
S1	S_41	18	CALDPLSETKCTLKSFTV
S1	S_42	15	TKCTLKSFTVEKGIY
S1	S_43	17	KSFTVEKGIYQTSNFRV
S1	S_44	18	GIYQTSNFRVQPTESIVR
S1	S_45	17	RVQPTESIVRFPNITNL
S1	S_46	17	IVRFPNITNLCPFGEVF
S1	S_47	18	TNLCPFGEVFNATRFASV
S1	S_48	18	VFNATRFASVYAWNRKRI
S1	S_49	17	SVYAWNRKRISNCVADY
S1	S_50	18	KRISNCVADYSVLYNSAS
S1	S_51	17	DYSVLYNSASFSTFKCY
S1	S_52	17	SASFSTFKCYGVSPTKL
S1	S_53	18	KCYGVSPTKLNDLCFTNV
S1	S_54	18	KLNDLCFTNVYADSFVIR
S1	S_55	17	NVYADSFVIRGDEVRQI
S1	S_56	18	VIRGDEVRQIAPGQTGKI
S1	S_57	17	QIAPGQTGKIADYNYKL
S1	S_58	18	GKIADYNYKLPDDFTGCV
S1	S_59	18	KLPDDFTGCVIAWNSNNL
S1	S_60	18	CVIAWNSNNLDSKVGGNY
S1	S_61	18	NLDSKVGGNYNYLYRLFR
S1	S_62	17	NYNYLYRLFRKSNLKPF
S1	S_63	18	LFRKSNLKPFERDISTEI
S1	S_64	18	PFERDISTEIYQAGSTPC
S1	S_65	16	EIYQAGSTPCNGVEGF
S1	S_66	16	STPCNGVEGFNCYFPL
S1	S_67	15	VEGFNCYFPLQSYGF
S1	S_68	18	CYFPLQSYGFQPTNGVGY
S1	S_69	18	GFQPTNGVGYQPYRVVVL
S1	S_70	15	GYQPYRVVVLSFELL
S1	S_71	16	RVVVLSFELLHAPATV
S1	S_72	15	FELLHAPATVCGPKK
S1	S_73	18	APATVCGPKKSTNLVKNK
S1	S_74	16	KKSTNLVKNKCVNFNF
S1	S_75	18	VKNKCVNFNFNGLTGTGV
S1	S_76	18	NFNGLTGTGVLTESNKKF
S1	S_77	18	GVLTESNKKFLPFQQFGR
S1	S_78	18	KFLPFQQFGRDIADTTDA
S1	S_79	17	GRDIADTTDAVRDPQTL
S1	S_80	15	TDAVRDPQTLEILDI
S1	S_81	18	DPQTLEILDITPCSFGGV
S1	S_82	18	DITPCSFGGVSVITPGTN
S1	S_83	18	GVSVITPGTNTSNQVAVL
S1	S_84	18	TNTSNQVAVLYQDVNCTE
S1	S_85	15	VLYQDVNCTEVPVAI
S1	S_86	15	VNCTEVPVAIHADQL
S1	S_87	17	VPVAIHADQLTPTWRVY
S1	S_88	17	DQLTPTWRVYSTGSNVF
S1	S_89	18	RVYSTGSNVFQTRAGCLI
S1	S_90	15	VFQTRAGCLIGAEHV
S1	S_91	18	AGCLIGAEHVNNSYECDI
S1	S_92	16	HVNNSYECDIPIGAGI
S1	S_93	18	ECDIPIGAGICASYQTQT
S2	S_94	17	GICASYQTQTNSPRRAR
S2	S_95	18	TQTNSPRRARSVASQSII
S2	S_96	16	ARSVASQSIIAYTMSL
S2	S_97	18	QSIIAYTMSLGAENSVAY
S2	S_98	17	SLGAENSVAYSNNSIAI
S2	S_99	18	VAYSNNSIAIPTNFTISV
S2	S_100	17	AIPTNFTISVTTEILPV
S2	S_101	17	ISVTTEILPVSMTKTSV
S2	S_102	16	LPVSMTKTSVDCTMYI
S2	S_103	18	KTSVDCTMYICGDSTECS
S2	S_104	16	YICGDSTECSNLLLQY
S2	S_105	17	TECSNLLLQYGSFCTQL
S2	S_106	17	LQYGSFCTQLNRALTGI
S2	S_107	16	TQLNRALTGIAVEQDK
S2	S_108	16	LTGIAVEQDKNTQEVF
S2	S_109	18	EQDKNTQEVFAQVKQIYK
S2	S_110	17	VFAQVKQIYKTPPIKDF
S2	S_111	18	IYKTPPIKDFGGFNFSQI
S2	S_112	16	DFGGFNFSQILPDPSK
S2	S_113	17	FSQILPDPSKPSKRSFI
S2	S_114	18	PSKPSKRSFIEDLLFNKV
S2	S_115	18	FIEDLLFNKVTLADAGFI
S2	S_116	17	KVTLADAGFIKQYGDCL
S2	S_117	18	GFIKQYGDCLGDIAARDL
S2	S_118	16	CLGDIAARDLICAQKF
S2	S_119	16	ARDLICAQKFNGLTVL
S2	S_120	18	AQKFNGLTVLPPLLTDEM
S2	S_121	18	VLPPLLTDEMIAQYTSAL
S2	S_122	15	EMIAQYTSALLAGTI
S2	S_123	16	YTSALLAGTITSGWTF
S2	S_124	18	AGTITSGWTFGAGAALQI
S2	S_125	18	TFGAGAALQIPFAMQMAY
S2	S_126	17	QIPFAMQMAYRFNGIGV
S2	S_127	16	MAYRFNGIGVTQNVLY
S2	S_128	16	GIGVTQNVLYENQKLI
S2	S_129	18	NVLYENQKLIANQFNSAI
S2	S_130	17	LIANQFNSAIGKIQDSL
S2	S_131	17	SAIGKIQDSLSSTASAL
S2	S_132	17	DSLSSTASALGKLQDVV
S2	S_133	17	SALGKLQDVVNQNAQAL
S2	S_134	17	DVVNQNAQALNTLVKQL
S2	S_135	17	QALNTLVKQLSSNFGAI
S2	S_136	18	KQLSSNFGAISSVLNDIL
S2	S_137	16	AISSVLNDILSRLDKV
S2	S_138	18	NDILSRLDKVEAEVQIDR
S2	S_139	16	KVEAEVQIDRLITGRL
S2	S_140	17	QIDRLITGRLQSLQTYV
S2	S_141	16	GRLQSLQTYVTQQLIR
S2	S_142	15	QTYVTQQLIRAAEIR
S2	S_143	15	QQLIRAAEIRASANL
S2	S_144	15	AAEIRASANLAATKM
S2	S_145	15	ASANLAATKMSECVL
S2	S_146	18	AATKMSECVLGQSKRVDF
S2	S_147	18	VLGQSKRVDFCGKGYHLM
S2	S_148	18	DFCGKGYHLMSFPQSAPH
S2	S_149	17	LMSFPQSAPHGVVFLHV
S2	S_150	18	APHGVVFLHVTYVPAQEK
S2	S_151	18	HVTYVPAQEKNFTTAPAI
S2	S_152	18	EKNFTTAPAICHDGKAHF
S2	S_153	17	AICHDGKAHFPREGVFV
S2	S_154	18	AHFPREGVFVSNGTHWFV
S2	S_155	16	FVSNGTHWFVTQRNFY
S2	S_156	15	HWFVTQRNFYEPQII
S2	S_157	17	QRNFYEPQIITTDNTFV
S2	S_158	18	QIITTDNTFVSGNCDVVI
S2	S_159	18	FVSGNCDVVIGIVNNTVY
S2	S_160	17	VIGIVNNTVYDPLQPEL
S2	S_161	17	TVYDPLQPELDSFKEEL
S2	S_162	15	PELDSFKEELDKYFK
S2	S_163	17	FKEELDKYFKNHTSPDV
S2	S_164	18	YFKNHTSPDVDLGDISGI
S2	S_165	17	DVDLGDISGINASVVNI
S2	S_166	17	SGINASVVNIQKEIDRL
S2	S_167	17	VNIQKEIDRLNEVAKNL
S2	S_168	17	DRLNEVAKNLNESLIDL
S2	S_169	16	KNLNESLIDLQELGKY
S2	S_170	18	LIDLQELGKYEQYIKWPW
S2	S_171	17	KYEQYIKWPWYIWLGFI
S2	S_172	18	WPWYIWLGFIAGLIAIVM
S2	S_173	18	FIAGLIAIVMVTIMLCCM
S2	S_174	18	VMVTIMLCCMTSCCSCLK
S2	S_175	18	CMTSCCSCLKGCCSCGSC
S2	S_176	18	LKGCCSCGSCCKFDEDDS
S2	S_177	18	SCCKFDEDDSEPVLKGVK
S2	S_178	18	FDEDDSEPVLKGVKLHYT
	M(ORF5)_1	17	MADSNGTITVEELKKLL
	M(ORF5)_2	17	ITVEELKKLLEQWNLVI
	M(ORF5)_3	18	KLLEQWNLVIGFLFLTWI
	M(ORF5)_4	17	VIGFLFLTWICLLQFAY
	M(ORF5)_5	18	TWICLLQFAYANRNRFLY
	M(ORF5)_6	18	AYANRNRFLYIIKLIFLW
	M(ORF5)_7	17	LYIIKLIFLWLLWPVTL
	M(ORF5)_8	18	FLWLLWPVTLACFVLAAV
	M(ORF5)_9	16	TLACFVLAAVYRINWI
	M(ORF5)_10	18	LAAVYRINWITGGIAIAM
	M(ORF5)_11	18	WITGGIAIAMACLVGLMW
	M(ORF5)_12	18	AMACLVGLMWLSYFIASF
	M(ORF5)_13	17	MWLSYFIASFRLFARTR
	M(ORF5)_14	15	ASFRLFARTRSMWSF
	M(ORF5)_15	18	FARTRSMWSFNPETNILL
	M(ORF5)_16	18	SFNPETNILLNVPLHGTI
	M(ORF5)_17	16	LLNVPLHGTILTRPLL
	M(ORF5)_18	16	HGTILTRPLLESELVI
	M(ORF5)_19	16	RPLLESELVIGAVILR
	M(ORF5)_20	15	ELVIGAVILRGHLRI
	M(ORF5)_21	17	AVILRGHLRIAGHHLGR
	M(ORF5)_22	18	LRIAGHHLGRCDIKDLPK
	M(ORF5)_23	18	GRCDIKDLPKEITVATSR
	M(ORF5)_24	17	PKEITVATSRTLSYYKL
	M(ORF5)_25	16	TSRTLSYYKLGASQRV
	M(ORF5)_26	16	YYKLGASQRVAGDSGF
	M(ORF5)_27	18	SQRVAGDSGFAAYSRYRI
	M(ORF5)_28	15	GFAAYSRYRIGNYKL
	M(ORF5)_29	18	SRYRIGNYKLNTDHSSSS
	M(ORF5)_30	17	KLNTDHSSSSDNIALLV
	M(ORF5)_31	18	KLNTDHSSSSDNIALLVQ
	N(ORF9)_1	17	MSDNGPQNQRNAPRITF
	N(ORF9)_2	18	NQRNAPRITFGGPSDSTG
	N(ORF9)_3	17	TFGGPSDSTGSNQNGER
	N(ORF9)_4	18	STGSNQNGERSGARSKQR
	N(ORF9)_5	15	ERSGARSKQRRPQGL
	N(ORF9)_6	18	RSKQRRPQGLPNNTASWF
	N(ORF9)_7	18	GLPNNTASWFTALTQHGK
	N(ORF9)_8	17	WFTALTQHGKEDLKFPR
	N(ORF9)_9	16	HGKEDLKFPRGQGVPI
	N(ORF9)_10	18	KFPRGQGVPINTNSSPDD
	N(ORF9)_11	17	PINTNSSPDDQIGYYRR
	N(ORF9)_12	16	PDDQIGYYRRATRRIR
	N(ORF9)_13	17	YYRRATRRIRGGDGKMK
	N(ORF9)_14	18	RIRGGDGKMKDLSPRWYF
	N(ORF9)_15	18	MKDLSPRWYFYYLGTGPE
	N(ORF9)_16	15	YFYYLGTGPEAGLPY
	N(ORF9)_17	18	GTGPEAGLPYGANKDGII
	N(ORF9)_18	18	PYGANKDGIIWVATEGAL
	N(ORF9)_19	17	IIWVATEGALNTPKDHI
	N(ORF9)_20	18	GALNTPKDHIGTRNPANN
	N(ORF9)_21	17	HIGTRNPANNAAIVLQL
	N(ORF9)_22	18	ANNAAIVLQLPQGTTLPK
	N(ORF9)_23	18	QLPQGTTLPKGFYAEGSR
	N(ORF9)_24	18	PKGFYAEGSRGGSQASSR
	N(ORF9)_25	16	SRGGSQASSRSSSRSR
	N(ORF9)_26	18	ASSRSSSRSRNSSRNSTP
	N(ORF9)_27	18	SRNSSRNSTPGSSRGTSP
	N(ORF9)_28	18	TPGSSRGTSPARMAGNGG
	N(ORF9)_29	18	SPARMAGNGGDAALALLL
	N(ORF9)_30	17	GGDAALALLLLDRLNQL
	N(ORF9)_31	17	LLLLDRLNQLESKMSGK
	N(ORF9)_32	18	NQLESKMSGKGQQQQGQT
	N(ORF9)_33	18	GKGQQQQGQTVTKKSAAE
	N(ORF9)_34	18	QTVTKKSAAEASKKPRQK
	N(ORF9)_35	17	AEASKKPRQKRTATKAY
	N(ORF9)_36	18	RQKRTATKAYNVTQAFGR
	N(ORF9)_37	18	AYNVTQAFGRRGPEQTQG
	N(ORF9)_38	18	GRRGPEQTQGNFGDQELI
	N(ORF9)_39	17	QGNFGDQELIRQGTDYK
	N(ORF9)_40	18	ELIRQGTDYKHWPQIAQF
	N(ORF9)_41	18	YKHWPQIAQFAPSASAFF
	N(ORF9)_42	17	QFAPSASAFFGMSRIGM
	N(ORF9)_43	18	AFFGMSRIGMEVTPSGTW
	N(ORF9)_44	18	GMEVTPSGTWLTYTGAIK
	N(ORF9)_45	18	TWLTYTGAIKLDDKDPNF
	N(ORF9)_46	17	IKLDDKDPNFKDQVILL
	N(ORF9)_47	18	PNFKDQVILLNKHIDAYK
	N(ORF9)_48	18	LLNKHIDAYKTFPPTEPK
	N(ORF9)_49	16	YKTFPPTEPKKDKKKK
	N(ORF9)_50	17	TEPKKDKKKKADETQAL
	N(ORF9)_51	16	KKKADETQALPQRQKK
	N(ORF9)_52	17	TQALPQRQKKQQTVTLL
	N(ORF9)_53	18	QKKQQTVTLLPAADLDDF
	N(ORF9)_54	18	LLPAADLDDFSKQLQQSM
	N(ORF9)_55	18	DFSKQLQQSMSSADSTQA
