# Supplementary material for: MAIT and other innate-like T cells integrate adaptive immune responses to modulate interval-dependent reactogenicity to mRNA vaccines
Source: Sci Immunol. Author manuscript; Available in PMC 2026 Feb 23. (PMC7618774; doi:10.1126/sciimmunol.adu3337)
Supplement: Supplementary excel file 2 [file EMS212505-supplement-Supplementary_excel_file_2.xlsx]

## Sheet: Fig. 1D,E; S2F DEGs BNT prime
Differentially expressed genes at BNT162b2 prime (V1+1 vs V1)
Ensembl ID	Gene name	Entrez ID	Gene type	logFC	logCPM	F	PValue	FDR
ENSG00000108700	CCL8	6355	protein_coding	6.00305	0.639782	116.136	5.3525e-20	3.56334e-16
ENSG00000290525	GBP1P1.1	400759	lncRNA	5.57916	1.2288	130.525	2.55254e-21	2.54897e-17
ENSG00000169245	CXCL10	3627	protein_coding	5.19674	4.46623	103.93	6.70194e-17	1.48723e-13
ENSG00000199668	Y_RNA.24	NA	misc_RNA	4.95708	-0.596792	90.6064	3.84388e-16	3.89997e-13
ENSG00000225492	GBP1P1	NA	transcribed_unprocessed_pseudogene	4.94593	3.41634	113.425	1.78867e-18	7.14467e-15
ENSG00000108691	CCL2	6347	protein_coding	4.84785	1.67638	83.4572	3.26494e-15	1.67198e-12
ENSG00000223387	LINC02068	105374219	lncRNA	4.8441	2.01199	80.3545	3.84756e-15	1.87423e-12
ENSG00000260325	HSPB9	94086	protein_coding	4.77128	-1.69164	44.8325	1.66472e-09	7.30721e-08
ENSG00000078081	LAMP3	27074	protein_coding	4.63669	5.55162	78.5969	5.20729e-14	1.31645e-11
ENSG00000224666	ETV7-AS1	NA	lncRNA	4.42355	0.369481	136.022	4.2903e-22	8.56858e-18
ENSG00000137959	IFI44L	10964	protein_coding	4.17672	8.30795	84.2678	1.13501e-14	4.44479e-12
ENSG00000134321	RSAD2	91543	protein_coding	4.14131	9.25886	69.1865	7.43075e-13	9.57464e-11
ENSG00000287181	ENSG00000287181	124900731	lncRNA	4.12384	-1.63881	56.696	6.9499e-12	6.45598e-10
ENSG00000088827	SIGLEC1	6614	protein_coding	4.09031	7.77665	92.217	1.44735e-15	9.96773e-13
ENSG00000187608	ISG15	9636	protein_coding	3.99416	8.90169	69.4845	6.81534e-13	9.0744e-11
ENSG00000152766	ANKRD22	118932	protein_coding	3.96759	5.53815	83.2814	1.48266e-14	5.17609e-12
ENSG00000185745	IFIT1	3434	protein_coding	3.95242	8.99986	71.3311	4.00344e-13	5.96692e-11
ENSG00000226004	LINC02528	105378020	lncRNA	3.91228	1.37602	94.3864	1.60911e-16	2.56674e-13
ENSG00000184979	USP18	11274	protein_coding	3.87771	4.97984	72.5396	2.84179e-13	4.61433e-11
ENSG00000138646	HERC5	51191	protein_coding	3.86356	8.23912	78.4457	5.45185e-14	1.34425e-11
ENSG00000233975	LINC02574	111216282	lncRNA	3.83231	1.94145	100.597	1.59339e-16	2.56674e-13
ENSG00000253838	ENSG00000253838	NA	lncRNA	3.8183	0.763721	74.1167	2.23057e-14	6.6491e-12
ENSG00000163666	HESX1	8820	protein_coding	3.76988	1.10826	68.409	2.29339e-13	3.88167e-11
ENSG00000149131	SERPING1	710	protein_coding	3.6941	7.09858	73.3922	2.22733e-13	3.85318e-11
ENSG00000010030	ETV7	51513	protein_coding	3.68896	5.97846	100.531	1.84839e-16	2.63686e-13
ENSG00000179044	EXOC3L1	283849	protein_coding	3.67099	4.21006	85.8984	7.45578e-15	3.38424e-12
ENSG00000272512	ENSG00000272512	NA	lncRNA	3.66894	2.04273	72.1528	3.24528e-13	5.17729e-11
ENSG00000078098	FAP	2191	protein_coding	3.65545	0.0773311	81.6309	2.2625e-15	1.29104e-12
ENSG00000131203	IDO1	3620	protein_coding	3.61983	6.52687	45.8728	1.13485e-09	5.34559e-08
ENSG00000157601	MX1	4599	protein_coding	3.5538	10.3828	82.1662	1.98752e-14	6.10688e-12
ENSG00000272491	ENSG00000272491	NA	lncRNA	3.53785	2.08085	59.5105	1.10264e-11	9.83121e-10
ENSG00000162772	ATF3	467	protein_coding	3.53525	4.11718	81.6463	2.29996e-14	6.65722e-12
ENSG00000137965	IFI44	10561	protein_coding	3.50903	7.46247	89.4353	2.94452e-15	1.54758e-12
ENSG00000111331	OAS3	4940	protein_coding	3.48833	10.2448	77.1647	7.75658e-14	1.80133e-11
ENSG00000188290	HES4	57801	protein_coding	3.43731	4.77456	66.6147	1.58031e-12	1.76862e-10
ENSG00000168062	BATF2	116071	protein_coding	3.36079	5.69735	79.1744	4.47006e-14	1.15943e-11
ENSG00000100336	APOL4	80832	protein_coding	3.34213	2.92901	88.7316	3.49939e-15	1.74724e-12
ENSG00000228318	ENSG00000228318	NA	lncRNA	3.30967	-0.912853	76.5307	1.0697e-14	4.32148e-12
ENSG00000119917	IFIT3	3437	protein_coding	3.30452	9.63255	77.8346	6.44823e-14	1.51511e-11
ENSG00000243649	CFB	629	protein_coding	3.27618	-0.759571	88.4145	2.44385e-16	3.2539e-13
ENSG00000238015	ENSG00000238015	100130630	processed_pseudogene	3.2727	0.842683	78.9299	2.27443e-14	6.65722e-12
ENSG00000224789	ENSG00000224789	NA	lncRNA	3.25129	1.84904	95.8544	5.8078e-16	5.09071e-13
ENSG00000126709	IFI6	2537	protein_coding	3.23186	8.65703	69.9398	5.97407e-13	8.12276e-11
ENSG00000168658	VWA3B	200403	protein_coding	3.22741	-1.13615	53.0134	2.52307e-11	2.04832e-09
ENSG00000108387	SEPTIN4	5414	protein_coding	3.16159	4.02577	65.9596	1.91956e-12	2.09494e-10
ENSG00000134326	CMPK2	129607	protein_coding	3.14254	7.63196	79.189	4.4485e-14	1.15943e-11
ENSG00000189325	BNIP5	389384	protein_coding	3.13481	-1.33047	60.6678	1.16716e-12	1.38753e-10
ENSG00000135114	OASL	8638	protein_coding	3.12927	7.89212	68.7593	8.41344e-13	1.05116e-10
ENSG00000286978	ENSG00000286978	NA	lncRNA	3.07123	-1.10249	51.4704	4.30693e-11	3.22165e-09
ENSG00000119922	IFIT2	3433	protein_coding	3.06993	10.2916	69.782	6.25283e-13	8.43793e-11
ENSG00000169248	CXCL11	6373	protein_coding	3.05683	-1.25326	57.8389	3.26473e-12	3.2931e-10
ENSG00000205837	LINC00487	400941	lncRNA	3.05621	-0.20816	78.2355	1.70832e-14	5.59321e-12
ENSG00000237626	ENSG00000237626	NA	lncRNA	3.01528	-1.1074	67.1347	1.27194e-13	2.49051e-11
ENSG00000235150	RCBTB2P1	NA	processed_pseudogene	2.91324	-1.04326	55.059	1.07199e-11	9.6877e-10
ENSG00000117228	GBP1	2633	protein_coding	2.86083	8.95876	84.7177	1.00753e-14	4.19215e-12
ENSG00000151364	KCTD14	65987	protein_coding	2.85783	-1.61588	35.1673	2.2113e-08	6.84714e-07
ENSG00000242113	RN7SL124P	106480955	misc_RNA	2.85782	1.00753	82.685	1.78626e-14	5.75406e-12
ENSG00000233785	ENSG00000233785	NA	lncRNA	2.85593	0.00515931	70.8908	1.53353e-13	2.88941e-11
ENSG00000163746	PLSCR2	57047	protein_coding	2.854	0.724856	80.4277	3.03742e-14	8.42547e-12
ENSG00000107201	RIGI	23586	protein_coding	2.84875	6.76869	85.2423	8.77304e-15	3.80902e-12
ENSG00000002549	LAP3	51056	protein_coding	2.82599	7.82546	94.8679	7.42961e-16	5.93536e-13
ENSG00000198785	GRIN3A	116443	protein_coding	2.81496	2.05498	63.4986	4.09926e-12	4.05299e-10
ENSG00000254602	MIR130AHG	123466203	lncRNA	2.80987	-0.936733	51.0044	5.35105e-11	3.90041e-09
ENSG00000175643	RMI2	116028	protein_coding	2.80471	3.68094	59.931	1.18968e-11	1.04671e-09
ENSG00000120217	CD274	29126	protein_coding	2.79315	6.32855	62.6166	5.2167e-12	5.00903e-10
ENSG00000231528	FAM225A	286333	lncRNA	2.76959	-0.0126154	75.652	9.02557e-14	1.93827e-11
ENSG00000089127	OAS1	4938	protein_coding	2.76722	8.36767	78.5459	5.30398e-14	1.32414e-11
ENSG00000188820	CALHM6	441168	protein_coding	2.74279	5.45	70.6445	4.8992e-13	6.9395e-11
ENSG00000121380	BCL2L14	79370	protein_coding	2.71493	0.431148	54.3279	4.44679e-11	3.2893e-09
ENSG00000188157	AGRN	375790	protein_coding	2.71219	6.05254	70.3655	5.28382e-13	7.37961e-11
ENSG00000252206	RNU7-40P	100147827	snRNA	2.70788	1.89677	106.328	4.74906e-17	1.1856e-13
ENSG00000185338	SOCS1	8651	protein_coding	2.6883	5.63664	54.7686	6.0028e-11	4.23632e-09
ENSG00000133106	EPSTI1	94240	protein_coding	2.6861	7.13798	83.8466	1.26914e-14	4.69395e-12
ENSG00000132530	XAF1	54739	protein_coding	2.682	8.74029	98.6493	2.91769e-16	3.42777e-13
ENSG00000196141	SPATS2L	26010	protein_coding	2.67661	4.81893	65.7641	2.0303e-12	2.19185e-10
ENSG00000269720	CCDC194	110806280	protein_coding	2.66597	3.00207	79.7219	3.86121e-14	1.02821e-11
ENSG00000142089	IFITM3	10410	protein_coding	2.65091	8.52887	54.6511	6.23189e-11	4.35751e-09
ENSG00000290727	ALMS1P1	200420	lncRNA	2.65066	1.52438	48.2318	4.67041e-10	2.46115e-08
ENSG00000118160	SLC8A2	6543	protein_coding	2.62946	-1.77147	43.7822	6.2059e-10	3.17805e-08
ENSG00000280007	ENSG00000280007	NA	lncRNA	2.62799	1.5162	76.8844	8.50889e-14	1.86747e-11
ENSG00000158163	DZIP1L	199221	protein_coding	2.60979	2.66109	35.6398	4.3269e-08	1.19691e-06
ENSG00000287192	ENSG00000287192	NA	lncRNA	2.59418	-1.25401	54.4793	3.59493e-11	2.76146e-09
ENSG00000277511	ENSG00000277511	NA	lncRNA	2.58677	1.12597	104.23	8.07572e-17	1.61288e-13
ENSG00000280248	ENSG00000280248	NA	TEC	2.56729	4.75226	83.6372	1.3423e-14	4.87426e-12
ENSG00000154451	GBP5	115362	protein_coding	2.56512	10.2516	75.5953	1.19929e-13	2.41941e-11
ENSG00000251072	LMNB1-DT	102723557	lncRNA	2.55386	-1.87723	53.7134	1.90664e-11	1.57353e-09
ENSG00000068079	IFI35	3430	protein_coding	2.55194	7.24096	86.6412	6.07709e-15	2.8898e-12
ENSG00000255397	NASPP1	NA	processed_pseudogene	2.5447	-1.58108	41.9073	1.36897e-09	6.22802e-08
ENSG00000265531	FCGR1CP	100132417	unprocessed_pseudogene	2.53654	4.19889	63.1566	4.44855e-12	4.33048e-10
ENSG00000020577	SAMD4A	23034	protein_coding	2.52776	4.61422	100.944	1.67072e-16	2.56674e-13
ENSG00000279296	PRAL	NA	TEC	2.5023	-0.494679	55.6608	1.75566e-11	1.46101e-09
ENSG00000102794	ACOD1	730249	protein_coding	2.50187	-1.21994	33.4495	4.45483e-08	1.2272e-06
ENSG00000111335	OAS2	4939	protein_coding	2.49916	8.97604	73.1776	2.36614e-13	3.97114e-11
ENSG00000108771	DHX58	79132	protein_coding	2.49393	6.70581	86.2778	6.68325e-15	3.10414e-12
ENSG00000124256	ZBP1	81030	protein_coding	2.48732	7.68494	77.1129	7.86848e-14	1.80631e-11
ENSG00000115267	IFIH1	64135	protein_coding	2.47925	7.88797	74.8949	1.4587e-13	2.77459e-11
ENSG00000262979	ENSG00000262979	NA	lncRNA	2.47137	2.17797	83.3992	1.4486e-14	5.16632e-12
ENSG00000173193	PARP14	54625	protein_coding	2.46887	10.5735	91.6218	1.68322e-15	1.06619e-12
ENSG00000279320	ENSG00000279320	NA	TEC	2.46454	2.95896	84.4667	1.08188e-14	4.32148e-12
ENSG00000229054	RPS29P14	100129599	processed_pseudogene	2.45554	1.23922	69.1724	7.67645e-13	9.76523e-11
ENSG00000162654	GBP4	115361	protein_coding	2.4403	8.80114	76.6437	8.95979e-14	1.93827e-11
ENSG00000172426	RSPH9	221421	protein_coding	2.43082	0.871434	60.3866	1.05909e-11	9.61461e-10
ENSG00000123610	TNFAIP6	7130	protein_coding	2.42999	5.93874	52.076	1.43214e-10	9.03259e-09
ENSG00000137628	DDX60	55601	protein_coding	2.42465	7.89133	82.9384	1.6164e-14	5.38046e-12
ENSG00000150337	FCGR1A	2209	protein_coding	2.42159	6.30405	59.8175	1.22818e-11	1.07584e-09
ENSG00000188282	RUFY4	285180	protein_coding	2.41647	3.40834	73.6545	2.07167e-13	3.64982e-11
ENSG00000147697	GSDMC	56169	protein_coding	2.4146	-1.10272	41.7585	2.78081e-09	1.14512e-07
ENSG00000280270	ENSG00000280270	NA	TEC	2.40612	-0.627507	52.1174	3.65289e-11	2.79523e-09
ENSG00000237980	LINC02773	NA	lncRNA	2.40295	0.647994	62.6174	5.32529e-12	5.08884e-10
ENSG00000177409	SAMD9L	219285	protein_coding	2.40063	8.82187	91.4742	1.74757e-15	1.06619e-12
ENSG00000121236	TRIM6	117854	protein_coding	2.39943	0.926432	75.3252	1.24597e-13	2.46381e-11
ENSG00000170581	STAT2	6773	protein_coding	2.3958	9.72297	98.9647	2.70115e-16	3.37171e-13
ENSG00000185507	IRF7	3665	protein_coding	2.38966	8.23738	80.4055	3.19516e-14	8.74161e-12
ENSG00000255221	CARD17P	NA	transcribed_unprocessed_pseudogene	2.38033	2.00818	53.6091	8.91342e-11	6.01415e-09
ENSG00000266604	LINC01887	NA	lncRNA	2.36759	-0.539672	39.5491	8.40197e-09	2.9965e-07
ENSG00000197272	IL27	246778	protein_coding	2.36185	1.31803	75.0777	1.439e-13	2.76344e-11
ENSG00000222346	RNA5SP237	100873495	rRNA_pseudogene	2.35256	-1.12128	51.5724	6.2618e-11	4.35751e-09
ENSG00000197646	PDCD1LG2	80380	protein_coding	2.34217	1.60044	48.0452	5.39106e-10	2.79663e-08
ENSG00000121858	TNFSF10	8743	protein_coding	2.3224	8.77026	67.4967	1.21694e-12	1.42133e-10
ENSG00000168026	TTC21A	199223	protein_coding	2.31839	4.94129	52.4609	1.26341e-10	8.0616e-09
ENSG00000059378	PARP12	64761	protein_coding	2.31345	7.75203	91.4426	1.76168e-15	1.06619e-12
ENSG00000159189	C1QC	714	protein_coding	2.27767	1.0385	40.3627	7.22184e-09	2.62722e-07
ENSG00000115155	OTOF	9381	protein_coding	2.26583	4.00684	22.8038	6.62899e-06	9.05569e-05
ENSG00000287188	ENSG00000287188	NA	lncRNA	2.26497	-0.926513	51.2753	9.41153e-11	6.27166e-09
ENSG00000138642	HERC6	55008	protein_coding	2.26156	6.14862	74.0823	1.83275e-13	3.35813e-11
ENSG00000229023	RAB1AP1	NA	processed_pseudogene	2.25673	3.43809	120.851	1.72121e-18	7.14467e-15
ENSG00000055332	EIF2AK2	5610	protein_coding	2.25593	8.47722	85.3434	8.54231e-15	3.79127e-12
ENSG00000230266	XXYLT1-AS2	101410543	lncRNA	2.25573	0.191782	53.6094	8.46315e-11	5.76881e-09
ENSG00000038945	MSR1	4481	protein_coding	2.24424	3.60621	80.7361	2.93128e-14	8.36336e-12
ENSG00000140105	WARS1	7453	protein_coding	2.23678	9.38332	75.7464	1.14981e-13	2.34326e-11
ENSG00000225964	NRIR	NA	lncRNA	2.20394	3.36153	64.868	2.65382e-12	2.76052e-10
ENSG00000188313	PLSCR1	5359	protein_coding	2.20052	7.39571	73.921	1.9179e-13	3.45634e-11
ENSG00000251804	RNU6-1294P	106480131	snRNA	2.19883	0.447378	58.9123	1.67263e-11	1.40952e-09
ENSG00000279236	ENSG00000279236	NA	TEC	2.19623	3.52812	97.466	3.90544e-16	3.89997e-13
ENSG00000181381	DDX60L	91351	protein_coding	2.19144	9.24342	72.814	2.623e-13	4.32946e-11
ENSG00000138035	PNPT1	87178	protein_coding	2.19067	5.59381	59.952	1.17813e-11	1.04114e-09
ENSG00000177294	FBXO39	162517	protein_coding	2.18795	1.19793	72.4789	2.9887e-13	4.81374e-11
ENSG00000183347	GBP6	163351	protein_coding	2.17974	2.53271	53.4023	9.44976e-11	6.27166e-09
ENSG00000260096	DNM1P33	NA	unprocessed_pseudogene	2.17098	-1.41365	47.4453	2.33431e-10	1.36718e-08
ENSG00000104332	SFRP1	6422	protein_coding	2.16229	-1.44172	22.8361	4.74607e-06	6.77061e-05
ENSG00000255355	PATL1-DT	NA	lncRNA	2.15398	-1.02088	39.6763	4.95331e-09	1.87363e-07
ENSG00000283384	ENSG00000283384	NA	lncRNA	2.15126	1.21301	51.3122	1.84322e-10	1.10549e-08
ENSG00000105948	TTC26	79989	protein_coding	2.1418	3.11234	46.889	8.03747e-10	3.96357e-08
ENSG00000136514	RTP4	64108	protein_coding	2.14147	4.84055	60.6848	9.40437e-12	8.65549e-10
ENSG00000132274	TRIM22	10346	protein_coding	2.12495	9.55647	91.7211	1.64125e-15	1.06619e-12
ENSG00000152778	IFIT5	24138	protein_coding	2.1248	6.99842	74.558	1.60328e-13	2.99259e-11
ENSG00000145147	SLIT2	9353	protein_coding	2.12161	-1.63079	35.9531	1.74704e-08	5.63682e-07
ENSG00000177989	ODF3B	440836	protein_coding	2.11881	7.49089	82.3194	1.90753e-14	6.04717e-12
ENSG00000289234	ZNF496-DT	107985115	lncRNA	2.115	3.2171	73.6321	2.08332e-13	3.64982e-11
ENSG00000140464	PML	5371	protein_coding	2.1096	8.44921	81.7566	2.21862e-14	6.6491e-12
ENSG00000258872	FDPSP3	2227	transcribed_processed_pseudogene	2.09659	1.90609	73.3229	2.2873e-13	3.88167e-11
ENSG00000222986	RNU5A-5P	100873835	snRNA	2.08657	-1.28594	53.2543	5.9091e-11	4.21488e-09
ENSG00000164509	IL31RA	133396	protein_coding	2.08614	3.41428	53.2027	9.94756e-11	6.51386e-09
ENSG00000246375	PPM1K-DT	105369192	lncRNA	2.07432	-1.20769	35.7631	3.42049e-08	9.81524e-07
ENSG00000227017	ENSG00000227017	NA	lncRNA	2.07075	-1.94336	34.3557	3.09919e-08	9.11591e-07
ENSG00000272563	ENSG00000272563	NA	lncRNA	2.06875	-1.25707	43.8896	1.42694e-09	6.41209e-08
ENSG00000284194	SCO2	9997	protein_coding	2.06731	6.81968	95.819	5.86253e-16	5.09071e-13
ENSG00000115415	STAT1	6772	protein_coding	2.05968	10.257	114.097	7.71633e-18	2.56851e-14
ENSG00000254708	MMADHCP2	NA	processed_pseudogene	2.05616	0.249147	37.8958	1.86446e-08	5.97705e-07
ENSG00000155363	MOV10	4343	protein_coding	2.05555	7.33569	71.0659	4.3196e-13	6.29715e-11
ENSG00000234358	RPL7AP42	100271215	processed_pseudogene	2.04899	1.20073	46.0321	1.09693e-09	5.24114e-08
ENSG00000138496	PARP9	83666	protein_coding	2.04799	8.58903	94.9261	7.32248e-16	5.93536e-13
ENSG00000265432	MIR4308	100422984	miRNA	2.03153	-1.15014	40.99	4.39566e-09	1.69479e-07
ENSG00000116663	FBXO6	26270	protein_coding	2.03039	5.25963	75.533	1.22047e-13	2.43753e-11
ENSG00000130589	HELZ2	85441	protein_coding	2.02401	9.90366	75.9825	1.07661e-13	2.26337e-11
ENSG00000079385	CEACAM1	634	protein_coding	2.01266	6.29376	48.7458	4.29804e-10	2.2952e-08
ENSG00000202125	RNU1-100P	106480183	snRNA	2.01261	0.679904	62.1287	6.26955e-12	5.87866e-10
ENSG00000270972	ENSG00000270972	NA	lncRNA	2.00985	3.19528	41.7072	4.82404e-09	1.82819e-07
ENSG00000233672	RNASEH2B-AS1	NA	lncRNA	2.00834	0.858292	47.1185	7.45934e-10	3.77159e-08
ENSG00000156587	UBE2L6	9246	protein_coding	1.99047	8.16999	76.9581	8.21266e-14	1.83971e-11
ENSG00000162512	SDC3	9672	protein_coding	1.98152	3.9834	58.7073	1.73346e-11	1.44857e-09
ENSG00000291135	FCGR1BP	2210	lncRNA	1.97983	5.51392	51.4039	1.78383e-10	1.07634e-08
ENSG00000138119	MYOF	26509	protein_coding	1.9795	6.91543	90.3173	2.34787e-15	1.30255e-12
ENSG00000196123	MATCAP1	653319	protein_coding	1.97192	3.97066	47.3109	6.96166e-10	3.53787e-08
ENSG00000166016	ABTB2	25841	protein_coding	1.96927	4.68143	45.1922	1.43193e-09	6.41223e-08
ENSG00000221963	APOL6	80830	protein_coding	1.96765	9.53799	82.947	1.61268e-14	5.38046e-12
ENSG00000128512	DOCK4	9732	protein_coding	1.96086	6.56355	46.0536	1.06634e-09	5.1072e-08
ENSG00000282851	BISPR	105221694	lncRNA	1.95911	5.07899	110.128	1.91045e-17	5.45078e-14
ENSG00000115414	FN1	2335	protein_coding	1.95507	0.291387	67.5224	5.82845e-13	8.08374e-11
ENSG00000102524	TNFSF13B	10673	protein_coding	1.95473	7.48306	57.9597	2.18759e-11	1.7906e-09
ENSG00000125355	TMEM255A	55026	protein_coding	1.94619	0.812383	36.4315	3.14468e-08	9.19554e-07
ENSG00000237249	ENSG00000237249	NA	processed_pseudogene	1.93228	0.3164	38.5809	1.50243e-08	4.91911e-07
ENSG00000141837	CACNA1A	773	protein_coding	1.9292	1.6806	48.4132	4.84379e-10	2.53911e-08
ENSG00000232031	ENSG00000232031	NA	lncRNA	1.92596	0.689461	46.5163	9.32852e-10	4.52207e-08
ENSG00000163568	AIM2	9447	protein_coding	1.92428	5.19192	68.0026	1.04941e-12	1.27024e-10
ENSG00000205436	EXOC3L4	91828	protein_coding	1.92148	-1.90458	16.7755	7.20775e-05	0.000660336
ENSG00000160932	LY6E	4061	protein_coding	1.91285	8.16825	55.9865	4.07231e-11	3.06914e-09
ENSG00000229677	ENSG00000229677	100270940	processed_pseudogene	1.90883	2.91799	68.803	8.31789e-13	1.05116e-10
ENSG00000249633	OR52V1P	81242	unprocessed_pseudogene	1.90106	-1.1838	39.399	8.86522e-09	3.1282e-07
ENSG00000279861	ENSG00000279861	NA	TEC	1.90104	3.15805	94.6779	7.80059e-16	5.99205e-13
ENSG00000273076	ENSG00000273076	NA	lncRNA	1.89881	0.791861	57.903	2.29722e-11	1.87266e-09
ENSG00000100342	APOL1	8542	protein_coding	1.89864	7.00542	73.9154	1.92096e-13	3.45634e-11
ENSG00000168899	VAMP5	10791	protein_coding	1.89816	5.82166	52.4138	1.28277e-10	8.15909e-09
ENSG00000229534	HNRNPA1P53	NA	processed_pseudogene	1.88814	-1.05589	34.1084	6.15179e-08	1.60187e-06
ENSG00000200135	Y_RNA.31	NA	misc_RNA	1.88615	-0.92815	48.3651	4.11702e-10	2.2223e-08
ENSG00000255328	ENSG00000255328	NA	lncRNA	1.88415	3.72012	43.4223	2.64112e-09	1.09864e-07
ENSG00000158714	SLAMF8	56833	protein_coding	1.88348	3.51541	65.4287	2.2438e-12	2.39642e-10
ENSG00000196550	FAM72A	729533	protein_coding	1.87575	0.651833	57.5226	2.56607e-11	2.06652e-09
ENSG00000239920	ENSG00000239920	NA	protein_coding	1.87233	1.08257	64.4737	3.03025e-12	3.1036e-10
ENSG00000286273	ENSG00000286273	NA	lncRNA	1.86686	-1.69639	24.9082	1.73897e-06	2.89906e-05
ENSG00000183486	MX2	4600	protein_coding	1.86173	9.49025	71.633	3.67204e-13	5.64138e-11
ENSG00000274121	ENSG00000274121	NA	misc_RNA	1.86089	-1.88989	43.4143	1.23315e-09	5.76778e-08
ENSG00000128342	LIF	3976	protein_coding	1.85676	-0.472285	38.6311	1.37096e-08	4.56438e-07
ENSG00000237568	ENSG00000237568	NA	lncRNA	1.85303	-1.09549	32.0584	1.02282e-07	2.50034e-06
ENSG00000132256	TRIM5	85363	protein_coding	1.8402	6.17099	80.055	3.5139e-14	9.48373e-12
ENSG00000108950	FAM20A	54757	protein_coding	1.83513	0.648258	31.0901	2.36887e-07	5.15933e-06
ENSG00000134809	TIMM10	26519	protein_coding	1.82966	4.16735	38.7741	1.37123e-08	4.56438e-07
ENSG00000138755	CXCL9	4283	protein_coding	1.82687	-0.340394	35.8999	3.44953e-08	9.87369e-07
ENSG00000105967	TFEC	22797	protein_coding	1.82079	6.2696	46.8439	8.1513e-10	3.99995e-08
ENSG00000233646	OR52T1P	81244	unprocessed_pseudogene	1.81874	-1.32105	40.9155	4.72218e-09	1.79984e-07
ENSG00000173369	C1QB	713	protein_coding	1.81491	1.67076	42.3604	3.84639e-09	1.50924e-07
ENSG00000272666	KLHDC7B-DT	NA	lncRNA	1.81391	-0.169105	60.3663	1.09377e-11	9.79743e-10
ENSG00000266786	LGALS9DP	NA	unprocessed_pseudogene	1.8087	-0.676064	35.0518	3.15816e-08	9.20799e-07
ENSG00000248553	OR52H2P	81261	unitary_pseudogene	1.80734	-1.68076	31.662	1.3365e-07	3.13662e-06
ENSG00000173821	RNF213	57674	protein_coding	1.8069	12.3043	73.6647	2.06172e-13	3.64982e-11
ENSG00000188676	IDO2	169355	protein_coding	1.80309	0.0494831	29.9972	3.59349e-07	7.41417e-06
ENSG00000125148	MT2A	4502	protein_coding	1.79998	6.01874	37.3738	2.27995e-08	6.97806e-07
ENSG00000136816	TOR1B	27348	protein_coding	1.7777	6.52121	67.0319	1.39508e-12	1.61055e-10
ENSG00000131979	GCH1	2643	protein_coding	1.77158	6.64696	69.9974	5.87548e-13	8.09277e-11
ENSG00000181616	OR52H1	390067	protein_coding	1.76753	-1.36539	29.353	3.7159e-07	7.63328e-06
ENSG00000223525	RABGAP1L-IT1	NA	lncRNA	1.75854	0.848769	37.2767	2.3878e-08	7.26969e-07
ENSG00000118162	KPTN	11133	protein_coding	1.74748	3.41631	78.0441	6.09139e-14	1.4483e-11
ENSG00000250011	HMGB1P3	NA	processed_pseudogene	1.74347	0.0731103	63.6312	4.02675e-12	4.00111e-10
ENSG00000289582	ENSG00000289582	NA	lncRNA	1.74126	1.75015	66.7573	1.52269e-12	1.71814e-10
ENSG00000107593	PKD2L1	9033	protein_coding	1.72674	-1.28701	24.2639	2.69257e-06	4.18815e-05
ENSG00000141664	ZCCHC2	54877	protein_coding	1.72482	7.93785	70.7261	4.76243e-13	6.79394e-11
ENSG00000196116	TDRD7	23424	protein_coding	1.72223	6.16561	65.9858	1.90024e-12	2.08526e-10
ENSG00000023171	GRAMD1B	57476	protein_coding	1.72219	6.13127	51.6305	1.65614e-10	1.01138e-08
ENSG00000289141	ENSG00000289141	NA	lncRNA	1.71841	-0.941849	34.9062	5.53631e-08	1.46452e-06
ENSG00000143344	RGL1	23179	protein_coding	1.71772	3.44031	53.4714	9.1095e-11	6.12576e-09
ENSG00000136689	IL1RN	3557	protein_coding	1.7153	6.75392	34.6349	6.27335e-08	1.62716e-06
ENSG00000104951	IL4I1	259307	protein_coding	1.71508	2.96707	63.2471	4.315e-12	4.22447e-10
ENSG00000174944	P2RY14	9934	protein_coding	1.70476	4.93217	33.1136	1.1122e-07	2.6634e-06
ENSG00000258666	ENSG00000258666	NA	lncRNA	1.70332	-2.05258	13.8368	0.000283257	0.0020061
ENSG00000272669	ENSG00000272669	NA	lncRNA	1.69609	3.52998	45.3044	1.37816e-09	6.25559e-08
ENSG00000137757	CASP5	838	protein_coding	1.69264	4.51896	41.5971	5.00481e-09	1.87887e-07
ENSG00000137200	CMTR1	23070	protein_coding	1.68787	7.36952	74.0922	1.82759e-13	3.35813e-11
ENSG00000230149	ENSG00000230149	NA	lncRNA	1.68516	3.16788	52.9506	1.07825e-10	7.01458e-09
ENSG00000227082	LINC02798	107985194	lncRNA	1.67931	0.0384896	35.3572	4.90482e-08	1.33317e-06
ENSG00000228302	ENSG00000228302	NA	lncRNA	1.67866	-0.891127	20.9414	1.28326e-05	0.000157428
ENSG00000225450	ENSG00000225450	NA	lncRNA	1.67667	3.14803	51.0979	1.97313e-10	1.17634e-08
ENSG00000232884	ENSG00000232884	NA	lncRNA	1.66615	0.365062	30.9933	2.51075e-07	5.39279e-06
ENSG00000060656	PTPRU	10076	protein_coding	1.65502	0.0918583	39.3822	1.04581e-08	3.61992e-07
ENSG00000130303	BST2	684	protein_coding	1.64895	7.05268	64.5299	2.93162e-12	3.01806e-10
ENSG00000260943	LINC02555	NA	lncRNA	1.64782	1.7375	36.4612	3.20016e-08	9.30329e-07
ENSG00000222179	RN7SKP26	106479106	misc_RNA	1.64615	-0.370273	41.751	4.77403e-09	1.81268e-07
ENSG00000178685	PARP10	84875	protein_coding	1.64118	8.49905	69.2174	7.36432e-13	9.55067e-11
ENSG00000233875	ENSG00000233875	NA	lncRNA	1.6385	2.81449	66.9273	1.44015e-12	1.64358e-10
ENSG00000163840	DTX3L	151636	protein_coding	1.63512	8.58606	84.1349	1.17562e-14	4.51528e-12
ENSG00000289246	ENSG00000289246	NA	lncRNA	1.63326	0.397516	40.7018	7.02829e-09	2.57086e-07
ENSG00000054690	PLEKHH1	57475	protein_coding	1.63323	-1.33439	30.3445	3.07676e-07	6.48196e-06
ENSG00000163565	IFI16	3428	protein_coding	1.63162	8.40708	71.9621	3.34263e-13	5.25661e-11
ENSG00000124785	NRN1	51299	protein_coding	1.62533	1.03152	34.0775	6.71542e-08	1.73282e-06
ENSG00000213172	ENSG00000213172	NA	processed_pseudogene	1.60684	0.731297	37.8137	1.96818e-08	6.22954e-07
ENSG00000157827	FMNL2	114793	protein_coding	1.60661	3.52421	64.9987	2.54969e-12	2.68012e-10
ENSG00000025708	TYMP	1890	protein_coding	1.60127	9.76271	80.6569	2.98482e-14	8.39618e-12
ENSG00000205413	SAMD9	54809	protein_coding	1.5998	8.47994	63.3241	4.21145e-12	4.1434e-10
ENSG00000188343	CIBAR1	137392	protein_coding	1.59882	-0.585278	33.1238	1.13642e-07	2.70843e-06
ENSG00000226758	DISC1-IT1	104472714	lncRNA	1.59789	1.64934	38.5364	1.49766e-08	4.91155e-07
ENSG00000202533	Y_RNA	NA	misc_RNA	1.58721	2.16109	76.934	8.29025e-14	1.83971e-11
ENSG00000135148	TRAFD1	10906	protein_coding	1.5834	7.80387	62.4924	5.41602e-12	5.1509e-10
ENSG00000289202	ENSG00000289202	NA	lncRNA	1.5802	-1.07534	33.6479	8.76439e-08	2.19627e-06
ENSG00000136147	PHF11	51131	protein_coding	1.57252	6.33653	75.762	1.14481e-13	2.34326e-11
ENSG00000175518	UBQLNL	143630	protein_coding	1.57019	-0.0498937	33.149	1.11936e-07	2.67094e-06
ENSG00000243650	RN7SL834P	106481148	misc_RNA	1.56915	2.48616	69.2724	7.25994e-13	9.47683e-11
ENSG00000187741	FANCA	2175	protein_coding	1.56801	5.68803	78.2918	5.68692e-14	1.36842e-11
ENSG00000265566	RN7SL605P	106481087	misc_RNA	1.56799	-0.719839	37.4656	2.24304e-08	6.92394e-07
ENSG00000224295	OLFM5P	NA	unitary_pseudogene	1.56621	0.125503	35.9129	3.96557e-08	1.11236e-06
ENSG00000204267	TAP2	6891	protein_coding	1.56029	7.8924	83.8684	1.26179e-14	4.69395e-12
ENSG00000168961	LGALS9	3965	protein_coding	1.55909	7.50622	82.2568	1.9398e-14	6.05337e-12
ENSG00000234073	ENSG00000234073	107986032	processed_pseudogene	1.55778	2.73253	56.8152	3.13636e-11	2.4871e-09
ENSG00000099834	CDHR5	53841	protein_coding	1.55664	-0.345299	33.4065	1.01814e-07	2.49194e-06
ENSG00000197536	IRF1-AS1	NA	lncRNA	1.55448	7.11297	84.9527	9.46898e-15	4.02371e-12
ENSG00000263069	RNF213-AS1	100294362	lncRNA	1.55066	-0.0259683	45.6593	1.24046e-09	5.78841e-08
ENSG00000079263	SP140	11262	protein_coding	1.5452	7.13301	59.0094	1.57724e-11	1.34045e-09
ENSG00000172183	ISG20	3669	protein_coding	1.54406	8.13333	52.818	1.12491e-10	7.27075e-09
ENSG00000290118	ENSG00000290118	NA	lncRNA	1.54033	-1.15176	25.2322	2.24917e-06	3.59363e-05
ENSG00000139572	GPR84	53831	protein_coding	1.53199	1.55023	34.2947	7.15418e-08	1.82715e-06
ENSG00000168676	KCTD19	146212	protein_coding	1.53049	-1.02116	31.2387	2.19776e-07	4.82878e-06
ENSG00000117226	GBP3	2635	protein_coding	1.52844	5.65619	67.9585	1.06292e-12	1.27883e-10
ENSG00000213197	NUDCP1	NA	processed_pseudogene	1.52663	-1.50657	26.8859	1.1265e-06	1.97355e-05
ENSG00000266028	SRGAP2	23380	protein_coding	1.52182	7.09621	48.7089	4.35127e-10	2.31743e-08
ENSG00000165185	KIAA1958	158405	protein_coding	1.52181	4.49265	46.1466	1.03317e-09	4.96019e-08
ENSG00000185339	TCN2	6948	protein_coding	1.51193	4.10643	37.406	2.2537e-08	6.94612e-07
ENSG00000179331	RAB39A	54734	protein_coding	1.50844	2.51455	71.1851	4.18116e-13	6.14015e-11
ENSG00000221955	SLC12A8	84561	protein_coding	1.50711	-0.479473	45.6422	1.26477e-09	5.86078e-08
ENSG00000196664	TLR7	51284	protein_coding	1.5035	5.12974	68.7563	8.42111e-13	1.05116e-10
ENSG00000172159	FRMD3	257019	protein_coding	1.50026	4.97347	28.9385	5.57126e-07	1.08768e-05
ENSG00000268729	ENSG00000268729	NA	lncRNA	1.49762	-1.18047	38.8639	1.32445e-08	4.45319e-07
ENSG00000244491	ENSG00000244491	NA	lncRNA	1.49178	0.761643	43.7049	2.41206e-09	1.01205e-07
ENSG00000286818	ENSG00000286818	NA	lncRNA	1.48991	-2.07482	16.8737	6.58036e-05	0.00061298
ENSG00000117010	ZNF684	127396	protein_coding	1.489	2.13311	51.9738	1.4826e-10	9.22442e-09
ENSG00000113494	PRLR	5618	protein_coding	1.48646	2.02097	64.3218	3.12858e-12	3.18528e-10
ENSG00000112773	TENT5A	55603	protein_coding	1.48396	6.45095	59.1892	1.49163e-11	1.27857e-09
ENSG00000197121	PGAP1	80055	protein_coding	1.48169	3.41509	59.4358	1.38261e-11	1.20059e-09
ENSG00000273272	ENSG00000273272	NA	lncRNA	1.47944	3.25079	69.3209	7.15223e-13	9.39765e-11
ENSG00000183638	RP1L1	94137	protein_coding	1.47686	-1.10788	11.2096	0.00106172	0.00575854
ENSG00000013374	NUB1	51667	protein_coding	1.47168	7.7879	60.5126	9.91291e-12	9.08168e-10
ENSG00000130813	SHFL	55337	protein_coding	1.45671	6.55226	70.3961	5.23695e-13	7.36566e-11
ENSG00000100911	PSME2	5721	protein_coding	1.45613	6.89262	83.2106	1.50317e-14	5.17609e-12
ENSG00000196369	SRGAP2B	647135	protein_coding	1.45595	4.68164	42.026	4.30223e-09	1.6652e-07
ENSG00000287655	ENSG00000287655	NA	lncRNA	1.45166	-1.52945	28.1794	5.6574e-07	1.10154e-05
ENSG00000196358	NTNG2	84628	protein_coding	1.45059	6.71279	35.1609	5.15574e-08	1.38269e-06
ENSG00000141574	SECTM1	6398	protein_coding	1.44964	8.56004	54.8591	5.83076e-11	4.18789e-09
ENSG00000177807	KCNJ10	3766	protein_coding	1.44354	-1.55194	15.6471	0.000125379	0.00102626
ENSG00000133216	EPHB2	2048	protein_coding	1.44168	2.89201	69.9403	5.9786e-13	8.12276e-11
ENSG00000232680	ENSG00000232680	NA	lncRNA	1.44094	2.35049	45.3411	1.362e-09	6.21045e-08
ENSG00000288731	ENSG00000288731	NA	lncRNA	1.43985	0.727841	42.6327	3.50966e-09	1.40471e-07
ENSG00000167601	AXL	558	protein_coding	1.43888	1.53948	35.0249	5.44381e-08	1.4458e-06
ENSG00000227032	RPS2P36	100271243	processed_pseudogene	1.43717	2.65421	76.5298	9.25887e-14	1.96721e-11
ENSG00000250508	LINC02701	NA	lncRNA	1.43533	-1.31835	32.5564	1.10978e-07	2.66081e-06
ENSG00000157693	TMEM268	203197	protein_coding	1.4316	5.93087	66.2499	1.75727e-12	1.93901e-10
ENSG00000185885	IFITM1	8519	protein_coding	1.43031	8.09479	50.7689	2.19728e-10	1.29452e-08
ENSG00000233902	ENSG00000233902	NA	unprocessed_pseudogene	1.42894	-1.27512	17.761	5.00402e-05	0.000489423
ENSG00000168394	TAP1	6890	protein_coding	1.42529	9.4978	68.3175	9.5699e-13	1.17258e-10
ENSG00000215784	FAM72D	728833	protein_coding	1.42518	-1.63266	21.8131	8.97667e-06	0.000116191
ENSG00000266017	MIR4477B	100616194	miRNA	1.42232	2.90841	53.2276	9.86096e-11	6.47839e-09
ENSG00000169136	ATF5	22809	protein_coding	1.41977	4.41057	69.3558	7.07571e-13	9.35868e-11
ENSG00000234518	PTGES3P1	NA	processed_pseudogene	1.41932	4.02352	71.4075	3.91791e-13	5.88334e-11
ENSG00000111181	SLC6A12	6539	protein_coding	1.41859	3.78666	51.516	1.71987e-10	1.04089e-08
ENSG00000162645	GBP2	2634	protein_coding	1.41235	9.13692	66.5987	1.58513e-12	1.76862e-10
ENSG00000185897	FFAR3	2865	protein_coding	1.41181	0.411514	22.137	8.7714e-06	0.000113876
ENSG00000236254	MTND4P14	100653489	unprocessed_pseudogene	1.41077	0.630164	43.8485	2.33235e-09	9.84813e-08
ENSG00000221808	MIR1256	100302155	miRNA	1.40916	-1.2364	21.4547	1.15365e-05	0.000143645
ENSG00000218226	TATDN2P2	NA	processed_pseudogene	1.40875	-0.478559	35.4722	4.72058e-08	1.29327e-06
ENSG00000230825	LINC03016	101927354	lncRNA	1.40624	1.73333	36.3687	3.30153e-08	9.53054e-07
ENSG00000114127	XRN1	54464	protein_coding	1.40522	8.7664	48.5344	4.61269e-10	2.44363e-08
ENSG00000128383	APOBEC3A	200315	protein_coding	1.40257	8.43512	54.9047	5.74628e-11	4.15814e-09
ENSG00000204103	MAFB	9935	protein_coding	1.40011	6.74324	65.3347	2.30563e-12	2.44936e-10
ENSG00000237272	OR51R1P	390034	unitary_pseudogene	1.39824	2.34182	50.9123	2.09818e-10	1.24347e-08
ENSG00000269524	ENSG00000269524	NA	lncRNA	1.3959	-0.159663	42.1724	4.20558e-09	1.63412e-07
ENSG00000090104	RGS1	5996	protein_coding	1.39197	1.41812	42.1496	4.13713e-09	1.61066e-07
ENSG00000143891	GALM	130589	protein_coding	1.39102	5.07848	25.8731	1.89272e-06	3.10612e-05
ENSG00000237217	ENSG00000237217	NA	processed_pseudogene	1.38975	0.84286	32.0963	1.65001e-07	3.74477e-06
ENSG00000285492	ENSG00000285492	112267968	lncRNA	1.38865	1.32157	75.9657	1.08973e-13	2.2671e-11
ENSG00000146425	DYNLT1	6993	protein_coding	1.38591	6.47698	54.5274	6.48367e-11	4.49625e-09
ENSG00000261703	LINC02168	105371252	lncRNA	1.37267	-1.06817	36.6309	3.12189e-08	9.15571e-07
ENSG00000224083	MTCO1P11	107075264	unprocessed_pseudogene	1.37124	1.97336	55.8934	4.20513e-11	3.15733e-09
ENSG00000156113	KCNMA1	3778	protein_coding	1.37104	1.61417	12.5963	0.000604648	0.00366384
ENSG00000238000	PSME2P1	257093	processed_pseudogene	1.37069	-1.24005	24.4048	2.8348e-06	4.37194e-05
ENSG00000161643	SIGLEC16	400709	protein_coding	1.36282	2.60017	53.4374	9.21418e-11	6.17536e-09
ENSG00000168404	MLKL	197259	protein_coding	1.36233	7.01135	69.7255	6.3559e-13	8.51946e-11
ENSG00000143554	SLC27A3	11000	protein_coding	1.3622	6.44185	71.4475	3.87213e-13	5.85865e-11
ENSG00000262408	ENSG00000262408	NA	processed_pseudogene	1.3612	0.519805	44.61	1.77025e-09	7.73642e-08
ENSG00000114450	GNB4	59345	protein_coding	1.35871	7.0528	64.2986	3.1419e-12	3.18528e-10
ENSG00000122643	NT5C3A	51251	protein_coding	1.35561	6.80061	37.0811	2.53757e-08	7.63258e-07
ENSG00000279913	ENSG00000279913	NA	TEC	1.35537	2.28588	49.3361	3.53451e-10	1.96086e-08
ENSG00000270000	ENSG00000270000	NA	lncRNA	1.35466	-0.324712	44.4897	1.88849e-09	8.18157e-08
ENSG00000288838	ENSG00000288838	NA	lncRNA	1.34988	4.99268	58.7097	1.7313e-11	1.44857e-09
ENSG00000128335	APOL2	23780	protein_coding	1.34961	8.04178	65.7782	2.02088e-12	2.19185e-10
ENSG00000236073	ENSG00000236073	NA	processed_pseudogene	1.34916	-0.413658	32.6498	1.36151e-07	3.19155e-06
ENSG00000288684	ENSG00000288684	NA	protein_coding	1.34766	-0.161275	43.8107	2.36389e-09	9.9393e-08
ENSG00000152229	PSTPIP2	9050	protein_coding	1.34733	6.47131	49.8121	3.014e-10	1.71761e-08
ENSG00000223914	LINC02471	NA	lncRNA	1.34582	-0.70434	25.4029	1.9923e-06	3.23235e-05
ENSG00000110057	UNC93B1	81622	protein_coding	1.34365	8.00479	68.0786	1.02618e-12	1.24968e-10
ENSG00000237505	PKN2-AS1	101927891	lncRNA	1.34247	0.158137	22.7581	6.88491e-06	9.33506e-05
ENSG00000237711	MTCO3P11	107075153	unprocessed_pseudogene	1.34234	0.982008	48.1863	5.27219e-10	2.75644e-08
ENSG00000233072	RPS15AP6	100271141	processed_pseudogene	1.34109	-0.61085	29.7032	4.21144e-07	8.49604e-06
ENSG00000108679	LGALS3BP	3959	protein_coding	1.34032	5.90229	43.3124	2.74232e-09	1.1316e-07
ENSG00000135899	SP110	3431	protein_coding	1.33829	8.52798	67.6581	1.16064e-12	1.38753e-10
ENSG00000029153	BMAL2	56938	protein_coding	1.33761	1.15394	44.8078	1.64355e-09	7.23019e-08
ENSG00000130066	SAT1	6303	protein_coding	1.33369	8.79348	52.5478	1.22804e-10	7.88629e-09
ENSG00000105609	LILRB5	10990	protein_coding	1.32913	-0.189339	28.0831	7.58958e-07	1.42061e-05
ENSG00000288836	ENSG00000288836	NA	lncRNA	1.32864	2.06281	18.4645	4.27503e-05	0.000431435
ENSG00000196778	OR52K1	390036	protein_coding	1.32011	3.42686	40.9519	6.28866e-09	2.31729e-07
ENSG00000159871	LYPD5	284348	protein_coding	1.31923	-1.30896	21.4307	1.14111e-05	0.000142423
ENSG00000106804	C5	727	protein_coding	1.31864	3.60834	35.2702	4.95107e-08	1.34352e-06
ENSG00000287077	ENSG00000287077	NA	lncRNA	1.31816	-0.385773	42.6859	3.53928e-09	1.41091e-07
ENSG00000228166	MTND1P11	100873212	unprocessed_pseudogene	1.31713	1.63925	42.8647	3.21521e-09	1.29988e-07
ENSG00000136682	ZNG1B	150472	protein_coding	1.31674	5.0712	73.3744	2.23798e-13	3.85318e-11
ENSG00000279727	LINC02033	105377031	lncRNA	1.31615	2.29165	46.853	8.13393e-10	3.99995e-08
ENSG00000181963	OR52K2	119774	protein_coding	1.31502	2.45826	44.4646	1.84038e-09	7.99044e-08
ENSG00000213928	IRF9	10379	protein_coding	1.30739	6.21962	93.5146	1.04296e-15	7.43929e-13
ENSG00000086065	CHMP5	51510	protein_coding	1.30669	6.1933	55.0597	5.46886e-11	3.97178e-09
ENSG00000129667	RHBDF2	79651	protein_coding	1.30523	7.9643	78.3675	5.56988e-14	1.35661e-11
ENSG00000198929	NOS1AP	9722	protein_coding	1.30241	0.300423	12.4342	0.000653563	0.00390223
ENSG00000234534	CSNK1G2P1	NA	processed_pseudogene	1.29854	1.84297	58.5208	1.83964e-11	1.52454e-09
ENSG00000275693	ENSG00000275693	NA	misc_RNA	1.2984	-0.798752	37.8237	1.79152e-08	5.771e-07
ENSG00000227730	MTND6P5	106480427	unprocessed_pseudogene	1.29506	1.73149	44.1166	2.07747e-09	8.9037e-08
ENSG00000168779	SHOX2	6474	protein_coding	1.29425	-1.16015	12.7788	0.000504605	0.00318822
ENSG00000161640	SIGLEC11	114132	protein_coding	1.28387	1.3283	41.8235	4.65878e-09	1.77907e-07
ENSG00000262223	LINC03048	100130370	lncRNA	1.2834	-1.34714	24.7093	2.98854e-06	4.56323e-05
ENSG00000180061	TMEM150B	284417	protein_coding	1.28021	4.11435	66.5607	1.60334e-12	1.779e-10
ENSG00000125826	RBCK1	10616	protein_coding	1.27818	8.27578	57.1731	2.79964e-11	2.24556e-09
ENSG00000281100	ENSG00000281100	NA	TEC	1.27671	3.53774	51.8775	1.5281e-10	9.47772e-09
ENSG00000230225	MTND5P14	100873258	unprocessed_pseudogene	1.27545	0.788785	38.6835	1.44525e-08	4.77099e-07
ENSG00000184523	PTGER4P2	NA	transcribed_processed_pseudogene	1.27397	-1.75665	20.8827	1.33353e-05	0.0001622
ENSG00000188610	FAM72B	653820	protein_coding	1.27308	-0.0496378	31.1148	2.42873e-07	5.25531e-06
ENSG00000201435	RNU4-24P	106481179	snRNA	1.27175	-0.742315	28.9074	5.50349e-07	1.07866e-05
ENSG00000123609	NMI	9111	protein_coding	1.26971	6.65542	59.9831	1.16686e-11	1.03576e-09
ENSG00000196684	HSH2D	84941	protein_coding	1.26889	8.30003	54.8573	5.83401e-11	4.18789e-09
ENSG00000254017	IGHEP2	3499	IG_C_pseudogene	1.26568	2.12612	57.496	2.53322e-11	2.04832e-09
ENSG00000166743	ACSM1	116285	protein_coding	1.2656	-0.553484	46.9084	8.31756e-10	4.07153e-08
ENSG00000211513	MIR320E	NA	miRNA	1.26283	1.31332	46.8936	8.03294e-10	3.96357e-08
ENSG00000143147	GPR161	23432	protein_coding	1.26116	-0.262158	26.46	1.48349e-06	2.49816e-05
ENSG00000182487	NCF1B.1	NA	transcribed_unprocessed_pseudogene	1.26006	1.92775	33.5609	9.39896e-08	2.32035e-06
ENSG00000135363	LMO2	4005	protein_coding	1.25974	6.66468	42.5496	3.57962e-09	1.42132e-07
ENSG00000038210	PI4K2B	55300	protein_coding	1.25752	4.95191	49.4343	3.41678e-10	1.91148e-08
ENSG00000257169	ENSG00000257169	NA	processed_pseudogene	1.25729	1.35169	36.8544	2.7644e-08	8.20366e-07
ENSG00000258499	LINC02287	101929002	lncRNA	1.25723	-1.64119	18.2539	4.37039e-05	0.0004384
ENSG00000079215	SLC1A3	6507	protein_coding	1.24987	0.534439	30.9655	2.54473e-07	5.459e-06
ENSG00000259005	ENSG00000259005	NA	lncRNA	1.24873	0.295832	49.28	3.66312e-10	2.02099e-08
ENSG00000185722	ANKFY1	51479	protein_coding	1.2453	7.85452	69.0899	7.64216e-13	9.76523e-11
ENSG00000140853	NLRC5	84166	protein_coding	1.24193	9.65929	94.0807	9.04727e-16	6.6923e-13
ENSG00000229331	GK-IT1	NA	lncRNA	1.23869	2.01776	37.5896	2.11001e-08	6.61557e-07
ENSG00000130487	KLHDC7B	113730	protein_coding	1.23861	3.651	65.1524	2.43519e-12	2.57331e-10
ENSG00000123685	BATF3	55509	protein_coding	1.23718	2.01512	45.3523	1.35698e-09	6.21045e-08
ENSG00000253430	ENSG00000253430	NA	lncRNA	1.23621	0.374624	30.4915	3.05502e-07	6.44297e-06
ENSG00000144655	CSRNP1	64651	protein_coding	1.23572	6.50677	33.1931	1.0791e-07	2.61551e-06
ENSG00000264400	RN7SL491P	106480514	misc_RNA	1.23278	-1.2384	16.9279	8.00432e-05	0.00071655
ENSG00000233214	ENSG00000233214	NA	lncRNA	1.23252	1.81197	36.1042	3.6415e-08	1.03307e-06
ENSG00000172403	SYNPO2	171024	protein_coding	1.23113	1.34055	34.6416	6.27058e-08	1.62716e-06
ENSG00000104972	LILRB1	10859	protein_coding	1.22847	7.05692	96.8321	4.56121e-16	4.33793e-13
ENSG00000289947	ENSG00000289947	NA	lncRNA	1.22652	-1.47696	25.2635	2.36703e-06	3.76088e-05
ENSG00000138760	SCARB2	950	protein_coding	1.22607	6.17251	71.2951	4.04483e-13	5.98394e-11
ENSG00000145685	LHFPL2	10184	protein_coding	1.22511	5.4731	35.2076	5.06694e-08	1.36752e-06
ENSG00000162946	DISC1	27185	protein_coding	1.22033	5.50294	47.5214	6.48257e-10	3.3028e-08
ENSG00000243560	RN7SL364P	106479356	misc_RNA	1.21991	0.830244	37.4788	2.20173e-08	6.8281e-07
ENSG00000270106	TSNAX-DISC1	100303453	protein_coding	1.21966	-0.486203	26.8432	1.29856e-06	2.22809e-05
ENSG00000261211	ENSG00000261211	NA	lncRNA	1.21887	2.21717	34.9134	5.65965e-08	1.49319e-06
ENSG00000289196	ENSG00000289196	NA	lncRNA	1.21843	2.05094	41.1601	5.84519e-09	2.16587e-07
ENSG00000067066	SP100	6672	protein_coding	1.21735	8.66013	63.6356	3.83413e-12	3.84801e-10
ENSG00000172123	SLFN12	55106	protein_coding	1.21619	4.40043	44.9359	1.56368e-09	6.92456e-08
ENSG00000105939	ZC3HAV1	56829	protein_coding	1.21561	8.59826	46.3678	9.58105e-10	4.63324e-08
ENSG00000247317	LY6E-DT	NA	lncRNA	1.21469	0.814588	49.8262	3.01863e-10	1.71761e-08
ENSG00000054598	FOXC1	2296	protein_coding	1.21435	-1.11918	14.553	0.000242006	0.00176769
ENSG00000235321	ENSG00000235321	NA	lncRNA	1.21134	-0.748303	31.2865	2.07473e-07	4.58367e-06
ENSG00000251726	RNU7-41P	100147828	snRNA	1.20882	-0.137486	25.2191	2.50234e-06	3.93339e-05
ENSG00000256812	CAPNS2	84290	protein_coding	1.20559	1.45886	34.9115	5.6688e-08	1.49363e-06
ENSG00000259321	ENSG00000259321	NA	lncRNA	1.20518	2.35021	66.808	1.49219e-12	1.69329e-10
ENSG00000171714	ANO5	203859	protein_coding	1.20504	1.3954	56.776	3.18359e-11	2.51204e-09
ENSG00000106605	BLVRA	644	protein_coding	1.20288	5.19915	75.067	1.39011e-13	2.69546e-11
ENSG00000261997	ENSG00000261997	NA	lncRNA	1.20278	3.08757	33.6104	9.22058e-08	2.28195e-06
ENSG00000232912	RERE-AS1	NA	lncRNA	1.19832	3.06067	46.6857	8.60328e-10	4.18065e-08
ENSG00000236567	TCF3P1	NA	processed_pseudogene	1.19419	3.24631	51.9933	1.47155e-10	9.1843e-09
ENSG00000291144	ENSG00000291144	NA	lncRNA	1.194	4.49916	51.6539	1.64363e-10	1.00695e-08
ENSG00000008735	MAPK8IP2	23542	protein_coding	1.1933	0.210359	42.9758	3.13268e-09	1.27166e-07
ENSG00000290838	NCF1B	654816	lncRNA	1.19108	4.88479	33.7084	8.88275e-08	2.22035e-06
ENSG00000285906	ENSG00000285906	102723663	lncRNA	1.18913	-0.159755	35.3574	4.90069e-08	1.33317e-06
ENSG00000074660	SCARF1	8578	protein_coding	1.18726	6.96137	34.8603	5.76696e-08	1.51603e-06
ENSG00000158517	NCF1	653361	protein_coding	1.18677	9.42946	30.7955	2.7005e-07	5.74992e-06
ENSG00000241886	ENSG00000241886	NA	lncRNA	1.18539	3.09742	32.0087	1.69439e-07	3.82378e-06
ENSG00000067221	STOML1	9399	protein_coding	1.18092	3.73635	39.0515	1.2406e-08	4.23102e-07
ENSG00000287216	ENSG00000287216	NA	lncRNA	1.18075	-0.891708	20.3601	1.8579e-05	0.00021461
ENSG00000143889	HNRNPLL	92906	protein_coding	1.17581	5.88585	28.0191	8.00999e-07	1.484e-05
ENSG00000019169	MARCO	8685	protein_coding	1.17335	3.45974	52.0706	1.43911e-10	9.03832e-09
ENSG00000163959	SLC51A	200931	protein_coding	1.17333	-1.28191	14.2809	0.000268034	0.00192076
ENSG00000288349	ENSG00000288349	NA	processed_pseudogene	1.16998	-2.28098	7.59114	0.00681575	0.0249029
ENSG00000249252	C1QTNF7-AS1	101929095	lncRNA	1.16552	-0.297608	25.6734	2.07795e-06	3.35225e-05
ENSG00000152558	TMEM123	114908	protein_coding	1.16389	8.32571	38.9255	1.29807e-08	4.38664e-07
ENSG00000026103	FAS	355	protein_coding	1.16337	7.35025	44.8871	1.58998e-09	7.01763e-08
ENSG00000240065	PSMB9	5698	protein_coding	1.16271	7.77866	60.1924	1.09394e-11	9.79743e-10
ENSG00000100226	GTPBP1	9567	protein_coding	1.16023	8.02362	49.2811	3.59538e-10	1.98911e-08
ENSG00000110079	MS4A4A	51338	protein_coding	1.15878	2.20474	45.2017	1.42869e-09	6.41209e-08
ENSG00000137414	FAM8A1	51439	protein_coding	1.1586	7.31496	46.2246	1.00598e-09	4.853e-08
ENSG00000164136	IL15	3600	protein_coding	1.15832	3.75029	91.2274	1.86156e-15	1.09351e-12
ENSG00000186818	LILRB4	11006	protein_coding	1.15812	4.98125	67.5234	1.20749e-12	1.42133e-10
ENSG00000064300	NGFR	4804	protein_coding	1.15762	0.684594	19.5892	2.62657e-05	0.000286186
ENSG00000184492	FOXD4L1	200350	protein_coding	1.15613	-0.709898	32.9719	1.20287e-07	2.85656e-06
ENSG00000225933	RPS14P5	NA	processed_pseudogene	1.1553	-0.901906	14.4088	0.00026342	0.0018967
ENSG00000137752	CASP1	834	protein_coding	1.15411	7.66485	62.084	6.13135e-12	5.7762e-10
ENSG00000287733	ENSG00000287733	NA	lncRNA	1.15304	3.61076	63.1304	4.46665e-12	4.33048e-10
ENSG00000280382	ENSG00000280382	NA	lncRNA	1.14743	-0.20178	20.1759	2.04431e-05	0.000232379
ENSG00000224418	STK24-AS1	NA	lncRNA	1.14692	0.651649	45.1583	1.45763e-09	6.48372e-08
ENSG00000126262	FFAR2	2867	protein_coding	1.14592	8.32244	37.1232	2.49876e-08	7.5614e-07
ENSG00000259374	NDUFB4P11	NA	transcribed_processed_pseudogene	1.14557	-1.02766	18.2104	4.74496e-05	0.000467751
ENSG00000171943	SRGAP2C	653464	protein_coding	1.14431	4.74674	34.8465	5.79683e-08	1.52134e-06
ENSG00000237781	ADAMTSL4-AS2	100289061	lncRNA	1.1429	6.22478	34.4012	6.84684e-08	1.76067e-06
ENSG00000184659	FOXD4L4	349334	protein_coding	1.14282	-1.0788	18.4686	4.25553e-05	0.000429901
ENSG00000260366	ENSG00000260366	NA	lncRNA	1.14276	-0.309121	24.8855	2.86835e-06	4.42027e-05
ENSG00000103642	LACTB	114294	protein_coding	1.14211	5.69253	56.1619	3.85222e-11	2.93651e-09
ENSG00000121797	CCRL2	9034	protein_coding	1.14048	3.15447	20.7786	1.57029e-05	0.000186013
ENSG00000123130	ACOT9	23597	protein_coding	1.14009	5.80799	54.2706	7.04017e-11	4.86527e-09
ENSG00000175550	DRAP1	10589	protein_coding	1.1389	6.08901	49.3989	3.45719e-10	1.92869e-08
ENSG00000204397	CARD16	114769	protein_coding	1.13871	5.59958	49.0247	3.91595e-10	2.13104e-08
ENSG00000256372	ENSG00000256372	NA	processed_pseudogene	1.1363	-1.40342	17.9101	5.30575e-05	0.000513652
ENSG00000162614	NEXN	91624	protein_coding	1.13514	2.8552	47.0382	7.63564e-10	3.83163e-08
ENSG00000110492	MDK	4192	protein_coding	1.13489	1.76124	22.2741	8.34699e-06	0.000109459
ENSG00000105402	NAPA	8775	protein_coding	1.13397	7.45985	56.5599	3.39649e-11	2.63948e-09
ENSG00000166002	SMCO4	56935	protein_coding	1.13236	3.64639	49.6154	3.21798e-10	1.81041e-08
ENSG00000248208	WDR45P1	NA	processed_pseudogene	1.13084	-1.75116	18.4526	4.00727e-05	0.000408541
ENSG00000085449	WDFY1	57590	protein_coding	1.13037	5.70859	48.9088	4.0703e-10	2.20304e-08
ENSG00000284977	ENSG00000284977	105376244	lncRNA	1.12972	3.00928	34.9628	5.55206e-08	1.46674e-06
ENSG00000121060	TRIM25	7706	protein_coding	1.12908	8.99651	52.474	1.25787e-10	8.05197e-09
ENSG00000155629	PIK3AP1	118788	protein_coding	1.12887	8.63484	51.6214	1.66105e-10	1.01138e-08
ENSG00000128604	IRF5	3663	protein_coding	1.12882	6.58543	63.4934	4.00189e-12	3.99629e-10
ENSG00000199024	MIR103A2	406896	miRNA	1.12809	0.902587	34.3125	7.09689e-08	1.81484e-06
ENSG00000229873	OGFR-AS1	NA	lncRNA	1.12778	-1.44564	17.7235	5.74031e-05	0.000547757
ENSG00000267711	ENSG00000267711	NA	lncRNA	1.12753	-0.921312	22.7288	6.92905e-06	9.36946e-05
ENSG00000187583	PLEKHN1	84069	protein_coding	1.12751	0.775498	42.9907	3.08131e-09	1.25592e-07
ENSG00000064763	FAR2	55711	protein_coding	1.1259	5.78376	34.3966	6.8586e-08	1.76067e-06
ENSG00000183784	DOCK8-AS1	157983	lncRNA	1.12566	1.69259	43.256	2.80098e-09	1.15105e-07
ENSG00000132669	RIN2	54453	protein_coding	1.12521	5.40345	41.6118	4.97807e-09	1.8758e-07
ENSG00000231535	LINC00278	100873962	lncRNA	1.12495	3.84384	19.2506	0.00011325	0.000950346
ENSG00000184838	PRR16	51334	protein_coding	1.12275	-1.15253	20.2503	1.96872e-05	0.000225067
ENSG00000124201	ZNFX1	57169	protein_coding	1.11972	8.9238	47.9714	5.57136e-10	2.86781e-08
ENSG00000168016	TRANK1	9881	protein_coding	1.11779	9.9175	43.9704	2.18198e-09	9.29181e-08
ENSG00000228097	MTATP6P11	107075311	unprocessed_pseudogene	1.11626	0.62295	29.8525	3.95053e-07	8.05102e-06
ENSG00000285231	OOSP3	112577461	protein_coding	1.11566	-1.07684	16.1028	0.000113104	0.000949518
ENSG00000073737	DHRS9	10170	protein_coding	1.11339	5.04047	39.4035	1.0929e-08	3.76986e-07
ENSG00000272462	LINC02980	123706533	lncRNA	1.11063	2.9737	43.4789	2.58877e-09	1.07939e-07
ENSG00000261644	CYLD-AS1	102724907	lncRNA	1.11002	3.10741	72.0451	3.26627e-13	5.17729e-11
ENSG00000173786	CNP	1267	protein_coding	1.10947	6.12083	48.5233	4.62996e-10	2.44628e-08
ENSG00000197301	HMGA2-AS1	100129940	lncRNA	1.1087	-0.379853	16.0875	0.000123318	0.00101438
ENSG00000276934	ENSG00000276934	NA	lncRNA	1.10775	-0.362267	33.8137	8.70257e-08	2.18351e-06
ENSG00000205846	CLEC6A	93978	protein_coding	1.10728	1.36309	33.6511	9.09993e-08	2.26312e-06
ENSG00000235917	MTCO2P11	107075214	unprocessed_pseudogene	1.10722	0.960766	35.2226	5.09267e-08	1.37262e-06
ENSG00000163823	CCR1	1230	protein_coding	1.10546	7.25519	52.9222	1.08756e-10	7.05221e-09
ENSG00000204778	ZNG1DP	653510	unprocessed_pseudogene	1.10436	-0.112372	26.8462	1.27968e-06	2.20326e-05
ENSG00000203804	ADAMTSL4-AS1	NA	lncRNA	1.10389	6.27727	33.1408	1.1007e-07	2.64858e-06
ENSG00000096968	JAK2	3717	protein_coding	1.10169	7.81501	70.7566	4.72094e-13	6.78321e-11
ENSG00000132109	TRIM21	6737	protein_coding	1.10051	7.07474	54.7898	5.96129e-11	4.22194e-09
ENSG00000229899	ENSG00000229899	NA	processed_pseudogene	1.09774	1.95328	46.9402	7.90157e-10	3.93542e-08
ENSG00000216490	IFI30	10437	protein_coding	1.09675	3.94639	59.6281	1.30228e-11	1.13577e-09
ENSG00000160710	ADAR	103	protein_coding	1.09531	10.5477	55.792	4.33165e-11	3.22805e-09
ENSG00000161692	DBF4B	80174	protein_coding	1.09396	3.2994	40.2966	7.9398e-09	2.85718e-07
ENSG00000270426	ENSG00000270426	NA	lncRNA	1.09372	3.70542	45.4771	1.2987e-09	6.00409e-08
ENSG00000125347	IRF1	3659	protein_coding	1.09213	10.0633	54.1325	7.35933e-11	5.0683e-09
ENSG00000082397	EPB41L3	23136	protein_coding	1.09196	5.61324	54.8486	5.8503e-11	4.18789e-09
ENSG00000196873	ZNG1C	150472	protein_coding	1.08899	3.71321	48.9116	4.06711e-10	2.20304e-08
ENSG00000258659	TRIM34	53840	protein_coding	1.08797	-0.362162	46.2621	1.02271e-09	4.92181e-08
ENSG00000173801	JUP	3728	protein_coding	1.08549	5.39724	29.2145	4.9987e-07	9.90417e-06
ENSG00000106785	TRIM14	9830	protein_coding	1.0844	7.20729	65.661	2.09246e-12	2.24681e-10
ENSG00000267745	ENSG00000267745	NA	lncRNA	1.08364	1.26049	27.7686	8.86261e-07	1.60767e-05
ENSG00000135604	STX11	8676	protein_coding	1.0832	8.02478	37.5358	2.14901e-08	6.70627e-07
ENSG00000162714	ZNF496	84838	protein_coding	1.083	5.19596	49.4502	3.39871e-10	1.90671e-08
ENSG00000171729	TMEM51	55092	protein_coding	1.08294	0.674455	36.4433	3.24439e-08	9.39086e-07
ENSG00000102554	KLF5	688	protein_coding	1.08149	3.49654	20.5255	1.74938e-05	0.000204798
ENSG00000135047	CTSL	1514	protein_coding	1.07958	3.28938	43.9187	2.22205e-09	9.42224e-08
ENSG00000254554	ADM-DT	NA	lncRNA	1.0795	1.40672	36.526	3.11695e-08	9.15468e-07
ENSG00000184898	RBM43	375287	protein_coding	1.0773	4.13969	45.2109	1.42275e-09	6.41209e-08
ENSG00000215533	LINC00189	193629	lncRNA	1.07544	1.40214	35.1831	5.12975e-08	1.37889e-06
ENSG00000232504	ST3GAL5-AS1	NA	lncRNA	1.07466	0.556794	51.3043	1.85565e-10	1.10961e-08
ENSG00000138166	DUSP5	1847	protein_coding	1.07428	4.6042	54.7901	5.96109e-11	4.22194e-09
ENSG00000111224	PARP11	57097	protein_coding	1.07387	5.14167	50.8926	2.10968e-10	1.24658e-08
ENSG00000198814	GK	2710	protein_coding	1.07221	7.40701	27.9789	8.1388e-07	1.50091e-05
ENSG00000089041	P2RX7	5027	protein_coding	1.07192	5.60455	63.0237	4.61139e-12	4.44921e-10
ENSG00000185031	SLC2A3P2	NA	processed_pseudogene	1.07152	2.3288	32.5668	1.36935e-07	3.20039e-06
ENSG00000287839	ENSG00000287839	NA	lncRNA	1.07113	3.63599	70.7992	4.66497e-13	6.75136e-11
ENSG00000108106	UBE2S	27338	protein_coding	1.07098	4.58625	33.1671	1.08985e-07	2.63773e-06
ENSG00000186407	CD300E	342510	protein_coding	1.06854	7.53337	41.6116	4.97826e-09	1.8758e-07
ENSG00000165178	NCF1C	654817	unprocessed_pseudogene	1.06761	8.34532	27.4967	9.85901e-07	1.75494e-05
ENSG00000254362	ENSG00000254362	NA	lncRNA	1.06649	1.28048	24.6394	3.13074e-06	4.72974e-05
ENSG00000178146	GK4P	NA	processed_pseudogene	1.06638	-0.7627	17.793	5.78108e-05	0.000550858
ENSG00000234142	LINC01675	NA	lncRNA	1.06489	-1.32532	25.7443	1.97617e-06	3.21401e-05
ENSG00000267102	ENSG00000267102	NA	transcribed_processed_pseudogene	1.06409	2.09433	29.9415	3.76395e-07	7.71012e-06
ENSG00000142687	KIAA0319L	79932	protein_coding	1.06209	7.72151	34.0515	7.80684e-08	1.98622e-06
ENSG00000233730	LINC01765	105378916	lncRNA	1.06142	1.05325	26.4661	1.49346e-06	2.51284e-05
ENSG00000283444	GPR141BP	100420413	unitary_pseudogene	1.06114	0.158704	19.94	2.26579e-05	0.000253548
ENSG00000185499	MUC1	4582	protein_coding	1.06067	0.339589	25.4806	2.23103e-06	3.57322e-05
ENSG00000272941	ENSG00000272941	NA	lncRNA	1.05973	4.79159	53.2343	9.83073e-11	6.47839e-09
ENSG00000137842	TMEM62	80021	protein_coding	1.0579	3.99733	45.9585	1.10161e-09	5.2429e-08
ENSG00000244682	FCGR2C	NA	protein_coding	1.05522	5.80763	67.5008	1.21548e-12	1.42133e-10
ENSG00000233892	PAIP1P1	100421582	processed_pseudogene	1.05464	0.877198	42.4908	3.66461e-09	1.44529e-07
ENSG00000120280	TASL	80231	protein_coding	1.05459	5.73933	41.5666	5.05799e-09	1.89528e-07
ENSG00000270120	ENSG00000270120	NA	lncRNA	1.05379	2.06472	37.1008	2.52179e-08	7.60676e-07
ENSG00000257433	RPAP3-DT	NA	lncRNA	1.04962	4.04813	42.8636	3.20747e-09	1.29938e-07
ENSG00000101347	SAMHD1	25939	protein_coding	1.04852	9.7527	56.7148	3.23442e-11	2.53325e-09
ENSG00000226891	LINC01359	101927084	lncRNA	1.04834	4.09124	29.2671	4.8968e-07	9.73123e-06
ENSG00000286116	ENSG00000286116	NA	lncRNA	1.04783	1.09627	56.0943	3.95076e-11	2.98881e-09
ENSG00000203797	DDO	8528	protein_coding	1.04657	-0.00219739	40.0831	8.70255e-09	3.08717e-07
ENSG00000228079	ENSG00000228079	NA	lncRNA	1.04435	1.37382	22.2976	8.26722e-06	0.00010877
ENSG00000232381	OR52U1P	81243	unprocessed_pseudogene	1.04404	-1.23865	16.6027	9.74783e-05	0.000844699
ENSG00000283222	MIR4433A	100616265	miRNA	1.04295	0.408366	19.3116	2.96106e-05	0.000316079
ENSG00000225864	ENSG00000225864	NA	unprocessed_pseudogene	1.0428	-0.232483	38.0344	1.82649e-08	5.87417e-07
ENSG00000286507	ENSG00000286507	NA	lncRNA	1.04179	-1.26138	27.7435	8.79827e-07	1.59745e-05
ENSG00000241597	ENSG00000241597	100133054	processed_pseudogene	1.04092	-0.640988	16.2551	0.000114357	0.000957628
ENSG00000147996	ZNG1E	220869	protein_coding	1.03546	4.30584	50.1697	2.67766e-10	1.53673e-08
ENSG00000224157	HCG14	414760	lncRNA	1.03463	-0.734742	18.4238	4.39079e-05	0.000439276
ENSG00000134470	IL15RA	3601	protein_coding	1.03452	4.02112	71.6837	3.61993e-13	5.60444e-11
ENSG00000231187	SYT15-AS1	102724593	lncRNA	1.03435	0.524209	29.8585	3.87907e-07	7.92156e-06
ENSG00000273314	ENSG00000273314	NA	lncRNA	1.03426	0.627619	56.1582	3.88476e-11	2.95006e-09
ENSG00000134243	SORT1	6272	protein_coding	1.03351	7.35591	39.0687	1.23278e-08	4.21595e-07
ENSG00000236056	GAPDHP14	NA	processed_pseudogene	1.03296	0.660678	34.3793	6.97491e-08	1.78593e-06
ENSG00000156500	PABIR3	159091	protein_coding	1.03213	4.10608	53.5746	8.80808e-11	5.96322e-09
ENSG00000228817	BACH1-IT2	NA	lncRNA	1.03148	3.02011	51.8161	1.55923e-10	9.58181e-09
ENSG00000231233	CFAP58-DT	100505869	lncRNA	1.03124	1.90746	29.3207	4.79996e-07	9.57691e-06
ENSG00000223960	CHROMR	101927027	lncRNA	1.03113	4.05337	35.9343	3.87013e-08	1.09019e-06
ENSG00000277452	RN7SL473P	106479396	misc_RNA	1.03024	4.33376	32.0083	1.69392e-07	3.82378e-06
ENSG00000286940	MICB-DT	102725068	lncRNA	1.02825	2.45944	36.4265	3.22918e-08	9.3604e-07
ENSG00000289425	ENSG00000289425	NA	lncRNA	1.02635	1.00368	28.1611	7.58636e-07	1.42061e-05
ENSG00000234506	LINC01506	NA	lncRNA	1.02445	4.07477	31.9226	1.75041e-07	3.92801e-06
ENSG00000236337	FMR1-IT1	NA	lncRNA	1.02401	0.612306	34.9989	5.49338e-08	1.45641e-06
ENSG00000207991	MIR601	693186	miRNA	1.0239	0.137095	33.2507	1.06486e-07	2.58726e-06
ENSG00000166889	PATL1	219988	protein_coding	1.02366	6.72519	55.3899	4.92247e-11	3.62773e-09
ENSG00000146192	FGD2	221472	protein_coding	1.02114	7.66545	78.8764	4.8451e-14	1.24059e-11
ENSG00000237827	RPS15AP29	100128863	processed_pseudogene	1.02038	1.72652	27.4176	1.01859e-06	1.8083e-05
ENSG00000139618	BRCA2	675	protein_coding	1.02008	3.82602	27.8265	8.64738e-07	1.57291e-05
ENSG00000090659	CD209	30835	protein_coding	1.01929	-0.00421541	23.7927	4.47184e-06	6.44384e-05
ENSG00000272506	ENSG00000272506	NA	lncRNA	1.01922	1.52505	23.8846	4.26973e-06	6.21023e-05
ENSG00000128394	APOBEC3F	200316	protein_coding	1.0147	5.5266	52.3711	1.30068e-10	8.24672e-09
ENSG00000179750	APOBEC3B	9582	protein_coding	1.01358	2.13493	16.0343	0.000125529	0.00102706
ENSG00000238045	MVP-DT	112268170	lncRNA	1.01354	2.38178	38.8771	1.32162e-08	4.45115e-07
ENSG00000198848	CES1	1066	protein_coding	1.01084	4.82135	25.9303	1.84972e-06	3.05059e-05
ENSG00000225217	HSPA7	3311	unprocessed_pseudogene	1.0101	5.65225	68.5065	9.05668e-13	1.11654e-10
ENSG00000092098	RNF31	55072	protein_coding	1.00954	4.02195	97.5847	3.78955e-16	3.89997e-13
ENSG00000133101	CCNA1	8900	protein_coding	1.00909	0.0555146	22.7469	6.91792e-06	9.36075e-05
ENSG00000129682	FGF13	2258	protein_coding	1.00855	1.36634	19.2665	2.94228e-05	0.000314578
ENSG00000180712	LINC02363	728175	lncRNA	1.00855	1.88991	30.4472	3.09291e-07	6.50913e-06
ENSG00000100918	REC8	9985	protein_coding	1.00163	5.34877	90.0555	2.51076e-15	1.35527e-12
ENSG00000178965	ERICH3	127254	protein_coding	1.0015	-1.63598	8.00494	0.0055093	0.0211032
ENSG00000267547	ENSG00000267547	NA	lncRNA	1.0014	0.207875	20.2106	2.0151e-05	0.000229451
ENSG00000177335	LINC02904	286122	lncRNA	1.00136	1.14137	60.7828	9.15923e-12	8.46889e-10
ENSG00000165168	CYBB	1536	protein_coding	1.00131	9.67804	56.5162	3.44372e-11	2.65552e-09
ENSG00000146859	TMEM140	55281	protein_coding	1.00112	7.83741	35.9625	3.82969e-08	1.08032e-06
ENSG00000212257	RNU6-1176P	106481551	snRNA	1.00072	0.697284	21.2007	1.31435e-05	0.000160356
ENSG00000290689	ENSG00000290689	388152	lncRNA	-1.00488	-1.69529	15.4221	0.000151324	0.00120026
ENSG00000124875	CXCL6	6372	protein_coding	-1.00781	-1.51486	16.9166	7.67858e-05	0.000692043
ENSG00000126603	GLIS2	84662	protein_coding	-1.01364	-0.539694	17.1371	7.65447e-05	0.000690552
ENSG00000163485	ADORA1	134	protein_coding	-1.01826	-0.765404	17.9383	5.11672e-05	0.000498687
ENSG00000211667	IGLV3-12	28802	IG_V_gene	-1.0306	-0.154684	21.8821	7.69319e-06	0.000102364
ENSG00000171368	TPPP	11076	protein_coding	-1.03478	1.65872	47.2405	7.14554e-10	3.6221e-08
ENSG00000154736	ADAMTS5	11096	protein_coding	-1.03663	1.19605	21.109	1.36755e-05	0.000165532
ENSG00000274173	LINC02967	NA	lncRNA	-1.05586	-0.320729	16.07	0.000117812	0.000979711
ENSG00000103154	NECAB2	54550	protein_coding	-1.05762	1.5734	31.6595	1.94118e-07	4.3077e-06
ENSG00000132470	ITGB4	3691	protein_coding	-1.07626	1.63794	24.5598	3.2445e-06	4.88681e-05
ENSG00000211445	GPX3	2878	protein_coding	-1.09472	0.55107	24.3467	3.54601e-06	5.25377e-05
ENSG00000182580	EPHB3	2049	protein_coding	-1.14413	0.896339	32.4395	1.44816e-07	3.34754e-06
ENSG00000158089	GALNT14	79623	protein_coding	-1.17877	1.21149	22.6552	7.13795e-06	9.59347e-05
ENSG00000131459	GFPT2	9945	protein_coding	-1.1989	-1.00254	21.4011	1.08382e-05	0.000136395
ENSG00000169429	CXCL8	3576	protein_coding	-1.26353	3.43751	18.3478	4.48772e-05	0.000446732
ENSG00000122733	PHF24	23349	protein_coding	-1.32435	0.0444792	46.7867	8.53488e-10	4.15753e-08
ENSG00000166402	TUB	7275	protein_coding	-1.34713	-1.7703	18.4671	3.71181e-05	0.000380947
ENSG00000174697	LEP	3952	protein_coding	-1.37338	-1.73584	23.2516	3.9501e-06	5.80511e-05
ENSG00000183421	RIPK4	54101	protein_coding	-1.42748	-0.852223	30.9403	2.31029e-07	5.04826e-06
ENSG00000109819	PPARGC1A	10891	protein_coding	-1.59347	-1.63563	31.9158	8.66835e-08	2.17766e-06
ENSG00000146250	PRSS35	167681	protein_coding	-1.62092	-1.23994	47.1798	4.52427e-10	2.40316e-08

## Sheet: Fig. 1D,E; S2F DEGs BNT boost
Differentially expressed genes at BNT162b2 boost (V2+1 vs V2)
Ensembl ID	Gene name	Entrez ID	Gene type	logFC	logCPM	F	PValue	FDR
ENSG00000199668	Y_RNA.24	NA	misc_RNA	7.30583	-0.596792	180.193	3.56e-25	2.09e-22
ENSG00000290525	GBP1P1.1	400759	lncRNA	6.91805	1.2288	283.946	2.12e-34	1.41e-30
ENSG00000225492	GBP1P1	NA	transcribed_unprocessed_pseudogene	6.50513	3.41634	238.937	5.52e-29	1.84e-25
ENSG00000169245	CXCL10	3627	protein_coding	5.67364	4.46623	170.955	6.47e-23	1.7e-20
ENSG00000152766	ANKRD22	118932	protein_coding	5.54661	5.53815	224.548	1.67e-26	1.67e-23
ENSG00000253838	ENSG00000253838	NA	lncRNA	5.5423	0.763721	163.131	1.23e-24	5.23e-22
ENSG00000224666	ETV7-AS1	NA	lncRNA	5.45143	0.369481	299.286	7.21e-36	7.2e-32
ENSG00000108700	CCL8	6355	protein_coding	5.40401	0.639782	121.088	1.4e-20	1.88e-18
ENSG00000223387	LINC02068	105374219	lncRNA	5.16522	2.01199	126.882	9.92e-21	1.39e-18
ENSG00000100336	APOL4	80832	protein_coding	5.13183	2.92901	320.383	7.35e-32	3.67e-28
ENSG00000226004	LINC02528	105378020	lncRNA	5.09441	1.37602	197.5	2.12e-26	1.92e-23
ENSG00000131203	IDO1	3620	protein_coding	4.81688	6.52687	105.303	5.9e-17	2.83e-15
ENSG00000010030	ETV7	51513	protein_coding	4.78054	5.97846	240.885	1.6e-27	2.9e-24
ENSG00000237626	ENSG00000237626	NA	lncRNA	4.77558	-1.1074	303.309	3.2e-37	6.38e-33
ENSG00000168062	BATF2	116071	protein_coding	4.76435	5.69735	220.937	2.81e-26	2.34e-23
ENSG00000168658	VWA3B	200403	protein_coding	4.71927	-1.13615	163.496	5.58e-25	2.94e-22
ENSG00000149131	SERPING1	710	protein_coding	4.70592	7.09858	167.219	1.78e-22	3.56e-20
ENSG00000078081	LAMP3	27074	protein_coding	4.64914	5.55162	103.083	9.92e-17	4.47e-15
ENSG00000260325	HSPB9	94086	protein_coding	4.61503	-1.69164	31.2971	2.26e-07	1.02e-06
ENSG00000078098	FAP	2191	protein_coding	4.50539	0.0773311	146.113	7.19e-23	1.82e-20
ENSG00000108691	CCL2	6347	protein_coding	4.48951	1.67638	92.4432	2.56e-16	1.06e-14
ENSG00000102794	ACOD1	730249	protein_coding	4.48741	-1.21994	195.101	1.82e-28	4.54e-25
ENSG00000134321	RSAD2	91543	protein_coding	4.23906	9.25886	102.561	1.13e-16	5.04e-15
ENSG00000224789	ENSG00000224789	NA	lncRNA	4.22643	1.84904	228.773	8.88e-27	1.18e-23
ENSG00000137959	IFI44L	10964	protein_coding	4.06375	8.30795	115.715	5.36e-18	3.43e-16
ENSG00000150337	FCGR1A	2209	protein_coding	4.05871	6.30405	230.403	7.03e-27	1.08e-23
ENSG00000189325	BNIP5	389384	protein_coding	4.03368	-1.33047	146.029	1.02e-23	3.4e-21
ENSG00000254602	MIR130AHG	123466203	lncRNA	4.00227	-0.936733	139.567	1.7e-22	3.49e-20
ENSG00000162772	ATF3	467	protein_coding	3.96761	4.11718	145.109	1.14e-20	1.58e-18
ENSG00000120217	CD274	29126	protein_coding	3.96117	6.32855	178.934	2.28e-23	6.8e-21
ENSG00000265531	FCGR1CP	100132417	unprocessed_pseudogene	3.95355	4.19889	226.58	1.25e-26	1.38e-23
ENSG00000163666	HESX1	8820	protein_coding	3.92054	1.10826	76.6458	1.73e-14	4.69e-13
ENSG00000233975	LINC02574	111216282	lncRNA	3.87105	1.94145	129.733	2.14e-19	2.05e-17
ENSG00000238015	ENSG00000238015	100130630	processed_pseudogene	3.83067	0.842683	122.577	3.22e-19	2.97e-17
ENSG00000117228	GBP1	2633	protein_coding	3.8236	8.95876	217.79	4.49e-26	3.32e-23
ENSG00000179044	EXOC3L1	283849	protein_coding	3.77054	4.21006	125.045	7.03e-19	5.88e-17
ENSG00000183347	GBP6	163351	protein_coding	3.73832	2.53271	210.149	1.55e-25	9.71e-23
ENSG00000188820	CALHM6	441168	protein_coding	3.73104	5.45	188.585	4.55e-24	1.57e-21
ENSG00000235150	RCBTB2P1	NA	processed_pseudogene	3.72617	-1.04326	134.648	3.62e-22	6.62e-20
ENSG00000185745	IFIT1	3434	protein_coding	3.70406	8.99986	91.076	1.93e-15	6.51e-14
ENSG00000187608	ISG15	9636	protein_coding	3.70223	8.90169	85.3913	8.44e-15	2.44e-13
ENSG00000198785	GRIN3A	116443	protein_coding	3.6664	2.05498	152.59	2.87e-21	4.41e-19
ENSG00000197646	PDCD1LG2	80380	protein_coding	3.65174	1.60044	177.043	3.03e-23	8.89e-21
ENSG00000154451	GBP5	115362	protein_coding	3.64757	10.2516	218.173	4.24e-26	3.26e-23
ENSG00000138646	HERC5	51191	protein_coding	3.59109	8.23912	98.1633	3.29e-16	1.32e-14
ENSG00000243649	CFB	629	protein_coding	3.5659	-0.759571	162.261	1.26e-24	5.23e-22
ENSG00000119917	IFIT3	3437	protein_coding	3.55758	9.63255	133.15	1.26e-19	1.29e-17
ENSG00000108387	SEPTIN4	5414	protein_coding	3.48453	4.02577	114.619	6.89e-18	4.23e-16
ENSG00000111331	OAS3	4940	protein_coding	3.46926	10.2448	110.669	1.69e-17	9.48e-16
ENSG00000121380	BCL2L14	79370	protein_coding	3.45449	0.431148	135.04	1.97e-20	2.55e-18
ENSG00000169248	CXCL11	6373	protein_coding	3.45024	-1.25326	101.683	1.87e-18	1.36e-16
ENSG00000137965	IFI44	10561	protein_coding	3.40908	7.46247	121.908	1.36e-18	1.04e-16
ENSG00000088827	SIGLEC1	6614	protein_coding	3.39963	7.77665	93.1008	1.16e-15	4.17e-14
ENSG00000183638	RP1L1	94137	protein_coding	3.36715	-1.10788	90.913	1.06e-16	4.77e-15
ENSG00000138755	CXCL9	4283	protein_coding	3.36413	-0.340394	207.092	6.61e-26	4.72e-23
ENSG00000002549	LAP3	51056	protein_coding	3.35978	7.82546	192.857	2.22e-24	8.2e-22
ENSG00000164509	IL31RA	133396	protein_coding	3.3348	3.41428	193.201	2.11e-24	7.97e-22
ENSG00000175643	RMI2	116028	protein_coding	3.33207	3.68094	115.911	5.17e-18	3.33e-16
ENSG00000157601	MX1	4599	protein_coding	3.30458	10.3828	102.521	1.14e-16	5.08e-15
ENSG00000134326	CMPK2	129607	protein_coding	3.29856	7.63196	123.185	1.03e-18	8.13e-17
ENSG00000233785	ENSG00000233785	NA	lncRNA	3.27929	0.00515931	100.687	3.13e-17	1.6e-15
ENSG00000290727	ALMS1P1	200420	lncRNA	3.23526	1.52438	92.9669	9.6e-16	3.5e-14
ENSG00000291135	FCGR1BP	2210	lncRNA	3.2281	5.51392	195.058	1.55e-24	6.32e-22
ENSG00000126709	IFI6	2537	protein_coding	3.20745	8.65703	97.8026	3.59e-16	1.43e-14
ENSG00000255397	NASPP1	NA	processed_pseudogene	3.18164	-1.58108	106.466	4.42e-19	3.94e-17
ENSG00000286978	ENSG00000286978	NA	lncRNA	3.17793	-1.10249	55.7785	8.95e-12	1.26e-10
ENSG00000287181	ENSG00000287181	124900731	lncRNA	3.17109	-1.63881	57.3499	5.51e-12	8.16e-11
ENSG00000133106	EPSTI1	94240	protein_coding	3.15862	7.13798	166.147	2.16e-22	4.27e-20
ENSG00000104332	SFRP1	6422	protein_coding	3.14806	-1.44172	71.7946	4.8e-14	1.17e-12
ENSG00000242113	RN7SL124P	106480955	misc_RNA	3.11956	1.00753	138.822	4.19e-20	5.13e-18
ENSG00000140105	WARS1	7453	protein_coding	3.10817	9.38332	207.322	2.22e-25	1.34e-22
ENSG00000205837	LINC00487	400941	lncRNA	3.09425	-0.20816	77.4369	2.16e-14	5.72e-13
ENSG00000286273	ENSG00000286273	NA	lncRNA	3.09012	-1.69639	113.856	7.2e-20	7.99e-18
ENSG00000174944	P2RY14	9934	protein_coding	3.08857	4.93217	143.973	1.41e-20	1.88e-18
ENSG00000162654	GBP4	115361	protein_coding	3.08844	8.80114	177.167	3.09e-23	8.95e-21
ENSG00000237568	ENSG00000237568	NA	lncRNA	3.08531	-1.09549	198.714	2.58e-27	4.29e-24
ENSG00000123610	TNFAIP6	7130	protein_coding	3.0641	5.93874	119.159	2.49e-18	1.76e-16
ENSG00000142089	IFITM3	10410	protein_coding	3.06252	8.52887	105.934	5.08e-17	2.5e-15
ENSG00000255221	CARD17P	NA	transcribed_unprocessed_pseudogene	3.02412	2.00818	115.017	6.68e-18	4.17e-16
ENSG00000135114	OASL	8638	protein_coding	3.00916	7.89212	92.8773	1.22e-15	4.38e-14
ENSG00000119922	IFIT2	3433	protein_coding	2.99901	10.2916	99.5878	2.32e-16	9.76e-15
ENSG00000185338	SOCS1	8651	protein_coding	2.99037	5.63664	97.4458	3.92e-16	1.55e-14
ENSG00000231528	FAM225A	286333	lncRNA	2.98512	-0.0126154	158.082	4.89e-22	8.8e-20
ENSG00000288836	ENSG00000288836	NA	lncRNA	2.97928	2.06281	125.017	7.28e-19	6.05e-17
ENSG00000260943	LINC02555	NA	lncRNA	2.93844	1.7375	162.341	4.45e-22	8.08e-20
ENSG00000118160	SLC8A2	6543	protein_coding	2.92275	-1.77147	78.0269	2.62e-15	8.5e-14
ENSG00000188676	IDO2	169355	protein_coding	2.9139	0.0494831	117.039	3.38e-18	2.33e-16
ENSG00000251072	LMNB1-DT	102723557	lncRNA	2.90063	-1.87723	92.5088	5.28e-17	2.58e-15
ENSG00000173193	PARP14	54625	protein_coding	2.87579	10.5735	182.954	1.15e-23	3.64e-21
ENSG00000252206	RNU7-40P	100147827	snRNA	2.84696	1.89677	165.885	2.37e-22	4.58e-20
ENSG00000158714	SLAMF8	56833	protein_coding	2.8282	3.51541	224.076	1.77e-26	1.68e-23
ENSG00000020577	SAMD4A	23034	protein_coding	2.82618	4.61422	184.249	9.25e-24	3.13e-21
ENSG00000121236	TRIM6	117854	protein_coding	2.80542	0.926432	134.115	9.53e-20	1.02e-17
ENSG00000147697	GSDMC	56169	protein_coding	2.80455	-1.10272	97.7249	6.11e-17	2.91e-15
ENSG00000068079	IFI35	3430	protein_coding	2.80339	7.24096	153.996	2.04e-21	3.23e-19
ENSG00000184979	USP18	11274	protein_coding	2.79609	4.97984	51.5636	1.7e-10	1.67e-09
ENSG00000132530	XAF1	54739	protein_coding	2.75942	8.74029	154.149	1.98e-21	3.18e-19
ENSG00000168899	VAMP5	10791	protein_coding	2.75822	5.82166	158.116	9.4e-22	1.59e-19
ENSG00000227017	ENSG00000227017	NA	lncRNA	2.75599	-1.94336	67.9046	1.06e-13	2.35e-12
ENSG00000283384	ENSG00000283384	NA	lncRNA	2.7482	1.21301	104.186	7.73e-17	3.58e-15
ENSG00000230266	XXYLT1-AS2	101410543	lncRNA	2.74146	0.191782	132.716	1.25e-19	1.29e-17
ENSG00000228302	ENSG00000228302	NA	lncRNA	2.71859	-0.891127	114.148	1.46e-18	1.09e-16
ENSG00000197272	IL27	246778	protein_coding	2.71093	1.31803	154.572	2e-21	3.19e-19
ENSG00000177409	SAMD9L	219285	protein_coding	2.70339	8.82187	169.817	1.12e-22	2.57e-20
ENSG00000262979	ENSG00000262979	NA	lncRNA	2.69728	2.17797	136.359	6.65e-20	7.51e-18
ENSG00000089127	OAS1	4938	protein_coding	2.69436	8.36767	109.163	2.39e-17	1.26e-15
ENSG00000107201	RIGI	23586	protein_coding	2.69252	6.76869	112.609	1.08e-17	6.32e-16
ENSG00000280248	ENSG00000280248	NA	TEC	2.67524	4.75226	132.709	1.38e-19	1.39e-17
ENSG00000272491	ENSG00000272491	NA	lncRNA	2.66092	2.08085	37.6357	1.87e-08	1.1e-07
ENSG00000260096	DNM1P33	NA	unprocessed_pseudogene	2.6567	-1.41365	96.9778	2.38e-17	1.26e-15
ENSG00000229023	RAB1AP1	NA	processed_pseudogene	2.63752	3.43809	245.759	8.12e-28	1.8e-24
ENSG00000177294	FBXO39	162517	protein_coding	2.63093	1.19793	145.04	1.24e-20	1.7e-18
ENSG00000286818	ENSG00000286818	NA	lncRNA	2.62439	-2.07482	88.4189	9.22e-17	4.18e-15
ENSG00000151364	KCTD14	65987	protein_coding	2.62356	-1.61588	53.6315	1.68e-11	2.2e-10
ENSG00000163746	PLSCR2	57047	protein_coding	2.61631	0.724856	97.177	3.96e-16	1.56e-14
ENSG00000138119	MYOF	26509	protein_coding	2.61245	6.91543	225.456	1.44e-26	1.51e-23
ENSG00000124785	NRN1	51299	protein_coding	2.60815	1.03152	143.936	5.13e-21	7.53e-19
ENSG00000229054	RPS29P14	100129599	processed_pseudogene	2.60731	1.23922	96.8405	4.76e-16	1.82e-14
ENSG00000258666	ENSG00000258666	NA	lncRNA	2.60716	-2.05258	71.9649	2.18e-14	5.75e-13
ENSG00000145147	SLIT2	9353	protein_coding	2.60669	-1.63079	99.9437	6e-18	3.8e-16
ENSG00000170581	STAT2	6773	protein_coding	2.60577	9.72297	173.493	5.86e-23	1.56e-20
ENSG00000269720	CCDC194	110806280	protein_coding	2.60024	3.00207	105.132	6.17e-17	2.93e-15
ENSG00000289582	ENSG00000289582	NA	lncRNA	2.59499	1.75015	228.298	9.79e-27	1.22e-23
ENSG00000222179	RN7SKP26	106479106	misc_RNA	2.59396	-0.370273	152.853	2.63e-21	4.07e-19
ENSG00000115415	STAT1	6772	protein_coding	2.55667	10.257	260.091	1.17e-28	3.35e-25
ENSG00000280270	ENSG00000280270	NA	TEC	2.54598	-0.627507	77.5531	6.21e-15	1.84e-13
ENSG00000115267	IFIH1	64135	protein_coding	2.54214	7.88797	115.562	5.55e-18	3.54e-16
ENSG00000079385	CEACAM1	634	protein_coding	2.54143	6.29376	110.725	1.66e-17	9.39e-16
ENSG00000156587	UBE2L6	9246	protein_coding	2.54126	8.16999	182.453	1.25e-23	3.9e-21
ENSG00000100342	APOL1	8542	protein_coding	2.53643	7.00542	192.323	2.42e-24	8.79e-22
ENSG00000222346	RNA5SP237	100873495	rRNA_pseudogene	2.53386	-1.12128	78.6475	8.31e-15	2.41e-13
ENSG00000116663	FBXO6	26270	protein_coding	2.51014	5.25963	168.184	1.5e-22	3.19e-20
ENSG00000185507	IRF7	3665	protein_coding	2.50668	8.23738	128.272	3.48e-19	3.17e-17
ENSG00000277511	ENSG00000277511	NA	lncRNA	2.48308	1.12597	133.891	1.17e-19	1.24e-17
ENSG00000255355	PATL1-DT	NA	lncRNA	2.47847	-1.02088	60.6478	2.53e-12	4.08e-11
ENSG00000177989	ODF3B	440836	protein_coding	2.46644	7.49089	163.451	3.52e-22	6.51e-20
ENSG00000287192	ENSG00000287192	NA	lncRNA	2.45816	-1.25401	69.8145	2.61e-13	5.33e-12
ENSG00000279296	PRAL	NA	TEC	2.45664	-0.494679	122.308	8.07e-20	8.86e-18
ENSG00000279320	ENSG00000279320	NA	TEC	2.45315	2.95896	119.948	2.11e-18	1.52e-16
ENSG00000234358	RPL7AP42	100271215	processed_pseudogene	2.45108	1.20073	88.9922	3.48e-15	1.1e-13
ENSG00000108950	FAM20A	54757	protein_coding	2.44451	0.648258	109.709	1.9e-17	1.05e-15
ENSG00000138496	PARP9	83666	protein_coding	2.43835	8.58903	199.949	7.07e-25	3.44e-22
ENSG00000137628	DDX60	55601	protein_coding	2.43108	7.89133	121.314	1.55e-18	1.15e-16
ENSG00000284194	SCO2	9997	protein_coding	2.4276	6.81968	193.62	1.96e-24	7.67e-22
ENSG00000188313	PLSCR1	5359	protein_coding	2.42329	7.39571	132.17	1.54e-19	1.51e-17
ENSG00000238000	PSME2P1	257093	processed_pseudogene	2.42218	-1.24005	133.852	1.1e-20	1.54e-18
ENSG00000177807	KCNJ10	3766	protein_coding	2.42038	-1.55194	65.362	3.97e-13	7.75e-12
ENSG00000223914	LINC02471	NA	lncRNA	2.41003	-0.70434	108.188	9.28e-18	5.48e-16
ENSG00000136514	RTP4	64108	protein_coding	2.40971	4.84055	109.978	1.98e-17	1.09e-15
ENSG00000140464	PML	5371	protein_coding	2.3859	8.44921	152.78	2.56e-21	4e-19
ENSG00000251804	RNU6-1294P	106480131	snRNA	2.38105	0.447378	99.0755	2.78e-16	1.15e-14
ENSG00000162512	SDC3	9672	protein_coding	2.37301	3.9834	130.424	2.22e-19	2.11e-17
ENSG00000188282	RUFY4	285180	protein_coding	2.37059	3.40834	105.431	5.73e-17	2.77e-15
ENSG00000163568	AIM2	9447	protein_coding	2.36474	5.19192	150.712	3.81e-21	5.76e-19
ENSG00000221963	APOL6	80830	protein_coding	2.3626	9.53799	176.871	3.25e-23	9.28e-21
ENSG00000196141	SPATS2L	26010	protein_coding	2.36106	4.81893	71.9868	3.32e-13	6.58e-12
ENSG00000074660	SCARF1	8578	protein_coding	2.35445	6.96137	194.251	1.77e-24	7.06e-22
ENSG00000228318	ENSG00000228318	NA	lncRNA	2.35263	-0.912853	74.0881	2.33e-14	6.12e-13
ENSG00000121858	TNFSF10	8743	protein_coding	2.35122	8.77026	103.534	8.97e-17	4.09e-15
ENSG00000111335	OAS2	4939	protein_coding	2.33394	8.97604	91.7387	1.63e-15	5.61e-14
ENSG00000168779	SHOX2	6474	protein_coding	2.33269	-1.16015	62.6056	1.35e-12	2.36e-11
ENSG00000124256	ZBP1	81030	protein_coding	2.32863	7.68494	99.3908	2.43e-16	1.02e-14
ENSG00000137757	CASP5	838	protein_coding	2.32715	4.51896	114.006	7.88e-18	4.7e-16
ENSG00000205436	EXOC3L4	91828	protein_coding	2.31713	-1.90458	56.6559	6.59e-12	9.55e-11
ENSG00000132274	TRIM22	10346	protein_coding	2.30403	9.55647	159.801	6.88e-22	1.18e-19
ENSG00000141574	SECTM1	6398	protein_coding	2.29758	8.56004	199.403	7.71e-25	3.58e-22
ENSG00000159189	C1QC	714	protein_coding	2.269	1.0385	70.9024	3.85e-13	7.54e-12
ENSG00000258872	FDPSP3	2227	transcribed_processed_pseudogene	2.25899	1.90609	125.496	6.37e-19	5.44e-17
ENSG00000202125	RNU1-100P	106480183	snRNA	2.25764	0.679904	117.452	3.95e-18	2.65e-16
ENSG00000128512	DOCK4	9732	protein_coding	2.25604	6.56355	89.8911	2.62e-15	8.5e-14
ENSG00000152229	PSTPIP2	9050	protein_coding	2.2507	6.47131	200.918	6.06e-25	3.1e-22
ENSG00000038945	MSR1	4481	protein_coding	2.2236	3.60621	116.359	4.66e-18	3.02e-16
ENSG00000139572	GPR84	53831	protein_coding	2.21887	1.55023	114.45	7.28e-18	4.39e-16
ENSG00000152778	IFIT5	24138	protein_coding	2.21798	6.99842	118.135	3.12e-18	2.16e-16
ENSG00000200135	Y_RNA.31	NA	misc_RNA	2.21645	-0.92815	88.3508	2.62e-15	8.5e-14
ENSG00000272512	ENSG00000272512	NA	lncRNA	2.21108	2.04273	37.1389	2.51e-08	1.43e-07
ENSG00000115155	OTOF	9381	protein_coding	2.19772	4.00684	29.1506	5.06e-07	2.12e-06
ENSG00000289141	ENSG00000289141	NA	lncRNA	2.19541	-0.941849	108.409	2.53e-17	1.33e-15
ENSG00000188290	HES4	57801	protein_coding	2.18852	4.77456	39.6238	1.01e-08	6.32e-08
ENSG00000173369	C1QB	713	protein_coding	2.1814	1.67076	102.756	1.1e-16	4.93e-15
ENSG00000234518	PTGES3P1	NA	processed_pseudogene	2.1727	4.02352	244.259	9.95e-28	1.99e-24
ENSG00000162645	GBP2	2634	protein_coding	2.16247	9.13692	228.819	8.83e-27	1.18e-23
ENSG00000102524	TNFSF13B	10673	protein_coding	2.16019	7.48306	104.325	7.43e-17	3.47e-15
ENSG00000279236	ENSG00000279236	NA	TEC	2.14082	3.52812	133.428	1.19e-19	1.24e-17
ENSG00000111181	SLC6A12	6539	protein_coding	2.13206	3.78666	171.91	7.75e-23	1.91e-20
ENSG00000108771	DHX58	79132	protein_coding	2.13086	6.70581	92.1597	1.47e-15	5.12e-14
ENSG00000287188	ENSG00000287188	NA	lncRNA	2.12053	-0.926513	57.9346	9.74e-12	1.36e-10
ENSG00000130589	HELZ2	85441	protein_coding	2.11327	9.90366	121.718	1.42e-18	1.07e-16
ENSG00000181381	DDX60L	91351	protein_coding	2.11317	9.24342	100.679	1.78e-16	7.6e-15
ENSG00000131979	GCH1	2643	protein_coding	2.1097	6.64696	144.617	1.24e-20	1.7e-18
ENSG00000055332	EIF2AK2	5610	protein_coding	2.107	8.47722	109.789	2.07e-17	1.12e-15
ENSG00000105948	TTC26	79989	protein_coding	2.09174	3.11234	64.2202	3.22e-12	5.06e-11
ENSG00000059378	PARP12	64761	protein_coding	2.08835	7.75203	110.885	1.6e-17	9.08e-16
ENSG00000272563	ENSG00000272563	NA	lncRNA	2.08131	-1.25707	52.8817	6.05e-11	6.75e-10
ENSG00000182168	UNC5C	8633	protein_coding	2.0512	-2.01655	34.3616	3.37e-08	1.86e-07
ENSG00000273076	ENSG00000273076	NA	lncRNA	2.05066	0.791861	97.4	4.22e-16	1.64e-14
ENSG00000265432	MIR4308	100422984	miRNA	2.03525	-1.15014	62.4405	2.88e-12	4.58e-11
ENSG00000237505	PKN2-AS1	101927891	lncRNA	2.03502	0.158137	70.6238	5.21e-13	9.96e-12
ENSG00000123838	C4BPA	722	protein_coding	2.03198	1.94147	69.9259	5.44e-13	1.04e-11
ENSG00000225964	NRIR	NA	lncRNA	2.02957	3.36153	74.7755	1.51e-13	3.24e-12
ENSG00000222986	RNU5A-5P	100873835	snRNA	2.02777	-1.28594	74.6402	6.95e-14	1.62e-12
ENSG00000155363	MOV10	4343	protein_coding	2.02699	7.33569	100.863	1.7e-16	7.33e-15
ENSG00000168394	TAP1	6890	protein_coding	2.02118	9.4978	199.807	7.23e-25	3.44e-22
ENSG00000128342	LIF	3976	protein_coding	2.01782	-0.472285	59.5977	1.19e-11	1.63e-10
ENSG00000145685	LHFPL2	10184	protein_coding	2.01777	5.4731	136.259	6.63e-20	7.51e-18
ENSG00000173821	RNF213	57674	protein_coding	2.00186	12.3043	132.654	1.39e-19	1.4e-17
ENSG00000100911	PSME2	5721	protein_coding	1.99915	6.89262	227.633	1.05e-26	1.23e-23
ENSG00000273272	ENSG00000273272	NA	lncRNA	1.98725	3.25079	183.305	1.09e-23	3.5e-21
ENSG00000229534	HNRNPA1P53	NA	processed_pseudogene	1.98099	-1.05589	43.7753	1.69e-09	1.29e-08
ENSG00000134809	TIMM10	26519	protein_coding	1.9804	4.16735	66.2026	1.78e-12	3.01e-11
ENSG00000282851	BISPR	105221694	lncRNA	1.97975	5.07899	167.552	1.68e-22	3.49e-20
ENSG00000259374	NDUFB4P11	NA	transcribed_processed_pseudogene	1.97612	-1.02766	96.7842	4.37e-16	1.69e-14
ENSG00000188157	AGRN	375790	protein_coding	1.97213	6.05254	55.2607	5.13e-11	5.84e-10
ENSG00000241886	ENSG00000241886	NA	lncRNA	1.96954	3.09742	122.948	1.09e-18	8.48e-17
ENSG00000025708	TYMP	1890	protein_coding	1.96518	9.76271	179.755	1.98e-23	5.99e-21
ENSG00000272666	KLHDC7B-DT	NA	lncRNA	1.9637	-0.169105	98.366	3.46e-16	1.38e-14
ENSG00000261211	ENSG00000261211	NA	lncRNA	1.96154	2.21717	132.93	1.32e-19	1.35e-17
ENSG00000128335	APOL2	23780	protein_coding	1.96016	8.04178	202.623	4.63e-25	2.57e-22
ENSG00000285231	OOSP3	112577461	protein_coding	1.95461	-1.07684	57.0002	1.72e-11	2.24e-10
ENSG00000135148	TRAFD1	10906	protein_coding	1.95275	7.80387	141.387	2.36e-20	3.02e-18
ENSG00000272669	ENSG00000272669	NA	lncRNA	1.94506	3.52998	87.062	5.45e-15	1.65e-13
ENSG00000163840	DTX3L	151636	protein_coding	1.94144	8.58606	175.216	4.34e-23	1.2e-20
ENSG00000250508	LINC02701	NA	lncRNA	1.92933	-1.31835	79.3044	1.93e-14	5.16e-13
ENSG00000029153	BMAL2	56938	protein_coding	1.92124	1.15394	129.272	2.89e-19	2.68e-17
ENSG00000230149	ENSG00000230149	NA	lncRNA	1.92058	3.16788	100.786	1.74e-16	7.46e-15
ENSG00000266786	LGALS9DP	NA	unprocessed_pseudogene	1.91676	-0.676064	64.03	8.97e-13	1.62e-11
ENSG00000289246	ENSG00000289246	NA	lncRNA	1.9095	0.397516	81.344	2.63e-14	6.8e-13
ENSG00000099834	CDHR5	53841	protein_coding	1.90647	-0.345299	92.7106	1.41e-15	4.94e-14
ENSG00000198814	GK	2710	protein_coding	1.90597	7.40701	128.983	3e-19	2.77e-17
ENSG00000118162	KPTN	11133	protein_coding	1.90398	3.41631	137.414	5.25e-20	6.27e-18
ENSG00000135378	PRRG4	79056	protein_coding	1.90228	5.53112	161.387	5.14e-22	9.1e-20
ENSG00000279861	ENSG00000279861	NA	TEC	1.89882	3.15805	143.385	1.59e-20	2.09e-18
ENSG00000105967	TFEC	22797	protein_coding	1.89822	6.2696	75.6246	1.19e-13	2.61e-12
ENSG00000237980	LINC02773	NA	lncRNA	1.8972	0.647994	57.4993	2.57e-11	3.2e-10
ENSG00000275693	ENSG00000275693	NA	misc_RNA	1.89549	-0.798752	111.709	9.37e-18	5.52e-16
ENSG00000280007	ENSG00000280007	NA	lncRNA	1.88079	1.5162	52.3572	1.32e-10	1.33e-09
ENSG00000117226	GBP3	2635	protein_coding	1.876	5.65619	150.544	3.93e-21	5.9e-19
ENSG00000229677	ENSG00000229677	100270940	processed_pseudogene	1.87017	2.91799	95.0292	7.15e-16	2.68e-14
ENSG00000256812	CAPNS2	84290	protein_coding	1.85785	1.45886	122.118	1.32e-18	1.01e-16
ENSG00000178146	GK4P	NA	processed_pseudogene	1.85596	-0.7627	88.5566	4.13e-15	1.29e-13
ENSG00000090104	RGS1	5996	protein_coding	1.85539	1.41812	119.03	2.61e-18	1.83e-16
ENSG00000129682	FGF13	2258	protein_coding	1.8535	1.36634	91.8598	1.26e-15	4.49e-14
ENSG00000023171	GRAMD1B	57476	protein_coding	1.85288	6.13127	87.136	5.34e-15	1.62e-13
ENSG00000224295	OLFM5P	NA	unitary_pseudogene	1.85056	0.125503	67.076	1.44e-12	2.48e-11
ENSG00000087253	LPCAT2	54947	protein_coding	1.84985	7.19401	138.753	4e-20	4.96e-18
ENSG00000141837	CACNA1A	773	protein_coding	1.84576	1.6806	63.8284	3.66e-12	5.66e-11
ENSG00000233029	ENSG00000233029	100996318	lncRNA	1.84232	-1.81292	81.0516	5.56e-15	1.67e-13
ENSG00000288731	ENSG00000288731	NA	lncRNA	1.84192	0.727841	102.534	1.18e-16	5.2e-15
ENSG00000172426	RSPH9	221421	protein_coding	1.83695	0.871434	47.3524	7e-10	5.88e-09
ENSG00000213172	ENSG00000213172	NA	processed_pseudogene	1.83515	0.731297	73.1562	2.47e-13	5.05e-12
ENSG00000166002	SMCO4	56935	protein_coding	1.83391	3.64639	190.091	3.5e-24	1.25e-21
ENSG00000159871	LYPD5	284348	protein_coding	1.8329	-1.30896	83.8456	9.09e-15	2.6e-13
ENSG00000187741	FANCA	2175	protein_coding	1.83093	5.68803	157.097	1.14e-21	1.88e-19
ENSG00000225450	ENSG00000225450	NA	lncRNA	1.82525	3.14803	89.6356	2.8e-15	9.03e-14
ENSG00000229331	GK-IT1	NA	lncRNA	1.81793	2.01776	123.018	1.08e-18	8.42e-17
ENSG00000141664	ZCCHC2	54877	protein_coding	1.81586	7.93785	115.016	6.27e-18	3.94e-16
ENSG00000172159	FRMD3	257019	protein_coding	1.81293	4.97347	62.5576	5.31e-12	7.89e-11
ENSG00000135604	STX11	8676	protein_coding	1.81213	8.02478	152.883	2.51e-21	3.95e-19
ENSG00000163565	IFI16	3428	protein_coding	1.81147	8.40708	131.242	1.87e-19	1.81e-17
ENSG00000026103	FAS	355	protein_coding	1.81014	7.35025	157.382	1.08e-21	1.79e-19
ENSG00000239920	ENSG00000239920	NA	protein_coding	1.80965	1.08257	81.9812	2.14e-14	5.67e-13
ENSG00000261997	ENSG00000261997	NA	lncRNA	1.80929	3.08757	108.806	2.6e-17	1.36e-15
ENSG00000221955	SLC12A8	84561	protein_coding	1.80083	-0.479473	87.9503	4.66e-15	1.45e-13
ENSG00000183762	KREMEN1	83999	protein_coding	1.7946	5.97353	102.716	1.09e-16	4.89e-15
ENSG00000204267	TAP2	6891	protein_coding	1.79321	7.8924	164.483	2.92e-22	5.5e-20
ENSG00000254708	MMADHCP2	NA	processed_pseudogene	1.79263	0.249147	35.0883	5.25e-08	2.76e-07
ENSG00000102554	KLF5	688	protein_coding	1.78919	3.49654	81.855	2.16e-14	5.72e-13
ENSG00000234073	ENSG00000234073	107986032	processed_pseudogene	1.77787	2.73253	107.695	3.37e-17	1.71e-15
ENSG00000289234	ZNF496-DT	107985115	lncRNA	1.77491	3.2171	74.9963	1.42e-13	3.06e-12
ENSG00000270106	TSNAX-DISC1	100303453	protein_coding	1.7736	-0.486203	72.7759	2.83e-13	5.71e-12
ENSG00000185339	TCN2	6948	protein_coding	1.77338	4.10643	77.9799	6.2e-14	1.47e-12
ENSG00000287839	ENSG00000287839	NA	lncRNA	1.77093	3.63599	283.752	5.72e-30	2.29e-26
ENSG00000179331	RAB39A	54734	protein_coding	1.77084	2.51455	144.129	1.37e-20	1.85e-18
ENSG00000244491	ENSG00000244491	NA	lncRNA	1.76741	0.761643	92.5155	1.37e-15	4.83e-14
ENSG00000132256	TRIM5	85363	protein_coding	1.7645	6.17099	109.59	2.16e-17	1.16e-15
ENSG00000268729	ENSG00000268729	NA	lncRNA	1.76146	-1.18047	88.0313	4.2e-15	1.31e-13
ENSG00000075399	VPS9D1	9605	protein_coding	1.75785	6.19621	189.337	3.95e-24	1.39e-21
ENSG00000114127	XRN1	54464	protein_coding	1.7505	8.7664	110.124	1.91e-17	1.06e-15
ENSG00000233672	RNASEH2B-AS1	NA	lncRNA	1.7488	0.858292	42.8566	3.23e-09	2.28e-08
ENSG00000204345	CD300LD	100131439	protein_coding	1.74413	-0.107221	94.4027	7.88e-16	2.92e-14
ENSG00000233902	ENSG00000233902	NA	unprocessed_pseudogene	1.73784	-1.27512	50.5968	1.03e-10	1.07e-09
ENSG00000129667	RHBDF2	79651	protein_coding	1.73608	7.9643	203.442	4.07e-25	2.32e-22
ENSG00000232680	ENSG00000232680	NA	lncRNA	1.73282	2.35049	95.7035	6.05e-16	2.29e-14
ENSG00000125347	IRF1	3659	protein_coding	1.73213	10.0633	198.813	8.48e-25	3.85e-22
ENSG00000274932	MIR7150	102465688	miRNA	1.72957	-1.35164	98.1397	3.01e-16	1.23e-14
ENSG00000250011	HMGB1P3	NA	processed_pseudogene	1.72858	0.0731103	79.6699	4.16e-14	1.03e-12
ENSG00000183486	MX2	4600	protein_coding	1.72627	9.49025	90.2001	2.42e-15	7.91e-14
ENSG00000271304	DPRXP2	503643	transcribed_processed_pseudogene	1.72275	-1.09476	60.9689	5.1e-12	7.62e-11
ENSG00000145365	TIFA	92610	protein_coding	1.72171	5.09617	135.596	7.59e-20	8.37e-18
ENSG00000166016	ABTB2	25841	protein_coding	1.71888	4.68143	50.4255	2.46e-10	2.32e-09
ENSG00000226758	DISC1-IT1	104472714	lncRNA	1.71774	1.64934	61.8452	6.63e-12	9.6e-11
ENSG00000125148	MT2A	4502	protein_coding	1.7172	6.01874	51.4003	1.79e-10	1.75e-09
ENSG00000121797	CCRL2	9034	protein_coding	1.71613	3.15447	69.3403	7.11e-13	1.32e-11
ENSG00000237927	ENSG00000237927	NA	lncRNA	1.70866	0.726727	112.063	1.27e-17	7.34e-16
ENSG00000130303	BST2	684	protein_coding	1.70502	7.05268	101.595	1.43e-16	6.18e-15
ENSG00000160932	LY6E	4061	protein_coding	1.70221	8.16825	65.9978	1.89e-12	3.17e-11
ENSG00000073737	DHRS9	10170	protein_coding	1.70105	5.04047	133.595	1.15e-19	1.22e-17
ENSG00000232031	ENSG00000232031	NA	lncRNA	1.69834	0.689461	44.5312	1.84e-09	1.38e-08
ENSG00000197301	HMGA2-AS1	100129940	lncRNA	1.69626	-0.379853	59.1422	1.61e-11	2.12e-10
ENSG00000196116	TDRD7	23424	protein_coding	1.69567	6.16561	92.7681	1.26e-15	4.49e-14
ENSG00000279913	ENSG00000279913	NA	TEC	1.69452	2.28588	111.392	1.43e-17	8.2e-16
ENSG00000274121	ENSG00000274121	NA	misc_RNA	1.69238	-1.88989	51.3807	6.69e-11	7.36e-10
ENSG00000235321	ENSG00000235321	NA	lncRNA	1.6904	-0.748303	76.0531	8e-14	1.84e-12
ENSG00000248553	OR52H2P	81261	unitary_pseudogene	1.68878	-1.68076	34.9757	3.58e-08	1.96e-07
ENSG00000202533	Y_RNA	NA	misc_RNA	1.68785	2.16109	124.568	7.71e-19	6.34e-17
ENSG00000233214	ENSG00000233214	NA	lncRNA	1.68635	1.81197	97.1795	4.22e-16	1.64e-14
ENSG00000233875	ENSG00000233875	NA	lncRNA	1.67823	2.81449	105.96	5.05e-17	2.49e-15
ENSG00000260366	ENSG00000260366	NA	lncRNA	1.67506	-0.309121	95.1336	7.69e-16	2.86e-14
ENSG00000287216	ENSG00000287216	NA	lncRNA	1.67482	-0.891708	62.3737	5.29e-12	7.86e-11
ENSG00000290118	ENSG00000290118	NA	lncRNA	1.67422	-1.15176	40.6422	5.82e-09	3.84e-08
ENSG00000013374	NUB1	51667	protein_coding	1.67201	7.7879	115.102	6.15e-18	3.88e-16
ENSG00000172183	ISG20	3669	protein_coding	1.66683	8.13333	89.7456	2.72e-15	8.8e-14
ENSG00000188343	CIBAR1	137392	protein_coding	1.66681	-0.585278	74.2959	1.88e-13	3.94e-12
ENSG00000230225	MTND5P14	100873258	unprocessed_pseudogene	1.66301	0.788785	81.1717	2.75e-14	7.09e-13
ENSG00000136816	TOR1B	27348	protein_coding	1.65975	6.52121	85.8088	7.56e-15	2.21e-13
ENSG00000289371	ENSG00000289371	NA	lncRNA	1.65927	-1.2786	56.7397	2.47e-11	3.08e-10
ENSG00000180061	TMEM150B	284417	protein_coding	1.6562	4.11435	167.322	1.75e-22	3.53e-20
ENSG00000079263	SP140	11262	protein_coding	1.65122	7.13301	98.512	3.02e-16	1.23e-14
ENSG00000197536	IRF1-AS1	NA	lncRNA	1.64717	7.11297	141.266	2.41e-20	3.07e-18
ENSG00000233646	OR52T1P	81244	unprocessed_pseudogene	1.64443	-1.32105	51.3679	1.18e-10	1.21e-09
ENSG00000281100	ENSG00000281100	NA	TEC	1.64404	3.53774	125.378	6.45e-19	5.48e-17
ENSG00000240065	PSMB9	5698	protein_coding	1.64085	7.77866	176.052	3.75e-23	1.05e-20
ENSG00000254859	ENSG00000254859	NA	lncRNA	1.64042	2.57594	161.566	5.15e-22	9.1e-20
ENSG00000235081	ENSG00000235081	NA	processed_pseudogene	1.63747	-0.523891	95.1835	7.62e-16	2.83e-14
ENSG00000185897	FFAR3	2865	protein_coding	1.63473	0.411514	43.4048	2.6e-09	1.87e-08
ENSG00000289202	ENSG00000289202	NA	lncRNA	1.6342	-1.07534	53.1646	9.35e-11	9.84e-10
ENSG00000137200	CMTR1	23070	protein_coding	1.63351	7.36952	102.128	1.26e-16	5.5e-15
ENSG00000103642	LACTB	114294	protein_coding	1.6326	5.69253	167.815	1.6e-22	3.37e-20
ENSG00000156113	KCNMA1	3778	protein_coding	1.62929	1.61417	26.4004	1.49e-06	5.63e-06
ENSG00000169136	ATF5	22809	protein_coding	1.62805	4.41057	136.789	5.95e-20	6.87e-18
ENSG00000270120	ENSG00000270120	NA	lncRNA	1.62433	2.06472	132.619	1.41e-19	1.41e-17
ENSG00000178685	PARP10	84875	protein_coding	1.62015	8.49905	99.3453	2.46e-16	1.03e-14
ENSG00000138642	HERC6	55008	protein_coding	1.61838	6.14862	55.5743	4.64e-11	5.35e-10
ENSG00000237711	MTCO3P11	107075153	unprocessed_pseudogene	1.61138	0.982008	94.4807	8.54e-16	3.15e-14
ENSG00000198216	CACNA1E	777	protein_coding	1.60896	4.40003	112.182	1.19e-17	6.92e-16
ENSG00000163959	SLC51A	200931	protein_coding	1.60833	-1.28191	43.8262	1.82e-09	1.37e-08
ENSG00000269524	ENSG00000269524	NA	lncRNA	1.60828	-0.159663	107.937	3.53e-17	1.78e-15
ENSG00000134243	SORT1	6272	protein_coding	1.6074	7.35591	137.117	5.57e-20	6.5e-18
ENSG00000205846	CLEC6A	93978	protein_coding	1.60174	1.36309	101.315	1.55e-16	6.67e-15
ENSG00000108679	LGALS3BP	3959	protein_coding	1.59998	5.90229	90.2182	2.41e-15	7.88e-14
ENSG00000215533	LINC00189	193629	lncRNA	1.59826	1.40214	105.71	5.43e-17	2.65e-15
ENSG00000161643	SIGLEC16	400709	protein_coding	1.59718	2.60017	111.053	1.55e-17	8.81e-16
ENSG00000233072	RPS15AP6	100271141	processed_pseudogene	1.59681	-0.61085	55.7604	4.61e-11	5.32e-10
ENSG00000157693	TMEM268	203197	protein_coding	1.5938	5.93087	121.776	1.4e-18	1.06e-16
ENSG00000242525	OR7E100P	81430	unprocessed_pseudogene	1.59141	0.417373	93.2799	1.19e-15	4.26e-14
ENSG00000287655	ENSG00000287655	NA	lncRNA	1.58911	-1.52945	52.5826	5.69e-11	6.41e-10
ENSG00000227032	RPS2P36	100271243	processed_pseudogene	1.58369	2.65421	136.088	6.88e-20	7.68e-18
ENSG00000227730	MTND6P5	106480427	unprocessed_pseudogene	1.5817	1.73149	97.7078	3.69e-16	1.46e-14
ENSG00000146425	DYNLT1	6993	protein_coding	1.57904	6.47698	104.468	7.18e-17	3.37e-15
ENSG00000123700	KCNJ2	3759	protein_coding	1.57733	7.18357	132.895	1.32e-19	1.35e-17
ENSG00000060656	PTPRU	10076	protein_coding	1.57682	0.0918583	54.8739	5.33e-11	6.04e-10
ENSG00000236567	TCF3P1	NA	processed_pseudogene	1.57309	3.24631	135.065	8.47e-20	9.14e-18
ENSG00000185885	IFITM1	8519	protein_coding	1.57175	8.09479	90.2233	2.41e-15	7.88e-14
ENSG00000196123	MATCAP1	653319	protein_coding	1.56894	3.97066	43.5083	2.56e-09	1.85e-08
ENSG00000264400	RN7SL491P	106480514	misc_RNA	1.56861	-1.2384	35.8755	3.35e-08	1.85e-07
ENSG00000196664	TLR7	51284	protein_coding	1.56694	5.12974	110.083	1.93e-17	1.06e-15
ENSG00000280734	LINC01232	NA	lncRNA	1.56664	3.64157	209.623	1.56e-25	9.71e-23
ENSG00000179750	APOBEC3B	9582	protein_coding	1.56325	2.13493	55.1214	5.44e-11	6.16e-10
ENSG00000125826	RBCK1	10616	protein_coding	1.5629	8.27578	125.433	6.37e-19	5.44e-17
ENSG00000287733	ENSG00000287733	NA	lncRNA	1.5612	3.61076	170.771	9.47e-23	2.2e-20
ENSG00000254017	IGHEP2	3499	IG_C_pseudogene	1.56109	2.12612	132.69	1.39e-19	1.4e-17
ENSG00000261618	LINC02605	NA	lncRNA	1.55805	-0.527176	76.5637	9.86e-14	2.22e-12
ENSG00000123609	NMI	9111	protein_coding	1.55492	6.65542	133.442	1.18e-19	1.24e-17
ENSG00000249633	OR52V1P	81242	unprocessed_pseudogene	1.5507	-1.1838	36.555	2.55e-08	1.45e-07
ENSG00000289947	ENSG00000289947	NA	lncRNA	1.54978	-1.47696	50.0525	2.6e-10	2.43e-09
ENSG00000168404	MLKL	197259	protein_coding	1.54945	7.01135	135.069	8.45e-20	9.14e-18
ENSG00000162433	AK4	205	protein_coding	1.54891	0.730932	114.751	6.79e-18	4.2e-16
ENSG00000224067	ENSG00000224067	NA	processed_pseudogene	1.54877	0.928568	60.9449	8.76e-12	1.23e-10
ENSG00000114450	GNB4	59345	protein_coding	1.54772	7.0528	123.683	9.28e-19	7.44e-17
ENSG00000161640	SIGLEC11	114132	protein_coding	1.54732	1.3283	98.209	3.34e-16	1.34e-14
ENSG00000233461	ENSG00000233461	122526782	lncRNA	1.54698	1.42007	124.579	7.72e-19	6.34e-17
ENSG00000132109	TRIM21	6737	protein_coding	1.5449	7.07474	159.079	7.86e-22	1.34e-19
ENSG00000146859	TMEM140	55281	protein_coding	1.54426	7.83741	125.753	5.95e-19	5.12e-17
ENSG00000090339	ICAM1	3383	protein_coding	1.54414	6.11215	173.965	5.39e-23	1.46e-20
ENSG00000205413	SAMD9	54809	protein_coding	1.54245	8.47994	86.2661	6.7e-15	1.97e-13
ENSG00000285492	ENSG00000285492	112267968	lncRNA	1.53827	1.32157	144.617	1.26e-20	1.72e-18
ENSG00000181616	OR52H1	390067	protein_coding	1.53757	-1.36539	31.8297	1.38e-07	6.55e-07
ENSG00000168961	LGALS9	3965	protein_coding	1.53179	7.50622	117.176	3.87e-18	2.61e-16
ENSG00000218226	TATDN2P2	NA	processed_pseudogene	1.5302	-0.478559	65.8779	2.1e-12	3.46e-11
ENSG00000229719	MIR194-2HG	105369343	lncRNA	1.52857	1.08872	108.447	2.85e-17	1.47e-15
ENSG00000231535	LINC00278	100873962	lncRNA	1.52791	3.84384	51.7837	3.25e-08	1.8e-07
ENSG00000224083	MTCO1P11	107075264	unprocessed_pseudogene	1.52786	1.97336	100.606	1.82e-16	7.76e-15
ENSG00000235917	MTCO2P11	107075214	unprocessed_pseudogene	1.52337	0.960766	91.642	1.75e-15	5.95e-14
ENSG00000168016	TRANK1	9881	protein_coding	1.5229	9.9175	120.294	1.94e-18	1.4e-16
ENSG00000231233	CFAP58-DT	100505869	lncRNA	1.52183	1.90746	92.0798	1.51e-15	5.24e-14
ENSG00000288610	ENSG00000288610	NA	lncRNA	1.52162	-1.39726	74.3133	1.68e-13	3.57e-12
ENSG00000140853	NLRC5	84166	protein_coding	1.52088	9.65929	209.648	1.55e-25	9.71e-23
ENSG00000224025	ENSG00000224025	347097	processed_pseudogene	1.52009	-1.64518	33.2263	7.7e-08	3.89e-07
ENSG00000289327	ENSG00000289327	NA	lncRNA	1.51893	-0.295385	50.2326	2.69e-10	2.51e-09
ENSG00000286533	ENSG00000286533	NA	lncRNA	1.51832	0.638384	77.2263	7.75e-14	1.79e-12
ENSG00000207444	SNORD56B	319139	snoRNA	1.51812	-0.392818	78.5781	4.96e-14	1.2e-12
ENSG00000251726	RNU7-41P	100147828	snRNA	1.51626	-0.137486	57.0494	3.05e-11	3.71e-10
ENSG00000259321	ENSG00000259321	NA	lncRNA	1.5156	2.35021	164.68	2.83e-22	5.38e-20
ENSG00000272963	OR7A19P	387853	unprocessed_pseudogene	1.51533	-0.940367	37.9827	1.87e-08	1.1e-07
ENSG00000272941	ENSG00000272941	NA	lncRNA	1.51353	4.79159	160.585	5.95e-22	1.04e-19
ENSG00000196550	FAM72A	729533	protein_coding	1.51297	0.651833	54.8215	6.03e-11	6.73e-10
ENSG00000263069	RNF213-AS1	100294362	lncRNA	1.51285	-0.0259683	79.7549	3.95e-14	9.87e-13
ENSG00000203666	EFCAB2	84288	protein_coding	1.51283	2.90648	99.4857	2.38e-16	9.97e-15
ENSG00000104951	IL4I1	259307	protein_coding	1.51	2.96707	72.8085	2.63e-13	5.37e-12
ENSG00000257285	PRMT5-DT	101926933	lncRNA	1.50916	0.539971	86.5697	6.34e-15	1.88e-13
ENSG00000167207	NOD2	64127	protein_coding	1.50916	6.979	164.252	3.04e-22	5.68e-20
ENSG00000287077	ENSG00000287077	NA	lncRNA	1.50784	-0.385773	82.7389	1.87e-14	5.02e-13
ENSG00000136689	IL1RN	3557	protein_coding	1.50485	6.75392	40.0265	8.74e-09	5.54e-08
ENSG00000157551	KCNJ15	3772	protein_coding	1.50439	7.84478	110.035	1.95e-17	1.07e-15
ENSG00000259005	ENSG00000259005	NA	lncRNA	1.50323	0.295832	107.047	4.12e-17	2.06e-15
ENSG00000099860	GADD45B	4616	protein_coding	1.50274	6.37456	111.484	1.4e-17	8.03e-16
ENSG00000158517	NCF1	653361	protein_coding	1.50049	9.42946	72.4782	2.89e-13	5.82e-12
ENSG00000128383	APOBEC3A	200315	protein_coding	1.49908	8.43512	92.1838	1.46e-15	5.1e-14
ENSG00000234534	CSNK1G2P1	NA	processed_pseudogene	1.49907	1.84297	120.948	1.69e-18	1.24e-16
ENSG00000086065	CHMP5	51510	protein_coding	1.49747	6.1933	105.805	5.23e-17	2.56e-15
ENSG00000111199	TRPV4	59341	protein_coding	1.49356	0.447157	97.414	4.12e-16	1.61e-14
ENSG00000139832	RAB20	55647	protein_coding	1.49251	3.85498	156.233	1.34e-21	2.19e-19
ENSG00000279727	LINC02033	105377031	lncRNA	1.49059	2.29165	87.5184	4.85e-15	1.49e-13
ENSG00000174749	FAM241A	132720	protein_coding	1.48823	3.96773	171.111	8.91e-23	2.12e-20
ENSG00000236254	MTND4P14	100653489	unprocessed_pseudogene	1.48779	0.630164	65.4211	2.35e-12	3.83e-11
ENSG00000126262	FFAR2	2867	protein_coding	1.48696	8.32244	92.2637	1.43e-15	5e-14
ENSG00000237272	OR51R1P	390034	unitary_pseudogene	1.48514	2.34182	80.8124	2.87e-14	7.36e-13
ENSG00000278581	MIR6080	102464831	miRNA	1.48453	-1.03506	56.1307	4.1e-11	4.81e-10
ENSG00000225342	LRRK2-DT	107985190	lncRNA	1.48164	4.20304	125.322	6.52e-19	5.52e-17
ENSG00000232912	RERE-AS1	NA	lncRNA	1.48049	3.06067	107.307	3.68e-17	1.85e-15
ENSG00000237249	ENSG00000237249	NA	processed_pseudogene	1.47895	0.3164	27.8213	8.78e-07	3.49e-06
ENSG00000228097	MTATP6P11	107075311	unprocessed_pseudogene	1.47877	0.62295	70.3617	5.57e-13	1.06e-11
ENSG00000228166	MTND1P11	100873212	unprocessed_pseudogene	1.47818	1.63925	77.7449	6.65e-14	1.56e-12
ENSG00000085449	WDFY1	57590	protein_coding	1.47651	5.70859	121.585	1.46e-18	1.09e-16
ENSG00000236073	ENSG00000236073	NA	processed_pseudogene	1.47514	-0.413658	54.4504	7.04e-11	7.7e-10
ENSG00000070501	POLB	5423	protein_coding	1.4751	5.01995	222.1	2.36e-26	2.05e-23
ENSG00000141086	CTRL	1506	protein_coding	1.47486	0.211233	103.368	9.76e-17	4.41e-15
ENSG00000128203	ASPHD2	57168	protein_coding	1.47402	4.01958	168.2	1.5e-22	3.19e-20
ENSG00000237781	ADAMTSL4-AS2	100289061	lncRNA	1.47175	6.22478	82.2878	1.92e-14	5.15e-13
ENSG00000262408	ENSG00000262408	NA	processed_pseudogene	1.47045	0.519805	73.8965	1.98e-13	4.14e-12
ENSG00000107593	PKD2L1	9033	protein_coding	1.46935	-1.28701	24.965	1.99e-06	7.32e-06
ENSG00000130066	SAT1	6303	protein_coding	1.46214	8.79348	93.5548	1.03e-15	3.76e-14
ENSG00000233559	LINC00513	NA	lncRNA	1.46152	-1.59688	53.2285	7.88e-11	8.48e-10
ENSG00000135899	SP110	3431	protein_coding	1.46147	8.52798	119.625	2.25e-18	1.6e-16
ENSG00000270000	ENSG00000270000	NA	lncRNA	1.46108	-0.324712	78.2506	6.22e-14	1.47e-12
ENSG00000204103	MAFB	9935	protein_coding	1.46075	6.74324	106.318	4.64e-17	2.31e-15
ENSG00000104375	STK3	6788	protein_coding	1.45912	3.87079	115.813	5.25e-18	3.37e-16
ENSG00000232884	ENSG00000232884	NA	lncRNA	1.45719	0.365062	30.2361	3.37e-07	1.46e-06
ENSG00000112053	SLC26A8	116369	protein_coding	1.45657	3.27403	68.8612	8.17e-13	1.49e-11
ENSG00000175518	UBQLNL	143630	protein_coding	1.45641	-0.0498937	38.5777	1.51e-08	9.06e-08
ENSG00000196778	OR52K1	390036	protein_coding	1.45636	3.42686	72.3379	3e-13	6.04e-12
ENSG00000270972	ENSG00000270972	NA	lncRNA	1.45613	3.19528	31.3314	2.2e-07	9.95e-07
ENSG00000265566	RN7SL605P	106481087	misc_RNA	1.45184	-0.719839	52.5767	1.25e-10	1.28e-09
ENSG00000223525	RABGAP1L-IT1	NA	lncRNA	1.44989	0.848769	31.1859	2.34e-07	1.05e-06
ENSG00000267365	KCNJ2-AS1	400617	lncRNA	1.44885	2.74821	104.75	6.72e-17	3.17e-15
ENSG00000182487	NCF1B.1	NA	transcribed_unprocessed_pseudogene	1.44881	1.92775	66.2458	1.76e-12	2.98e-11
ENSG00000274902	ENSG00000274902	NA	lncRNA	1.44844	0.92492	92.7934	1.27e-15	4.51e-14
ENSG00000181778	TMEM252	169693	protein_coding	1.44656	2.53152	58.001	2.16e-11	2.74e-10
ENSG00000261839	ENSG00000261839	NA	lncRNA	1.44581	-0.90948	64.0497	3.69e-12	5.69e-11
ENSG00000289927	ENSG00000289927	NA	lncRNA	1.44559	4.42767	114.965	6.35e-18	3.97e-16
ENSG00000248697	TOX4P1	285412	processed_pseudogene	1.44547	-0.119014	83.7216	1.39e-14	3.86e-13
ENSG00000204397	CARD16	114769	protein_coding	1.44431	5.59958	116.416	4.58e-18	2.98e-16
ENSG00000165178	NCF1C	654817	unprocessed_pseudogene	1.43837	8.34532	73.5405	2.14e-13	4.44e-12
ENSG00000213928	IRF9	10379	protein_coding	1.43715	6.21962	169.209	1.25e-22	2.76e-20
ENSG00000113368	LMNB1	4001	protein_coding	1.43618	6.99976	114.575	6.93e-18	4.23e-16
ENSG00000165949	IFI27	3429	protein_coding	1.43595	3.99606	12.8741	0.000534	0.00120077
ENSG00000136147	PHF11	51131	protein_coding	1.42977	6.33653	92.6942	1.28e-15	4.55e-14
ENSG00000285906	ENSG00000285906	102723663	lncRNA	1.42835	-0.159755	78.3345	6.04e-14	1.44e-12
ENSG00000254554	ADM-DT	NA	lncRNA	1.42558	1.40672	94.931	7.37e-16	2.75e-14
ENSG00000227082	LINC02798	107985194	lncRNA	1.42403	0.0384896	36.5038	3.21e-08	1.78e-07
ENSG00000290838	NCF1B	654816	lncRNA	1.42305	4.88479	70.4767	5.12e-13	9.81e-12
ENSG00000286940	MICB-DT	102725068	lncRNA	1.42162	2.45944	106.904	4.05e-17	2.03e-15
ENSG00000143147	GPR161	23432	protein_coding	1.41977	-0.262158	57.6661	2.35e-11	2.94e-10
ENSG00000224157	HCG14	414760	lncRNA	1.41755	-0.734742	54.2463	7.56e-11	8.18e-10
ENSG00000203804	ADAMTSL4-AS1	NA	lncRNA	1.41739	6.27727	79.3354	4.27e-14	1.05e-12
ENSG00000171729	TMEM51	55092	protein_coding	1.41717	0.674455	96.7728	4.85e-16	1.85e-14
ENSG00000234142	LINC01675	NA	lncRNA	1.41668	-1.32532	57.7066	2.29e-11	2.9e-10
ENSG00000096968	JAK2	3717	protein_coding	1.41414	7.81501	172.235	7.31e-23	1.82e-20
ENSG00000186714	CCDC73	493860	protein_coding	1.41405	-1.03834	71.6993	3.61e-13	7.09e-12
ENSG00000155629	PIK3AP1	118788	protein_coding	1.41388	8.63484	119.886	2.12e-18	1.52e-16
ENSG00000106804	C5	727	protein_coding	1.41353	3.60834	57.0918	2.87e-11	3.52e-10
ENSG00000181963	OR52K2	119774	protein_coding	1.41264	2.45826	73.7031	2.04e-13	4.25e-12
ENSG00000289310	ENSG00000289310	NA	lncRNA	1.41241	3.24009	112.204	1.19e-17	6.92e-16
ENSG00000168026	TTC21A	199223	protein_coding	1.40985	4.94129	27.8157	8.68e-07	3.45e-06
ENSG00000165185	KIAA1958	158405	protein_coding	1.40632	4.49265	55.8063	4.31e-11	5.02e-10
ENSG00000229899	ENSG00000229899	NA	processed_pseudogene	1.40387	1.95328	109.243	2.35e-17	1.25e-15
ENSG00000134470	IL15RA	3601	protein_coding	1.40225	4.02112	197.262	1.09e-24	4.83e-22
ENSG00000183784	DOCK8-AS1	157983	lncRNA	1.40059	1.69259	98.5089	3.03e-16	1.23e-14
ENSG00000261703	LINC02168	105371252	lncRNA	1.39696	-1.06817	58.0774	2.29e-11	2.9e-10
ENSG00000266017	MIR4477B	100616194	miRNA	1.3959	2.90841	70.935	4.49e-13	8.68e-12
ENSG00000230825	LINC03016	101927354	lncRNA	1.39538	1.73333	49.6169	3.22e-10	2.95e-09
ENSG00000163958	ZDHHC19	131540	protein_coding	1.39345	0.987513	54.8554	5.9e-11	6.61e-10
ENSG00000090659	CD209	30835	protein_coding	1.39238	-0.00421541	73.2289	2.45e-13	5.03e-12
ENSG00000279349	ENSG00000279349	NA	TEC	1.391	1.50941	69.966	5.98e-13	1.12e-11
ENSG00000138772	ANXA3	306	protein_coding	1.38877	4.96739	48.7451	4.3e-10	3.8e-09
ENSG00000137414	FAM8A1	51439	protein_coding	1.38682	7.31496	97.3059	4.06e-16	1.59e-14
ENSG00000137752	CASP1	834	protein_coding	1.38554	7.66485	133.416	1.19e-19	1.24e-17
ENSG00000185215	TNFAIP2	7127	protein_coding	1.38483	10.2316	170.839	9.35e-23	2.2e-20
ENSG00000241597	ENSG00000241597	100133054	processed_pseudogene	1.38456	-0.640988	44.023	2.23e-09	1.63e-08
ENSG00000207991	MIR601	693186	miRNA	1.38427	0.137095	97.0521	4.49e-16	1.73e-14
ENSG00000138035	PNPT1	87178	protein_coding	1.38422	5.59381	34.5965	6.36e-08	3.28e-07
ENSG00000197121	PGAP1	80055	protein_coding	1.38325	3.41509	73.0425	2.46e-13	5.04e-12
ENSG00000172493	AFF1	4299	protein_coding	1.38277	8.60554	118.901	2.64e-18	1.84e-16
ENSG00000288762	ENSG00000288762	NA	lncRNA	1.38012	-0.967729	38.8163	1.24e-08	7.6e-08
ENSG00000113494	PRLR	5618	protein_coding	1.37871	2.02097	81.2101	2.58e-14	6.68e-13
ENSG00000143344	RGL1	23179	protein_coding	1.37665	3.44031	49.5569	3.28e-10	3.01e-09
ENSG00000225933	RPS14P5	NA	processed_pseudogene	1.37617	-0.901906	37.4517	2.26e-08	1.3e-07
ENSG00000112773	TENT5A	55603	protein_coding	1.37587	6.45095	74.9391	1.44e-13	3.1e-12
ENSG00000261644	CYLD-AS1	102724907	lncRNA	1.37292	3.10741	167.453	1.71e-22	3.49e-20
ENSG00000270426	ENSG00000270426	NA	lncRNA	1.37164	3.70542	106.195	4.78e-17	2.37e-15
ENSG00000128284	APOL3	80833	protein_coding	1.37066	7.50957	182.01	1.35e-23	4.14e-21
ENSG00000124201	ZNFX1	57169	protein_coding	1.36727	8.9238	105.337	5.84e-17	2.81e-15
ENSG00000104312	RIPK2	8767	protein_coding	1.36666	4.81965	122.84	1.11e-18	8.62e-17
ENSG00000127951	FGL2	10875	protein_coding	1.36561	9.59836	147.293	7.36e-21	1.07e-18
ENSG00000242330	RN7SL683P	106481109	misc_RNA	1.36357	1.42158	83.2447	1.5e-14	4.11e-13
ENSG00000288838	ENSG00000288838	NA	lncRNA	1.36304	4.99268	88.6897	3.57e-15	1.13e-13
ENSG00000184523	PTGER4P2	NA	transcribed_processed_pseudogene	1.36292	-1.75665	34.0836	5.91e-08	3.07e-07
ENSG00000105609	LILRB5	10990	protein_coding	1.36078	-0.189339	49.0625	3.61e-10	3.27e-09
ENSG00000199024	MIR103A2	406896	miRNA	1.36009	0.902587	71.2603	4.12e-13	8.01e-12
ENSG00000185499	MUC1	4582	protein_coding	1.35906	0.339589	71.1737	4.29e-13	8.33e-12
ENSG00000182541	LIMK2	3985	protein_coding	1.35806	8.69302	105.422	5.73e-17	2.77e-15
ENSG00000198604	BAZ1A	11177	protein_coding	1.35616	8.26263	100.443	1.89e-16	8.01e-15
ENSG00000160710	ADAR	103	protein_coding	1.3531	10.5477	125.883	5.78e-19	5e-17
ENSG00000180712	LINC02363	728175	lncRNA	1.351	1.88991	82.506	1.82e-14	4.91e-13
ENSG00000130202	NECTIN2	5819	protein_coding	1.35079	4.21076	44.9304	1.57e-09	1.2e-08
ENSG00000122643	NT5C3A	51251	protein_coding	1.34751	6.80061	53.0832	1.03e-10	1.07e-09
ENSG00000089041	P2RX7	5027	protein_coding	1.34742	5.60455	148.15	6.23e-21	9.09e-19
ENSG00000176076	KCNE5	23630	protein_coding	1.33917	-0.116434	67.0069	1.46e-12	2.52e-11
ENSG00000273972	ENSG00000273972	NA	lncRNA	1.33878	-1.0362	42.0581	3.06e-09	2.17e-08
ENSG00000243650	RN7SL834P	106481148	misc_RNA	1.33717	2.48616	72.1393	3.18e-13	6.34e-12
ENSG00000257433	RPAP3-DT	NA	lncRNA	1.33666	4.04813	102.366	1.19e-16	5.24e-15
ENSG00000064300	NGFR	4804	protein_coding	1.33614	0.684594	44.801	1.66e-09	1.27e-08
ENSG00000148450	MSRB2	22921	protein_coding	1.33581	3.49378	132.265	1.51e-19	1.49e-17
ENSG00000288684	ENSG00000288684	NA	protein_coding	1.33413	-0.161275	70.6493	5.11e-13	9.81e-12
ENSG00000172403	SYNPO2	171024	protein_coding	1.33327	1.34055	59.6476	1.3e-11	1.76e-10
ENSG00000233030	ENSG00000233030	124904411	lncRNA	1.33251	1.97081	32.2311	1.56e-07	7.32e-07
ENSG00000248863	ENSG00000248863	NA	transcribed_processed_pseudogene	1.33111	1.07778	63.4121	4.12e-12	6.3e-11
ENSG00000285444	ENSG00000285444	NA	protein_coding	1.3299	2.83323	104.383	7.34e-17	3.44e-15
ENSG00000133321	PLAAT4	5920	protein_coding	1.3298	5.84858	120.515	1.85e-18	1.35e-16
ENSG00000291237	SOD2	6648	protein_coding	1.32876	11.0976	90.8811	2.03e-15	6.79e-14
ENSG00000070190	DAPP1	27071	protein_coding	1.32746	7.50284	103.851	8.31e-17	3.82e-15
ENSG00000082397	EPB41L3	23136	protein_coding	1.32608	5.61324	120.384	1.9e-18	1.38e-16
ENSG00000105402	NAPA	8775	protein_coding	1.32549	7.45985	114.668	6.78e-18	4.2e-16
ENSG00000137767	SQOR	58472	protein_coding	1.32289	5.69141	126.473	5.1e-19	4.49e-17
ENSG00000246375	PPM1K-DT	105369192	lncRNA	1.3208	-1.20769	17.8006	5.38e-05	0.000147
ENSG00000164136	IL15	3600	protein_coding	1.32038	3.75029	174.909	4.58e-23	1.25e-20
ENSG00000283222	MIR4433A	100616265	miRNA	1.31954	0.408366	43.4714	2.63e-09	1.89e-08
ENSG00000221808	MIR1256	100302155	miRNA	1.31647	-1.2364	29.7741	3.87e-07	1.66e-06
ENSG00000255398	HCAR3	8843	protein_coding	1.31421	6.07007	59.5908	1.32e-11	1.78e-10
ENSG00000121060	TRIM25	7706	protein_coding	1.31238	8.99651	105.364	5.81e-17	2.79e-15
ENSG00000213197	NUDCP1	NA	processed_pseudogene	1.31215	-1.50657	25.317	2.15e-06	7.84e-06
ENSG00000228079	ENSG00000228079	NA	lncRNA	1.30858	1.37382	49.4228	3.44e-10	3.14e-09
ENSG00000237217	ENSG00000237217	NA	processed_pseudogene	1.30841	0.84286	41.8065	4.7e-09	3.18e-08
ENSG00000196358	NTNG2	84628	protein_coding	1.30689	6.71279	42.7463	3.34e-09	2.35e-08
ENSG00000100226	GTPBP1	9567	protein_coding	1.30526	8.02362	91.8677	1.58e-15	5.46e-14
ENSG00000157827	FMNL2	114793	protein_coding	1.3048	3.52421	63.8513	3.6e-12	5.57e-11
ENSG00000163823	CCR1	1230	protein_coding	1.30431	7.25519	109.788	2.07e-17	1.12e-15
ENSG00000255328	ENSG00000255328	NA	lncRNA	1.30422	3.72012	30.5211	3e-07	1.32e-06
ENSG00000284977	ENSG00000284977	105376244	lncRNA	1.29804	3.00928	67.2714	1.3e-12	2.29e-11
ENSG00000119655	NPC2	10577	protein_coding	1.2965	6.13608	136.09	6.86e-20	7.68e-18
ENSG00000182782	HCAR2	338442	protein_coding	1.29622	5.78536	46.2392	1e-09	8.08e-09
ENSG00000216490	IFI30	10437	protein_coding	1.2949	3.94639	127.249	4.33e-19	3.87e-17
ENSG00000187475	H1-6	3010	protein_coding	1.29272	0.454621	42.8476	3.26e-09	2.3e-08
ENSG00000254470	AP5B1	91056	protein_coding	1.28984	8.92533	123.091	1.05e-18	8.26e-17
ENSG00000291144	ENSG00000291144	NA	lncRNA	1.28968	4.49916	89.3026	3.05e-15	9.75e-14
ENSG00000073331	ALPK1	80216	protein_coding	1.28846	7.25866	133.209	1.24e-19	1.29e-17
ENSG00000258704	SRP54-AS1	NA	transcribed_unitary_pseudogene	1.28748	2.56301	63.3664	4.16e-12	6.36e-11
ENSG00000236056	GAPDHP14	NA	processed_pseudogene	1.28741	0.660678	73.2872	2.37e-13	4.87e-12
ENSG00000165168	CYBB	1536	protein_coding	1.28647	9.67804	138.072	4.59e-20	5.55e-18
ENSG00000135363	LMO2	4005	protein_coding	1.2834	6.66468	65.8493	1.98e-12	3.3e-11
ENSG00000204264	PSMB8	5696	protein_coding	1.2826	6.95282	169.566	1.17e-22	2.66e-20
ENSG00000197555	SIPA1L1	26037	protein_coding	1.28039	7.99072	172.662	6.78e-23	1.74e-20
ENSG00000196684	HSH2D	84941	protein_coding	1.27839	8.30003	81.9449	2.11e-14	5.6e-13
ENSG00000169684	CHRNA5	1138	protein_coding	1.27566	-0.95613	66.895	1.36e-12	2.37e-11
ENSG00000162614	NEXN	91624	protein_coding	1.27107	2.8552	86.0838	7.04e-15	2.06e-13
ENSG00000019169	MARCO	8685	protein_coding	1.26904	3.45974	92.5609	1.34e-15	4.71e-14
ENSG00000120051	CFAP58	159686	protein_coding	1.26873	1.85994	61.1068	8.28e-12	1.18e-10
ENSG00000272181	ENSG00000272181	NA	lncRNA	1.26795	-0.768716	48.9866	4.19e-10	3.72e-09
ENSG00000251441	RTEL1P1	100421429	transcribed_processed_pseudogene	1.26765	4.08916	102.17	1.24e-16	5.46e-15
ENSG00000104805	NUCB1	4924	protein_coding	1.26623	8.19621	108.823	2.58e-17	1.35e-15
ENSG00000119686	FLVCR2	55640	protein_coding	1.2662	3.872	130.857	2.02e-19	1.95e-17
ENSG00000185880	TRIM69	140691	protein_coding	1.26235	5.9225	146.855	8.02e-21	1.14e-18
ENSG00000133313	CNDP2	55748	protein_coding	1.26118	7.24707	140.426	2.85e-20	3.61e-18
ENSG00000239948	RN7SL368P	106479357	misc_RNA	1.26015	1.21336	70.5126	5.09e-13	9.77e-12
ENSG00000249173	LINC01093	100506229	lncRNA	1.25971	-0.79366	19.6865	2.25e-05	6.67e-05
ENSG00000125355	TMEM255A	55026	protein_coding	1.25884	0.812383	20.4166	1.82e-05	5.49e-05
ENSG00000204516	MICB	4277	protein_coding	1.25831	5.00909	116.51	4.49e-18	2.93e-16
ENSG00000105939	ZC3HAV1	56829	protein_coding	1.25667	8.59826	73.5953	2.1e-13	4.37e-12
ENSG00000108106	UBE2S	27338	protein_coding	1.25603	4.58625	67.2388	1.31e-12	2.3e-11
ENSG00000158163	DZIP1L	199221	protein_coding	1.25595	2.66109	10.5684	0.00160447	0.00327787
ENSG00000205730	ITPRIPL2	162073	protein_coding	1.25452	5.6687	123.656	9.33e-19	7.46e-17
ENSG00000067221	STOML1	9399	protein_coding	1.25164	3.73635	64.3048	3.14e-12	4.95e-11
ENSG00000092010	PSME1	5720	protein_coding	1.25084	8.08235	169.464	1.19e-22	2.68e-20
ENSG00000286044	ENSG00000286044	NA	lncRNA	1.2504	-0.0281829	31.8327	1.84e-07	8.49e-07
ENSG00000086300	SNX10	29887	protein_coding	1.24922	6.87515	165.662	2.36e-22	4.58e-20
ENSG00000065911	MTHFD2	10797	protein_coding	1.24379	5.46807	137.116	5.57e-20	6.5e-18
ENSG00000224418	STK24-AS1	NA	lncRNA	1.24295	0.651649	83.766	1.32e-14	3.66e-13
ENSG00000120280	TASL	80231	protein_coding	1.2424	5.73933	85.5147	8.17e-15	2.37e-13
ENSG00000239005	ENSG00000239005	124900188	snoRNA	1.24198	-0.878709	38.1607	1.78e-08	1.05e-07
ENSG00000144655	CSRNP1	64651	protein_coding	1.23992	6.50677	49.3537	3.51e-10	3.19e-09
ENSG00000162946	DISC1	27185	protein_coding	1.23685	5.50294	71.9988	3.31e-13	6.56e-12
ENSG00000198848	CES1	1066	protein_coding	1.23495	4.82135	56.0251	4.02e-11	4.74e-10
ENSG00000102796	DHRS12	79758	protein_coding	1.2343	4.08644	105.609	5.48e-17	2.66e-15
ENSG00000188610	FAM72B	653820	protein_coding	1.23258	-0.0496378	42.4077	3.87e-09	2.67e-08
ENSG00000185031	SLC2A3P2	NA	processed_pseudogene	1.23256	2.3288	61.4658	7.41e-12	1.06e-10
ENSG00000250608	NUDT16-DT	339874	lncRNA	1.23173	3.71653	87.1933	5.26e-15	1.6e-13
ENSG00000243560	RN7SL364P	106479356	misc_RNA	1.22763	0.830244	54.0298	7.65e-11	8.26e-10
ENSG00000242661	RPS3AP43	727970	processed_pseudogene	1.22757	-0.50958	36.319	3.46e-08	1.9e-07
ENSG00000079215	SLC1A3	6507	protein_coding	1.22737	0.534439	45.4428	1.33e-09	1.04e-08
ENSG00000100918	REC8	9985	protein_coding	1.22682	5.34877	201.592	5.45e-25	2.94e-22
ENSG00000101347	SAMHD1	25939	protein_coding	1.2268	9.7527	114.457	7.11e-18	4.32e-16
ENSG00000249252	C1QTNF7-AS1	101929095	lncRNA	1.22617	-0.297608	39.36	1.14e-08	7.04e-08
ENSG00000188906	LRRK2	120892	protein_coding	1.22543	10.2577	124.7	7.45e-19	6.18e-17
ENSG00000266028	SRGAP2	23380	protein_coding	1.22464	7.09621	47.1223	7.42e-10	6.21e-09
ENSG00000237135	DDX10P1	100421371	processed_pseudogene	1.22422	1.92801	79.2849	4.35e-14	1.07e-12
ENSG00000253214	ENSG00000253214	105375924	lncRNA	1.22349	0.590848	48.8476	4.22e-10	3.74e-09
ENSG00000011422	PLAUR	5329	protein_coding	1.22318	6.69049	90.9797	1.98e-15	6.65e-14
ENSG00000263766	KPNB1-DT	112268184	lncRNA	1.2231	3.01763	83.0868	1.55e-14	4.25e-13
ENSG00000185722	ANKFY1	51479	protein_coding	1.22304	7.85452	98.7797	2.83e-16	1.16e-14
ENSG00000243280	RPL36AP19	NA	processed_pseudogene	1.22295	-1.24302	39.207	1.21e-08	7.42e-08
ENSG00000041357	PSMA4	5685	protein_coding	1.22214	6.11155	136.536	6.26e-20	7.19e-18
ENSG00000130813	SHFL	55337	protein_coding	1.22145	6.55226	73.9997	1.88e-13	3.94e-12
ENSG00000006747	SCIN	85477	protein_coding	1.22096	-1.68983	26.3572	1.4e-06	5.34e-06
ENSG00000214870	LINC02981	441204	lncRNA	1.2203	-0.273816	49.2547	3.74e-10	3.37e-09
ENSG00000143452	HORMAD1	84072	protein_coding	1.21763	2.62808	64.235	3.21e-12	5.04e-11
ENSG00000110057	UNC93B1	81622	protein_coding	1.21686	8.00479	83.0246	1.58e-14	4.31e-13
ENSG00000100399	CHADL	150356	protein_coding	1.21372	0.17847	30.7	2.83e-07	1.25e-06
ENSG00000140280	LYSMD2	256586	protein_coding	1.21242	5.34594	98.5273	3.01e-16	1.23e-14
ENSG00000235513	L3MBTL2-AS1	NA	lncRNA	1.21136	1.38899	51.7431	1.6e-10	1.59e-09
ENSG00000261884	ENSG00000261884	NA	protein_coding	1.21038	4.46126	168.206	1.49e-22	3.19e-20
ENSG00000205220	PSMB10	5699	protein_coding	1.20743	5.9371	200.566	6.41e-25	3.2e-22
ENSG00000135047	CTSL	1514	protein_coding	1.20734	3.28938	81.9729	2.09e-14	5.57e-13
ENSG00000203363	GPR160P1	NA	processed_pseudogene	1.20716	-0.817219	27.646	1.11e-06	4.31e-06
ENSG00000231187	SYT15-AS1	102724593	lncRNA	1.20548	0.524209	66.1972	1.77e-12	3e-11
ENSG00000144848	ATG3	64422	protein_coding	1.20501	6.52692	123.473	9.71e-19	7.66e-17
ENSG00000064763	FAR2	55711	protein_coding	1.20197	5.78376	57.6376	2.42e-11	3.03e-10
ENSG00000258499	LINC02287	101929002	lncRNA	1.20191	-1.64119	24.7051	2.72e-06	9.76e-06
ENSG00000186818	LILRB4	11006	protein_coding	1.20183	4.98125	108.776	2.61e-17	1.36e-15
ENSG00000184492	FOXD4L1	200350	protein_coding	1.20152	-0.709898	51.2287	1.98e-10	1.92e-09
ENSG00000233730	LINC01765	105378916	lncRNA	1.20103	1.05325	47.6359	6.28e-10	5.32e-09
ENSG00000257169	ENSG00000257169	NA	processed_pseudogene	1.20098	1.35169	43.92	2.23e-09	1.63e-08
ENSG00000277452	RN7SL473P	106479396	misc_RNA	1.19933	4.33376	64.6358	2.84e-12	4.52e-11
ENSG00000067066	SP100	6672	protein_coding	1.19884	8.66013	91.5913	1.7e-15	5.8e-14
ENSG00000249096	LINC02362	NA	lncRNA	1.19883	4.1104	71.7148	3.59e-13	7.06e-12
ENSG00000138166	DUSP5	1847	protein_coding	1.19796	4.6042	100.689	1.78e-16	7.6e-15
ENSG00000008735	MAPK8IP2	23542	protein_coding	1.19706	0.210359	67.6838	1.19e-12	2.11e-11
ENSG00000144118	RALB	5899	protein_coding	1.1967	7.13175	93.4862	1.05e-15	3.81e-14
ENSG00000054690	PLEKHH1	57475	protein_coding	1.1962	-1.33439	26.8965	1.21e-06	4.66e-06
ENSG00000196743	GM2A	2760	protein_coding	1.19594	6.43919	109.809	2.06e-17	1.12e-15
ENSG00000143891	GALM	130589	protein_coding	1.19585	5.07848	27.577	9.55e-07	3.77e-06
ENSG00000214708	ENSG00000214708	105371730	lncRNA	1.19488	-1.33653	29.514	4.45e-07	1.88e-06
ENSG00000163251	FZD5	7855	protein_coding	1.19021	3.40352	85.616	7.96e-15	2.31e-13
ENSG00000226891	LINC01359	101927084	lncRNA	1.18995	4.09124	54.3175	6.94e-11	7.61e-10
ENSG00000273314	ENSG00000273314	NA	lncRNA	1.18852	0.627619	121.966	1.37e-18	1.04e-16
ENSG00000086061	DNAJA1	3301	protein_coding	1.18801	6.48697	118.959	2.6e-18	1.83e-16
ENSG00000130962	PRRG1	5638	protein_coding	1.18691	-1.37387	31.0287	2.35e-07	1.05e-06
ENSG00000135900	MRPL44	65080	protein_coding	1.18475	4.80486	106.066	4.92e-17	2.43e-15
ENSG00000117010	ZNF684	127396	protein_coding	1.18382	2.13311	45.7541	1.18e-09	9.4e-09
ENSG00000215784	FAM72D	728833	protein_coding	1.18286	-1.63266	20.5914	1.52e-05	4.68e-05
ENSG00000102010	BMX	660	protein_coding	1.18243	2.32927	32.8764	1.22e-07	5.87e-07
ENSG00000279623	ENSG00000279623	NA	lncRNA	1.18082	-1.02875	34.5617	6.36e-08	3.28e-07
ENSG00000287100	ENSG00000287100	NA	lncRNA	1.17999	2.65201	96.5879	4.85e-16	1.85e-14
ENSG00000106605	BLVRA	644	protein_coding	1.17887	5.19915	108.695	2.66e-17	1.38e-15
ENSG00000103313	MEFV	4210	protein_coding	1.17884	9.12721	99.2376	2.53e-16	1.05e-14
ENSG00000184659	FOXD4L4	349334	protein_coding	1.17884	-1.0788	31.974	1.72e-07	7.99e-07
ENSG00000239653	PSMD6-AS2	100507062	lncRNA	1.17868	4.93048	94.0972	9.01e-16	3.31e-14
ENSG00000165806	CASP7	840	protein_coding	1.17863	4.42035	157.459	1.06e-21	1.78e-19
ENSG00000246430	LINC00968	100507632	lncRNA	1.17806	1.02805	75.0616	1.4e-13	3.03e-12
ENSG00000196369	SRGAP2B	647135	protein_coding	1.17748	4.68164	40.6244	7.06e-09	4.56e-08
ENSG00000251230	MIR3945HG	731424	lncRNA	1.17405	2.93514	42.3065	3.9e-09	2.69e-08
ENSG00000250734	ENSG00000250734	NA	lncRNA	1.16984	-1.11116	46.983	8.04e-10	6.65e-09
ENSG00000013364	MVP	9961	protein_coding	1.16876	8.60236	171.179	8.8e-23	2.12e-20
ENSG00000101596	SMCHD1	23347	protein_coding	1.1681	10.6995	91.2122	1.87e-15	6.31e-14
ENSG00000204531	POU5F1	5460	protein_coding	1.16716	-0.0051252	49.1453	3.88e-10	3.48e-09
ENSG00000223552	CCR5AS	102724297	lncRNA	1.16688	1.69608	40.3666	7.75e-09	4.96e-08
ENSG00000138760	SCARB2	950	protein_coding	1.16639	6.17251	95.9868	5.62e-16	2.14e-14
ENSG00000291086	LGALS17A	400696	lncRNA	1.16481	-1.03973	35.2796	4.94e-08	2.63e-07
ENSG00000258659	TRIM34	53840	protein_coding	1.1639	-0.362162	71.4726	4.06e-13	7.91e-12
ENSG00000226479	TMEM185B	79134	protein_coding	1.16294	5.98972	109.45	2.23e-17	1.19e-15
ENSG00000251002	TRD-AS1	105370401	lncRNA	1.16218	2.63246	92.0433	1.51e-15	5.26e-14
ENSG00000286116	ENSG00000286116	NA	lncRNA	1.16066	1.09627	115.302	5.94e-18	3.78e-16
ENSG00000205018	ENSG00000205018	NA	lncRNA	1.15591	1.15708	98.3149	3.19e-16	1.28e-14
ENSG00000272462	LINC02980	123706533	lncRNA	1.1535	2.9737	68.3487	9.49e-13	1.71e-11
ENSG00000142599	RERE	473	protein_coding	1.15281	8.49851	129.59	2.64e-19	2.46e-17
ENSG00000130487	KLHDC7B	113730	protein_coding	1.15138	3.651	84.9896	9.38e-15	2.68e-13
ENSG00000135636	DYSF	8291	protein_coding	1.15078	9.74823	66.6161	1.58e-12	2.7e-11
ENSG00000155287	SLC25A28	81894	protein_coding	1.14931	5.62082	94.4164	8.32e-16	3.08e-14
ENSG00000123685	BATF3	55509	protein_coding	1.14928	2.01512	58.9163	1.63e-11	2.14e-10
ENSG00000115414	FN1	2335	protein_coding	1.14876	0.291387	40.4956	5.26e-09	3.51e-08
ENSG00000274963	RN7SL600P	106481086	misc_RNA	1.14875	4.29265	67.4825	1.22e-12	2.16e-11
ENSG00000285966	ENSG00000285966	NA	lncRNA	1.14854	0.831086	33.0257	1.16e-07	5.61e-07
ENSG00000196954	CASP4	837	protein_coding	1.14844	7.92941	109.813	2.05e-17	1.12e-15
ENSG00000203797	DDO	8528	protein_coding	1.14741	-0.00219739	72.6924	2.82e-13	5.7e-12
ENSG00000166801	FAM111A	63901	protein_coding	1.14621	6.8961	119.27	2.43e-18	1.72e-16
ENSG00000204778	ZNG1DP	653510	unprocessed_pseudogene	1.14552	-0.112372	35.3212	4.86e-08	2.59e-07
ENSG00000136867	SLC31A2	1318	protein_coding	1.14532	6.40003	125.953	5.7e-19	4.97e-17
ENSG00000243410	PSMD6-AS1	NA	lncRNA	1.14495	0.63981	65.5116	2.2e-12	3.61e-11
ENSG00000145244	CORIN	10699	protein_coding	1.14448	1.29642	37.3807	2.3e-08	1.32e-07
ENSG00000119522	DENND1A	57706	protein_coding	1.14222	6.6454	142.12	2.04e-20	2.62e-18
ENSG00000183621	ZNF438	220929	protein_coding	1.14218	4.95154	117.409	3.67e-18	2.49e-16
ENSG00000036565	SLC18A1	6570	protein_coding	1.14189	-0.501814	36.1614	3.65e-08	2e-07
ENSG00000164430	CGAS	115004	protein_coding	1.13922	5.01591	108.116	3.05e-17	1.56e-15
ENSG00000179921	GPBAR1	151306	protein_coding	1.13611	4.96089	90.9572	1.99e-15	6.67e-14
ENSG00000289196	ENSG00000289196	NA	lncRNA	1.13598	2.05094	55.8993	4.19e-11	4.9e-10
ENSG00000004468	CD38	952	protein_coding	1.13571	5.12242	84.2686	1.13e-14	3.2e-13
ENSG00000104972	LILRB1	10859	protein_coding	1.13568	7.05692	124.995	7e-19	5.87e-17
ENSG00000235191	NUCB1-AS1	100874085	lncRNA	1.13489	-1.3479	29.9628	3.65e-07	1.57e-06
ENSG00000227560	RPS15AP30	100271607	processed_pseudogene	1.13384	-0.462828	43.6263	2.55e-09	1.84e-08
ENSG00000163814	CDCP1	64866	protein_coding	1.13133	0.581144	87.0151	5.58e-15	1.67e-13
ENSG00000285938	ENSG00000285938	122526776	protein_coding	1.13047	0.920762	48.4092	4.83e-10	4.2e-09
ENSG00000161921	CXCL16	58191	protein_coding	1.12965	5.86854	95.6252	6.15e-16	2.33e-14
ENSG00000211513	MIR320E	NA	miRNA	1.12811	1.31332	54.9908	5.61e-11	6.33e-10
ENSG00000165092	ALDH1A1	216	protein_coding	1.12739	4.56059	98.4832	3.04e-16	1.23e-14
ENSG00000028116	VRK2	7444	protein_coding	1.12397	4.91299	150.381	4.05e-21	6.04e-19
ENSG00000104093	DMXL2	23312	protein_coding	1.12191	7.90722	210.704	1.32e-25	9.06e-23
ENSG00000111224	PARP11	57097	protein_coding	1.12162	5.14167	81.3502	2.48e-14	6.45e-13
ENSG00000273247	RAB33B-AS1	NA	lncRNA	1.12068	4.16175	88.6225	3.63e-15	1.15e-13
ENSG00000269925	ENSG00000269925	NA	lncRNA	1.11936	0.550414	62.7563	5.08e-12	7.61e-11
ENSG00000166889	PATL1	219988	protein_coding	1.11929	6.72519	98.4673	3.05e-16	1.23e-14
ENSG00000229222	KRT18P4	391256	processed_pseudogene	1.11826	2.03175	75.2879	1.31e-13	2.84e-12
ENSG00000169026	SLC49A3	84179	protein_coding	1.11779	4.80734	165.595	2.39e-22	4.58e-20
ENSG00000102057	KCND1	3750	protein_coding	1.11757	2.43089	60.99	8.57e-12	1.21e-10
ENSG00000104320	NBN	4683	protein_coding	1.11619	7.09878	80.4411	3.16e-14	8.05e-13
ENSG00000143554	SLC27A3	11000	protein_coding	1.11569	6.44185	72.5099	2.86e-13	5.77e-12
ENSG00000141497	ZMYND15	84225	protein_coding	1.11486	2.63156	86.7263	5.95e-15	1.77e-13
ENSG00000136682	ZNG1B	150472	protein_coding	1.11274	5.0712	78.118	5.96e-14	1.42e-12
ENSG00000214772	GUCY2C-AS1	NA	lncRNA	1.11268	-1.38862	33.869	7.78e-08	3.93e-07
ENSG00000288046	ENSG00000288046	NA	lncRNA	1.11116	-0.933692	48.587	4.74e-10	4.13e-09
ENSG00000237372	ENSG00000237372	100129066	lncRNA	1.11063	-0.846164	51.5045	1.79e-10	1.75e-09
ENSG00000291221	ENSG00000291221	NA	lncRNA	1.10871	0.209136	37.3634	2.32e-08	1.33e-07
ENSG00000267547	ENSG00000267547	NA	lncRNA	1.10858	0.207875	31.8379	1.83e-07	8.47e-07
ENSG00000287193	ENSG00000287193	NA	lncRNA	1.10741	-0.106981	49.3872	3.56e-10	3.23e-09
ENSG00000169228	RAB24	53917	protein_coding	1.10698	5.61926	106.157	4.82e-17	2.39e-15
ENSG00000251379	ENSG00000251379	NA	lncRNA	1.10619	0.218012	43.5181	2.6e-09	1.87e-08
ENSG00000184838	PRR16	51334	protein_coding	1.10363	-1.15253	30.8532	2.64e-07	1.17e-06
ENSG00000249930	ENSG00000249930	NA	processed_pseudogene	1.10347	-0.00975603	41.5456	5.21e-09	3.48e-08
ENSG00000123130	ACOT9	23597	protein_coding	1.10204	5.80799	75.7287	1.16e-13	2.55e-12
ENSG00000204528	PSORS1C3	NA	lncRNA	1.10129	-0.794636	35.2245	5.07e-08	2.68e-07
ENSG00000271646	IRF2-DT	117134601	lncRNA	1.10097	3.32656	105.274	5.94e-17	2.84e-15
ENSG00000164715	LMTK2	22853	protein_coding	1.10072	7.13866	117.449	3.64e-18	2.48e-16
ENSG00000286975	ENSG00000286975	NA	lncRNA	1.0981	-1.7568	22.0344	8.07e-06	2.62e-05
ENSG00000198959	TGM2	7052	protein_coding	1.09767	4.78543	47.3793	6.8e-10	5.73e-09
ENSG00000075151	EIF4G3	8672	protein_coding	1.09621	7.04468	66.4287	1.67e-12	2.84e-11
ENSG00000250195	ENSG00000250195	105377448	lncRNA	1.09613	-1.47062	23.8261	4.35e-06	1.5e-05
ENSG00000290062	ENSG00000290062	NA	lncRNA	1.09475	1.8602	90.1122	2.48e-15	8.1e-14
ENSG00000010539	ZNF200	7752	protein_coding	1.09375	5.61785	88.8197	3.45e-15	1.1e-13
ENSG00000234219	CDCA4P4	NA	unprocessed_pseudogene	1.09318	2.36517	101.909	1.33e-16	5.79e-15
ENSG00000107796	ACTA2	59	protein_coding	1.09268	2.62043	78.8758	4.85e-14	1.18e-12
ENSG00000284688	BTN1A1P1	100420941	unprocessed_pseudogene	1.09262	-1.27618	37.0047	2.68e-08	1.52e-07
ENSG00000136048	DRAM1	55332	protein_coding	1.09209	4.3192	137.141	5.54e-20	6.5e-18
ENSG00000257743	MGAM2	93432	protein_coding	1.09114	4.1645	48.5894	4.53e-10	3.98e-09
ENSG00000168126	OR2W6P	81406	unprocessed_pseudogene	1.09034	-1.59309	25.5142	1.97e-06	7.24e-06
ENSG00000229873	OGFR-AS1	NA	lncRNA	1.08941	-1.44564	24.139	3.67e-06	1.28e-05
ENSG00000219409	ENSG00000219409	100420214	processed_pseudogene	1.08938	0.0845771	30.3818	3.2e-07	1.39e-06
ENSG00000233070	ZFY-AS1	107987337	lncRNA	1.08925	-2.1631	13.0145	0.0010965	0.00231005
ENSG00000112343	TRIM38	10475	protein_coding	1.08925	8.0173	84.0306	1.21e-14	3.39e-13
ENSG00000287263	ENSG00000287263	643977	lncRNA	1.08823	5.66381	105.421	5.73e-17	2.77e-15
ENSG00000085063	CD59	966	protein_coding	1.08713	5.58878	68.8341	8.23e-13	1.5e-11
ENSG00000226337	TMEM252-DT	105376072	lncRNA	1.08551	0.0721875	32.3576	1.5e-07	7.06e-07
ENSG00000272914	ENSG00000272914	NA	lncRNA	1.08483	0.959638	65.1927	2.42e-12	3.94e-11
ENSG00000246100	LINC00900	NA	lncRNA	1.08444	-1.1819	34.9948	5.35e-08	2.81e-07
ENSG00000201435	RNU4-24P	106481179	snRNA	1.08255	-0.742315	27.1793	1.09e-06	4.26e-06
ENSG00000238045	MVP-DT	112268170	lncRNA	1.08245	2.38178	69.117	7.59e-13	1.4e-11
ENSG00000141013	GAS8	2622	protein_coding	1.0819	2.39586	101.339	1.52e-16	6.57e-15
ENSG00000235750	KIAA0040	9674	protein_coding	1.0793	7.37819	114.554	6.96e-18	4.24e-16
ENSG00000234506	LINC01506	NA	lncRNA	1.07789	4.07477	51.8039	1.57e-10	1.56e-09
ENSG00000197992	CLEC9A	283420	protein_coding	1.07606	1.22749	71.4524	3.91e-13	7.64e-12
ENSG00000204520	MICA	100507436	protein_coding	1.07481	4.98114	129.784	2.53e-19	2.37e-17
ENSG00000168310	IRF2	3660	protein_coding	1.07421	7.8522	97.0759	4.29e-16	1.67e-14
ENSG00000286507	ENSG00000286507	NA	lncRNA	1.07387	-1.26138	41.5364	4.96e-09	3.33e-08
ENSG00000125900	SIRPD	128646	protein_coding	1.07335	0.97376	65.3922	2.28e-12	3.73e-11
ENSG00000164054	SHISA5	51246	protein_coding	1.0731	8.58422	92.495	1.35e-15	4.75e-14
ENSG00000104518	GSDMD	79792	protein_coding	1.07225	7.24097	147.03	7.75e-21	1.11e-18
ENSG00000111490	TBC1D30	23329	protein_coding	1.07169	1.34886	102.425	1.17e-16	5.2e-15
ENSG00000188404	SELL	6402	protein_coding	1.07165	10.0945	73.3599	2.25e-13	4.65e-12
ENSG00000185022	MAFF	23764	protein_coding	1.07142	3.50921	59.8416	1.22e-11	1.67e-10
ENSG00000251136	RIPK2-DT	101929709	lncRNA	1.07055	3.20684	83.7303	1.31e-14	3.65e-13
ENSG00000171860	C3AR1	719	protein_coding	1.0673	4.84311	58.664	1.76e-11	2.28e-10
ENSG00000289331	ENSG00000289331	NA	lncRNA	1.06649	2.01	56.2677	3.73e-11	4.43e-10
ENSG00000143889	HNRNPLL	92906	protein_coding	1.06562	5.88585	33.7778	8.65e-08	4.32e-07
ENSG00000183734	ASCL2	430	protein_coding	1.06481	3.95504	76.5885	9.1e-14	2.06e-12
ENSG00000289341	ENSG00000289341	NA	lncRNA	1.06302	2.29631	55.1756	5.27e-11	5.99e-10
ENSG00000237827	RPS15AP29	100128863	processed_pseudogene	1.06187	1.72652	39.7015	9.84e-09	6.17e-08
ENSG00000173372	C1QA	712	protein_coding	1.06165	0.775384	32.0068	1.71e-07	7.97e-07
ENSG00000257551	HLX-AS1	100873924	lncRNA	1.06147	-0.75847	42.3533	3.99e-09	2.74e-08
ENSG00000161929	SCIMP	388325	protein_coding	1.0599	6.22384	109.323	2.3e-17	1.23e-15
ENSG00000249601	LINC01187	NA	lncRNA	1.05971	-1.47919	34.275	6.17e-08	3.2e-07
ENSG00000110492	MDK	4192	protein_coding	1.05968	1.76124	28.2397	7.35e-07	2.96e-06
ENSG00000224672	RPL17P10	NA	processed_pseudogene	1.05942	1.15646	48.8385	4.18e-10	3.71e-09
ENSG00000140511	HAPLN3	145864	protein_coding	1.05913	5.29235	132.38	1.47e-19	1.46e-17
ENSG00000276934	ENSG00000276934	NA	lncRNA	1.05849	-0.362267	47.0067	7.96e-10	6.59e-09
ENSG00000289251	ENSG00000289251	NA	lncRNA	1.05846	4.22575	64.7966	2.71e-12	4.33e-11
ENSG00000010379	SLC6A13	6540	protein_coding	1.05563	-0.6929	28.087	7.96e-07	3.19e-06
ENSG00000272506	ENSG00000272506	NA	lncRNA	1.05535	1.52505	36.9522	2.66e-08	1.51e-07
ENSG00000146192	FGD2	221472	protein_coding	1.05533	7.66545	125.885	5.78e-19	5e-17
ENSG00000268518	ENSG00000268518	NA	lncRNA	1.05481	-0.527294	52.6352	1.25e-10	1.28e-09
ENSG00000222041	CYTOR	112597	lncRNA	1.0548	5.60539	87.7035	4.61e-15	1.43e-13
ENSG00000283122	HYMAI	57061	lncRNA	1.05358	0.677239	37.758	1.99e-08	1.16e-07
ENSG00000140749	IGSF6	10261	protein_coding	1.05283	7.68468	116.582	4.41e-18	2.9e-16
ENSG00000092098	RNF31	55072	protein_coding	1.05255	4.02195	160.38	6.18e-22	1.07e-19
ENSG00000165457	FOLR2	2350	protein_coding	1.05178	1.40777	89.463	2.94e-15	9.43e-14
ENSG00000175550	DRAP1	10589	protein_coding	1.05044	6.08901	63.1064	4.5e-12	6.81e-11
ENSG00000258411	ENSG00000258411	NA	processed_pseudogene	1.05031	-0.137282	31.6788	1.94e-07	8.91e-07
ENSG00000280181	ENSG00000280181	NA	TEC	1.05022	1.31044	72.3446	3.01e-13	6.04e-12
ENSG00000139083	ETV6	2120	protein_coding	1.0501	7.19335	109.725	2.1e-17	1.13e-15
ENSG00000181908	LINC02724	100996455	lncRNA	1.04998	1.68208	82.2665	1.94e-14	5.17e-13
ENSG00000107960	STN1	79991	protein_coding	1.04985	5.20188	104.526	7.08e-17	3.34e-15
ENSG00000251215	GOLGA5P1	NA	processed_pseudogene	1.04929	3.05645	76.1704	1.02e-13	2.28e-12
ENSG00000280382	ENSG00000280382	NA	lncRNA	1.04872	-0.20178	31.9721	1.74e-07	8.08e-07
ENSG00000187164	SHTN1	57698	protein_coding	1.04632	4.71931	101.699	1.39e-16	6.04e-15
ENSG00000170122	FOXD4	2298	protein_coding	1.0462	-1.1236	37.4238	2.35e-08	1.35e-07
ENSG00000049245	VAMP3	9341	protein_coding	1.04415	6.09364	95.3546	6.58e-16	2.47e-14
ENSG00000110852	CLEC2B	9976	protein_coding	1.04371	5.3044	110.417	1.79e-17	1e-15
ENSG00000150961	SEC24D	9871	protein_coding	1.04369	5.94977	79.3382	4.27e-14	1.05e-12
ENSG00000155313	USP25	29761	protein_coding	1.04326	7.41743	88.1131	4.14e-15	1.3e-13
ENSG00000260152	ENSG00000260152	NA	processed_pseudogene	1.04287	1.42509	47.7829	5.95e-10	5.08e-09
ENSG00000162747	FCGR3B	2215	protein_coding	1.04268	10.6386	54.5298	6.48e-11	7.16e-10
ENSG00000197329	PELI1	57162	protein_coding	1.04205	8.0753	56.17	3.84e-11	4.55e-10
ENSG00000226091	LINC00937	389634	lncRNA	1.03853	4.39575	67.7041	1.15e-12	2.04e-11
ENSG00000275278	ENSG00000275278	NA	lncRNA	1.03743	-1.35429	32.6752	1.21e-07	5.82e-07
ENSG00000259268	ENSG00000259268	NA	lncRNA	1.03694	-1.30627	24.6763	3.11e-06	1.1e-05
ENSG00000277873	ENSG00000277873	NA	lncRNA	1.03634	-1.33414	41.2542	5.98e-09	3.94e-08
ENSG00000068489	PRR11	55771	protein_coding	1.03558	3.51587	114.639	6.83e-18	4.21e-16
ENSG00000133101	CCNA1	8900	protein_coding	1.03498	0.0555146	31.5648	2.05e-07	9.33e-07
ENSG00000273017	ENSG00000273017	NA	lncRNA	1.03192	0.841242	56.5735	3.41e-11	4.09e-10
ENSG00000105767	CADM4	199731	protein_coding	1.02861	2.27943	66.2688	1.75e-12	2.96e-11
ENSG00000122877	EGR2	1959	protein_coding	1.02558	-0.0459045	33.6381	9.22e-08	4.56e-07
ENSG00000266913	LINC01841	105372288	lncRNA	1.02469	1.0818	76.6809	8.91e-14	2.03e-12
ENSG00000106772	PRUNE2	158471	protein_coding	1.0215	1.21329	46.0145	1.09e-09	8.74e-09
ENSG00000184588	PDE4B	5142	protein_coding	1.02135	6.80828	99.6441	2.29e-16	9.64e-15
ENSG00000108861	DUSP3	1845	protein_coding	1.0213	5.60915	138.156	4.51e-20	5.49e-18
ENSG00000082074	FYB1	2533	protein_coding	1.02095	9.95499	130.741	2.07e-19	1.99e-17
ENSG00000068366	ACSL4	2182	protein_coding	1.02075	7.16597	117.084	3.95e-18	2.65e-16
ENSG00000259182	ENSG00000259182	NA	lncRNA	1.0207	1.16059	28.6705	6.2e-07	2.54e-06
ENSG00000149798	CDC42EP2	10435	protein_coding	1.0202	2.37657	52.0438	1.45e-10	1.45e-09
ENSG00000038210	PI4K2B	55300	protein_coding	1.02004	4.95191	47.6047	6.3e-10	5.35e-09
ENSG00000060491	OGFR	11054	protein_coding	1.01967	7.95861	131.717	1.69e-19	1.65e-17
ENSG00000272369	ENSG00000272369	NA	lncRNA	1.01939	-0.295306	25.674	2.08e-06	7.61e-06
ENSG00000262636	ENSG00000262636	NA	processed_pseudogene	1.01842	0.472578	43.9647	2.2e-09	1.61e-08
ENSG00000115339	GALNT3	2591	protein_coding	1.01778	5.07194	91.383	1.79e-15	6.08e-14
ENSG00000152558	TMEM123	114908	protein_coding	1.01715	8.32571	43.7561	2.35e-09	1.7e-08
ENSG00000139618	BRCA2	675	protein_coding	1.01651	3.82602	38.6806	1.42e-08	8.55e-08
ENSG00000008130	NADK	65220	protein_coding	1.01617	9.56437	75.689	1.17e-13	2.57e-12
ENSG00000170542	SERPINB9	5272	protein_coding	1.01591	7.23446	75.5405	1.22e-13	2.67e-12
ENSG00000023902	PLEKHO1	51177	protein_coding	1.01383	8.17102	127.697	3.93e-19	3.56e-17
ENSG00000272277	ENSG00000272277	NA	lncRNA	1.01343	0.599861	69.1414	7.61e-13	1.4e-11
ENSG00000181634	TNFSF15	9966	protein_coding	1.01207	0.939585	45.2926	1.39e-09	1.09e-08
ENSG00000106100	NOD1	10392	protein_coding	1.01046	5.41256	105.073	6.22e-17	2.94e-15
ENSG00000276747	PADI6	353238	protein_coding	1.01042	-1.39441	17.0961	6.4e-05	0.000172
ENSG00000138433	CIR1	9541	protein_coding	1.00982	6.13193	91.5831	1.7e-15	5.8e-14
ENSG00000183087	GAS6	2621	protein_coding	1.00948	3.56384	60.789	9.11e-12	1.28e-10
ENSG00000107566	ERLIN1	10613	protein_coding	1.00905	4.58581	72.627	2.77e-13	5.62e-12
ENSG00000136436	CALCOCO2	10241	protein_coding	1.00901	7.34412	135.12	8.37e-20	9.13e-18
ENSG00000251442	LINC01094	NA	lncRNA	1.00796	2.86936	66.877	1.46e-12	2.52e-11
ENSG00000225889	ENSG00000225889	NA	lncRNA	1.00656	6.3944	46.7017	8.55e-10	7.03e-09
ENSG00000026751	SLAMF7	57823	protein_coding	1.00181	6.05306	58.9929	1.59e-11	2.09e-10
ENSG00000173221	GLRX	2745	protein_coding	1.00163	6.80024	93.9214	9.42e-16	3.45e-14
ENSG00000272382	ENSG00000272382	NA	lncRNA	1.00156	-0.23113	29.4761	4.56e-07	1.93e-06
ENSG00000163635	ATXN7	6314	protein_coding	1.00133	7.85781	114.586	6.91e-18	4.23e-16
ENSG00000188011	RTP5	285093	protein_coding	-1.00049	-0.260247	35.2492	5.01e-08	2.66e-07
ENSG00000235665	LINC00298	339788	lncRNA	-1.00306	0.103318	34.1343	7.63e-08	3.85e-07
ENSG00000290541	CYP4F29P	54055	lncRNA	-1.00379	0.654659	24.3867	3.27e-06	1.16e-05
ENSG00000243836	WDR86-AS1	100131176	lncRNA	-1.0041	1.89974	87.527	4.85e-15	1.49e-13
ENSG00000141161	UNC45B	146862	protein_coding	-1.00411	-0.263863	39.3842	1.13e-08	6.99e-08
ENSG00000154736	ADAMTS5	11096	protein_coding	-1.00865	1.19605	29.1747	5.1e-07	2.13e-06
ENSG00000230778	ANKRD63	100131244	protein_coding	-1.00976	-1.37051	22.5497	7.32e-06	2.39e-05
ENSG00000289137	ENSG00000289137	NA	lncRNA	-1.011	0.594475	44.6905	1.72e-09	1.3e-08
ENSG00000154102	C16orf74	404550	protein_coding	-1.01143	2.09433	90.445	2.28e-15	7.53e-14
ENSG00000184349	EFNA5	1946	protein_coding	-1.01161	-0.694715	29.3847	4.62e-07	1.95e-06
ENSG00000205809	KLRC2	3822	protein_coding	-1.01277	0.682304	33.3296	8.87e-08	4.41e-07
ENSG00000289526	ENSG00000289526	NA	lncRNA	-1.01443	-0.506034	37.6117	2.15e-08	1.25e-07
ENSG00000111796	KLRB1	3820	protein_coding	-1.01776	4.12356	57.7024	2.37e-11	2.98e-10
ENSG00000204283	LINC01973	400624	lncRNA	-1.0178	-1.59101	24.0702	3.58e-06	1.25e-05
ENSG00000185920	PTCH1	5727	protein_coding	-1.02022	4.73696	85.2721	8.7e-15	2.51e-13
ENSG00000226423	ENSG00000226423	NA	lncRNA	-1.02159	-0.103689	52.1883	1.43e-10	1.44e-09
ENSG00000256937	KRT17P8	NA	processed_pseudogene	-1.02283	2.68385	47.5759	6.37e-10	5.39e-09
ENSG00000157985	AGAP1	116987	protein_coding	-1.02472	3.82523	59.5691	1.33e-11	1.79e-10
ENSG00000289976	ENSG00000289976	NA	lncRNA	-1.02504	-0.145945	43.046	3.08e-09	2.18e-08
ENSG00000174171	ENSG00000174171	105370792	lncRNA	-1.02533	2.76984	57.8938	2.23e-11	2.83e-10
ENSG00000170486	KRT72	140807	protein_coding	-1.02616	2.58945	44.6424	1.74e-09	1.31e-08
ENSG00000183691	NOG	9241	protein_coding	-1.02641	3.68316	45.5378	1.27e-09	1e-08
ENSG00000171596	NMUR1	10316	protein_coding	-1.02858	3.4923	39.4659	1.07e-08	6.64e-08
ENSG00000254760	ENSG00000254760	NA	lncRNA	-1.03224	0.0819346	30.4159	3.16e-07	1.38e-06
ENSG00000231769	ENSG00000231769	NA	lncRNA	-1.03256	-0.35531	38.5468	1.53e-08	9.14e-08
ENSG00000290084	ENSG00000290084	NA	lncRNA	-1.0352	0.349225	36.9799	2.65e-08	1.5e-07
ENSG00000136999	CCN3	4856	protein_coding	-1.03613	2.86683	48.9955	3.96e-10	3.54e-09
ENSG00000173068	BNC2	54796	protein_coding	-1.04253	1.92717	32.4067	1.46e-07	6.9e-07
ENSG00000169429	CXCL8	3576	protein_coding	-1.04265	3.43751	19.0834	3.26e-05	9.34e-05
ENSG00000205336	ADGRG1	9289	protein_coding	-1.04431	6.55764	44.6363	1.73e-09	1.31e-08
ENSG00000178947	SMIM10L2A	399668	protein_coding	-1.04616	0.136462	40.0885	8.71e-09	5.53e-08
ENSG00000279147	ENSG00000279147	NA	TEC	-1.04921	-1.6346	23.3626	5.09e-06	1.72e-05
ENSG00000148600	CDHR1	92211	protein_coding	-1.05056	1.60459	71.2398	4.13e-13	8.03e-12
ENSG00000074590	NUAK1	9891	protein_coding	-1.05157	0.181931	32.666	1.3e-07	6.25e-07
ENSG00000100346	CACNA1I	8911	protein_coding	-1.05285	4.67219	84.0678	1.2e-14	3.36e-13
ENSG00000236242	MYO16-AS1	100885782	lncRNA	-1.05582	-1.27528	22.5004	5.91e-06	1.97e-05
ENSG00000278972	ENSG00000278972	NA	TEC	-1.05807	-0.0984198	27.1035	1.17e-06	4.52e-06
ENSG00000065361	ERBB3	2065	protein_coding	-1.05824	-1.20492	33.9267	7.11e-08	3.62e-07
ENSG00000289074	ENSG00000289074	NA	lncRNA	-1.06203	-0.359786	57.1114	2.98e-11	3.64e-10
ENSG00000288970	ENSG00000288970	NA	lncRNA	-1.06237	1.38377	27.5456	1.02e-06	4e-06
ENSG00000233930	KRTAP5-AS1	338651	lncRNA	-1.06373	0.218995	54.4128	6.88e-11	7.55e-10
ENSG00000215559	ANKRD20A11P	NA	transcribed_unprocessed_pseudogene	-1.06408	0.162734	25.497	2.07e-06	7.59e-06
ENSG00000134545	KLRC1	3821	protein_coding	-1.06761	1.93081	48.8632	4.14e-10	3.68e-09
ENSG00000139537	CCDC65	85478	protein_coding	-1.07171	1.71997	84.0855	1.2e-14	3.36e-13
ENSG00000168229	PTGDR	5729	protein_coding	-1.07398	4.16348	52.0858	1.43e-10	1.43e-09
ENSG00000115523	GNLY	10578	protein_coding	-1.07587	7.61259	59.9389	1.18e-11	1.62e-10
ENSG00000162576	MXRA8	54587	protein_coding	-1.07855	-0.523263	41.1395	5.09e-09	3.41e-08
ENSG00000229388	TAF12-DT	105378616	lncRNA	-1.07948	-1.59123	30.0066	3.6e-07	1.55e-06
ENSG00000142303	ADAMTS10	81794	protein_coding	-1.08527	4.28774	65.6282	2.11e-12	3.48e-11
ENSG00000174080	CTSF	8722	protein_coding	-1.08614	2.66868	86.1967	6.84e-15	2.01e-13
ENSG00000150045	KLRF1	51348	protein_coding	-1.08711	3.5698	55.6739	4.5e-11	5.2e-10
ENSG00000132837	DMGDH	29958	protein_coding	-1.09067	-1.6079	28.4321	6.75e-07	2.74e-06
ENSG00000237248	LINC00987	100499405	lncRNA	-1.09135	2.10587	61.7407	6.82e-12	9.85e-11
ENSG00000206077	ZDHHC11B	653082	protein_coding	-1.09238	1.12799	78.386	5.64e-14	1.35e-12
ENSG00000175170	FAM182B	NA	lncRNA	-1.09447	-0.754982	44.5994	1.81e-09	1.36e-08
ENSG00000102678	FGF9	2254	protein_coding	-1.0968	-0.866271	41.335	5.44e-09	3.61e-08
ENSG00000196159	FAT4	79633	protein_coding	-1.09893	1.76697	56.634	3.33e-11	4.01e-10
ENSG00000223553	SMPD4P1	645280	transcribed_unprocessed_pseudogene	-1.10272	-1.62909	24.6275	2.7e-06	9.68e-06
ENSG00000172215	CXCR6	10663	protein_coding	-1.10368	2.33422	86.553	6.23e-15	1.85e-13
ENSG00000249209	ENSG00000249209	NA	protein_coding	-1.10431	-1.56583	30.0857	3.53e-07	1.53e-06
ENSG00000087116	ADAMTS2	9509	protein_coding	-1.10651	-1.45289	12.1854	0.000668	0.00147221
ENSG00000290036	ENSG00000290036	105369656	lncRNA	-1.10931	-1.41902	21.552	1.07e-05	3.37e-05
ENSG00000115718	PROC	5624	protein_coding	-1.11006	-0.93326	34.9276	5.53e-08	2.9e-07
ENSG00000126603	GLIS2	84662	protein_coding	-1.11455	-0.539694	30.1251	3.5e-07	1.52e-06
ENSG00000158270	COLEC12	81035	protein_coding	-1.11575	-1.47964	32.2771	1.03e-07	5.03e-07
ENSG00000154764	WNT7A	7476	protein_coding	-1.11766	1.84341	80.4318	3.19e-14	8.1e-13
ENSG00000197594	ENPP1	5167	protein_coding	-1.11878	-1.36887	45.0189	1.45e-09	1.12e-08
ENSG00000130643	CALY	50632	protein_coding	-1.1201	-1.76296	31.3227	1.7e-07	7.91e-07
ENSG00000198756	COLGALT2	23127	protein_coding	-1.12465	1.39835	65.1773	2.43e-12	3.96e-11
ENSG00000170962	PDGFD	80310	protein_coding	-1.12479	2.26939	51.7023	1.62e-10	1.6e-09
ENSG00000288861	ENSG00000288861	NA	lncRNA	-1.13279	-0.463639	40.6127	5.38e-09	3.58e-08
ENSG00000203616	RHOT1P2	NA	processed_pseudogene	-1.13434	-0.719822	36.1548	3.41e-08	1.88e-07
ENSG00000274588	DGKK	139189	protein_coding	-1.13525	1.49318	41.7312	4.48e-09	3.05e-08
ENSG00000275393	ENSG00000275393	NA	lncRNA	-1.14496	-1.46528	30.8213	2.37e-07	1.06e-06
ENSG00000170624	SGCD	6444	protein_coding	-1.14523	-1.30966	21.8853	8.21e-06	2.66e-05
ENSG00000257495	KRT73-AS1	100127967	lncRNA	-1.16285	0.291109	41.1128	6.07e-09	3.99e-08
ENSG00000205810	KLRC3	3823	protein_coding	-1.16405	0.257437	44.3214	1.98e-09	1.47e-08
ENSG00000147234	FRMPD3	84443	protein_coding	-1.1709	1.94381	93.3918	1.08e-15	3.91e-14
ENSG00000150687	PRSS23	11098	protein_coding	-1.17206	3.26348	49.7365	3.09e-10	2.85e-09
ENSG00000133067	LGR6	59352	protein_coding	-1.17771	2.66517	51.9461	1.5e-10	1.49e-09
ENSG00000137441	FGFBP2	83888	protein_coding	-1.18014	4.6615	45.8982	1.12e-09	8.97e-09
ENSG00000125804	FAM182A	284800	lncRNA	-1.18806	-1.22468	29.796	3.54e-07	1.53e-06
ENSG00000124875	CXCL6	6372	protein_coding	-1.19186	-1.51486	32.7993	9.43e-08	4.66e-07
ENSG00000163485	ADORA1	134	protein_coding	-1.19755	-0.765404	34.0854	6.71e-08	3.44e-07
ENSG00000167779	IGFBP6	3489	protein_coding	-1.20388	-1.31567	40.9915	5.35e-09	3.56e-08
ENSG00000211667	IGLV3-12	28802	IG_V_gene	-1.20624	-0.154684	52.9419	3.92e-11	4.63e-10
ENSG00000289120	ENSG00000289120	NA	lncRNA	-1.20834	-0.994604	44.9253	1.57e-09	1.2e-08
ENSG00000266256	LINC00683	284276	lncRNA	-1.2199	0.34723	46.7444	8.4e-10	6.91e-09
ENSG00000240535	ENSG00000240535	NA	lncRNA	-1.22432	-0.993137	31.7904	1.83e-07	8.45e-07
ENSG00000120057	SFRP5	6425	protein_coding	-1.22695	-0.392155	50.803	1.64e-10	1.62e-09
ENSG00000261208	ENSG00000261208	NA	processed_pseudogene	-1.22874	1.22205	46.3458	9.69e-10	7.85e-09
ENSG00000166033	HTRA1	5654	protein_coding	-1.22944	-0.76641	56.6645	2.59e-11	3.21e-10
ENSG00000268889	LIM2-AS1	NA	lncRNA	-1.23494	0.255201	32.7841	1.28e-07	6.12e-07
ENSG00000283529	ENSG00000283529	NA	transcribed_unprocessed_pseudogene	-1.2439	-1.89249	30.2412	2.34e-07	1.05e-06
ENSG00000156564	LRFN2	57497	protein_coding	-1.25283	-0.529586	37.2613	2.14e-08	1.24e-07
ENSG00000146250	PRSS35	167681	protein_coding	-1.25415	-1.23994	39.6667	6.91e-09	4.48e-08
ENSG00000141934	PLPP2	8612	protein_coding	-1.26329	-1.60302	33.2218	6.63e-08	3.41e-07
ENSG00000119608	PROX2	283571	protein_coding	-1.27365	-0.949206	38.9239	1.28e-08	7.79e-08
ENSG00000188487	INSC	387755	protein_coding	-1.27726	-1.41934	34.3306	5.86e-08	3.05e-07
ENSG00000091129	NRCAM	4897	protein_coding	-1.29238	1.44567	51.7423	1.62e-10	1.6e-09
ENSG00000165061	ZMAT4	79698	protein_coding	-1.30038	-1.09191	52.8403	6.9e-11	7.57e-10
ENSG00000181234	TMEM132C	92293	protein_coding	-1.33031	-1.6781	31.9928	1.13e-07	5.49e-07
ENSG00000211687	TRGJ2	6969	TR_J_gene	-1.35306	-1.45297	38.9918	9.15e-09	5.78e-08
ENSG00000275772	ENSG00000275772	NA	processed_pseudogene	-1.37763	-1.18374	62.7034	3.56e-12	5.52e-11
ENSG00000132470	ITGB4	3691	protein_coding	-1.38709	1.63794	59.4458	1.4e-11	1.88e-10
ENSG00000182580	EPHB3	2049	protein_coding	-1.48081	0.896339	78.3023	5.84e-14	1.4e-12
ENSG00000131459	GFPT2	9945	protein_coding	-1.52499	-1.00254	49.4406	2.28e-10	2.16e-09
ENSG00000158089	GALNT14	79623	protein_coding	-1.52505	1.21149	50.583	2.37e-10	2.24e-09
ENSG00000166402	TUB	7275	protein_coding	-1.52598	-1.7703	33.6345	6.3e-08	3.25e-07
ENSG00000253590	IGLV3-13	NA	IG_V_pseudogene	-1.5277	0.026071	61.3543	2.66e-12	4.28e-11
ENSG00000034239	CLXN	79645	protein_coding	-1.54466	-1.87574	31.4362	1.24e-07	5.97e-07
ENSG00000005001	PRSS22	64063	protein_coding	-1.55108	-1.24965	54.6011	3.58e-11	4.28e-10
ENSG00000174697	LEP	3952	protein_coding	-1.62388	-1.73584	34.7899	3.06e-08	1.71e-07
ENSG00000109819	PPARGC1A	10891	protein_coding	-1.99189	-1.63563	57.8129	3.79e-12	5.84e-11

## Sheet: Fig. 1D,E; S2F DEGs ChAd prime
Differentially expressed genes at ChAdOx1 prime (V1+1 vs V1)
Ensembl ID	Gene name	Entrez ID	Gene type	logFC	logCPM	F	PValue	FDR
ENSG00000078081	LAMP3	27074	protein_coding	5.80861	5.55162	95.0767	7.01247e-16	4.62125e-14
ENSG00000169245	CXCL10	3627	protein_coding	5.75837	4.46623	111.423	1.14482e-17	2.11707e-15
ENSG00000134321	RSAD2	91543	protein_coding	5.45189	9.25886	82.1086	2.01852e-14	7.47247e-13
ENSG00000108700	CCL8	6355	protein_coding	5.32617	0.639782	158.092	1.3516e-24	6.74853e-21
ENSG00000187608	ISG15	9636	protein_coding	5.27242	8.90169	82.456	1.83901e-14	6.92994e-13
ENSG00000149131	SERPING1	710	protein_coding	5.23782	7.09858	98.7038	2.88027e-16	2.37197e-14
ENSG00000225492	GBP1P1	NA	transcribed_unprocessed_pseudogene	5.20334	3.41634	127.126	6.96562e-20	4.63724e-17
ENSG00000115155	OTOF	9381	protein_coding	5.17874	4.00684	98.1629	3.06394e-16	2.46746e-14
ENSG00000185745	IFIT1	3434	protein_coding	5.13623	8.99986	84.2757	1.13258e-14	4.63523e-13
ENSG00000108691	CCL2	6347	protein_coding	5.04762	1.67638	116.754	4.47738e-19	2.07959e-16
ENSG00000137959	IFI44L	10964	protein_coding	5.01709	8.30795	83.4584	1.40723e-14	5.51083e-13
ENSG00000131203	IDO1	3620	protein_coding	4.97447	6.52687	70.7217	4.77384e-13	1.03409e-11
ENSG00000163666	HESX1	8820	protein_coding	4.86363	1.10826	149.102	1.13954e-22	4.55179e-19
ENSG00000088827	SIGLEC1	6614	protein_coding	4.81728	7.77665	88.2827	3.9649e-15	1.88092e-13
ENSG00000184979	USP18	11274	protein_coding	4.73673	4.97984	85.0914	9.15334e-15	3.88959e-13
ENSG00000158163	DZIP1L	199221	protein_coding	4.63345	2.66109	101.726	1.39881e-16	1.40387e-14
ENSG00000223387	LINC02068	105374219	lncRNA	4.62966	2.01199	96.5278	3.21697e-17	4.79473e-15
ENSG00000138646	HERC5	51191	protein_coding	4.61264	8.23912	82.4769	1.82877e-14	6.90437e-13
ENSG00000179044	EXOC3L1	283849	protein_coding	4.59015	4.21006	105.514	5.67723e-17	7.45958e-15
ENSG00000272491	ENSG00000272491	NA	lncRNA	4.55385	2.08085	98.9328	1.82157e-16	1.68428e-14
ENSG00000010030	ETV7	51513	protein_coding	4.54562	5.97846	119.011	2.57926e-18	7.25534e-16
ENSG00000152766	ANKRD22	118932	protein_coding	4.53896	5.53815	85.8578	7.50127e-15	3.22878e-13
ENSG00000290525	GBP1P1.1	400759	lncRNA	4.51847	1.2288	162.928	1.22516e-24	6.74853e-21
ENSG00000119917	IFIT3	3437	protein_coding	4.46706	9.63255	102.083	1.26898e-16	1.28438e-14
ENSG00000126709	IFI6	2537	protein_coding	4.44774	8.65703	92.6277	1.30438e-15	7.61725e-14
ENSG00000188290	HES4	57801	protein_coding	4.42453	4.77456	91.9242	1.56274e-15	8.74256e-14
ENSG00000111331	OAS3	4940	protein_coding	4.41362	10.2448	87.7679	4.53089e-15	2.11428e-13
ENSG00000168062	BATF2	116071	protein_coding	4.36891	5.69735	99.7569	2.22938e-16	1.97014e-14
ENSG00000253838	ENSG00000253838	NA	lncRNA	4.3485	0.763721	120.931	3.05565e-20	2.77397e-17
ENSG00000142089	IFITM3	10410	protein_coding	4.3337	8.52887	99.3894	2.43524e-16	2.10548e-14
ENSG00000226004	LINC02528	105378020	lncRNA	4.33278	1.37602	141.854	1.4144e-21	3.13872e-18
ENSG00000169248	CXCL11	6373	protein_coding	4.32507	-1.25326	162.575	1.85091e-25	3.69663e-21
ENSG00000157601	MX1	4599	protein_coding	4.28891	10.3828	88.5611	3.68902e-15	1.77347e-13
ENSG00000135114	OASL	8638	protein_coding	4.27359	7.89212	91.0588	1.94262e-15	1.03461e-13
ENSG00000260325	HSPB9	94086	protein_coding	4.23547	-1.69164	107.74	3.63689e-17	5.34088e-15
ENSG00000137965	IFI44	10561	protein_coding	4.1476	7.46247	93.2441	1.11652e-15	6.7369e-14
ENSG00000078098	FAP	2191	protein_coding	4.11014	0.0773311	128.983	4.53871e-21	8.24065e-18
ENSG00000119922	IFIT2	3433	protein_coding	4.09733	10.2916	92.0125	1.52424e-15	8.62386e-14
ENSG00000199668	Y_RNA.24	NA	misc_RNA	4.06391	-0.596792	93.465	1.73191e-16	1.62393e-14
ENSG00000123610	TNFAIP6	7130	protein_coding	4.04184	5.93874	108.447	2.82068e-17	4.30035e-15
ENSG00000162772	ATF3	467	protein_coding	4.03671	4.11718	91.7342	1.6479e-15	9.06661e-14
ENSG00000165949	IFI27	3429	protein_coding	3.99052	3.99606	54.4711	6.61325e-11	7.66124e-10
ENSG00000272512	ENSG00000272512	NA	lncRNA	3.98044	2.04273	84.9566	9.75587e-15	4.08478e-13
ENSG00000134326	CMPK2	129607	protein_coding	3.93839	7.63196	94.358	8.44017e-16	5.30085e-14
ENSG00000233975	LINC02574	111216282	lncRNA	3.93759	1.94145	97.9506	3.05098e-16	2.46697e-14
ENSG00000228318	ENSG00000228318	NA	lncRNA	3.89521	-0.912853	106.803	1.42021e-18	4.80752e-16
ENSG00000287181	ENSG00000287181	124900731	lncRNA	3.8473	-1.63881	132.613	1.04426e-21	2.97944e-18
ENSG00000107593	PKD2L1	9033	protein_coding	3.82587	-1.28701	170.696	7.15792e-25	6.74853e-21
ENSG00000183638	RP1L1	94137	protein_coding	3.77512	-1.10788	69.9449	7.70891e-14	2.22168e-12
ENSG00000196141	SPATS2L	26010	protein_coding	3.76537	4.81893	100.656	1.79185e-16	1.6645e-14
ENSG00000120217	CD274	29126	protein_coding	3.73747	6.32855	86.9764	5.56894e-15	2.53355e-13
ENSG00000238015	ENSG00000238015	100130630	processed_pseudogene	3.70114	0.842683	101.408	5.33766e-17	7.20295e-15
ENSG00000159189	C1QC	714	protein_coding	3.64559	1.0385	130.69	1.47497e-19	7.96163e-17
ENSG00000198785	GRIN3A	116443	protein_coding	3.64063	2.05498	110.074	2.03811e-17	3.36406e-15
ENSG00000117228	GBP1	2633	protein_coding	3.63572	8.95876	104.638	6.89595e-17	8.5016e-15
ENSG00000104332	SFRP1	6422	protein_coding	3.60981	-1.44172	57.9478	5.11383e-12	7.97918e-11
ENSG00000168658	VWA3B	200403	protein_coding	3.60456	-1.13615	117.427	4.79448e-20	3.41983e-17
ENSG00000224789	ENSG00000224789	NA	lncRNA	3.58189	1.84904	108.927	2.51985e-17	3.96271e-15
ENSG00000089127	OAS1	4938	protein_coding	3.57981	8.36767	99.4593	2.39414e-16	2.08803e-14
ENSG00000108387	SEPTIN4	5414	protein_coding	3.57321	4.02577	74.6097	1.5846e-13	4.06781e-12
ENSG00000133106	EPSTI1	94240	protein_coding	3.55876	7.13798	111.997	1.24369e-17	2.25808e-15
ENSG00000224666	ETV7-AS1	NA	lncRNA	3.54583	0.369481	95.912	2.17549e-17	3.56139e-15
ENSG00000205837	LINC00487	400941	lncRNA	3.53029	-0.20816	120.229	2.36497e-19	1.21111e-16
ENSG00000188820	CALHM6	441168	protein_coding	3.49071	5.45	90.9963	1.98723e-15	1.05556e-13
ENSG00000173369	C1QB	713	protein_coding	3.4471	1.67076	156.54	1.30089e-21	3.13872e-18
ENSG00000175643	RMI2	116028	protein_coding	3.43223	3.68094	77.0806	7.97613e-14	2.28878e-12
ENSG00000233785	ENSG00000233785	NA	lncRNA	3.41682	0.00515931	129.664	2.42475e-20	2.30605e-17
ENSG00000121380	BCL2L14	79370	protein_coding	3.38432	0.431148	117.421	1.05775e-18	3.77239e-16
ENSG00000125148	MT2A	4502	protein_coding	3.37346	6.01874	98.3364	3.15022e-16	2.50662e-14
ENSG00000270972	ENSG00000270972	NA	lncRNA	3.35167	3.19528	98.4119	3.11555e-16	2.49329e-14
ENSG00000168779	SHOX2	6474	protein_coding	3.3499	-1.16015	78.7395	7.6956e-15	3.28411e-13
ENSG00000188282	RUFY4	285180	protein_coding	3.3473	3.40834	120.138	2.01542e-18	6.38919e-16
ENSG00000280270	ENSG00000280270	NA	TEC	3.34215	-0.627507	122.079	1.60632e-20	2.00509e-17
ENSG00000136689	IL1RN	3557	protein_coding	3.34125	6.75392	98.5769	2.96986e-16	2.42098e-14
ENSG00000002549	LAP3	51056	protein_coding	3.34027	7.82546	102.601	1.12061e-16	1.19177e-14
ENSG00000189325	BNIP5	389384	protein_coding	3.33268	-1.33047	71.1108	3.04183e-14	1.04384e-12
ENSG00000118160	SLC8A2	6543	protein_coding	3.32246	-1.77147	88.7752	8.01609e-17	9.47058e-15
ENSG00000115267	IFIH1	64135	protein_coding	3.298	7.88797	102.641	1.10992e-16	1.19177e-14
ENSG00000243649	CFB	629	protein_coding	3.29535	-0.759571	124.797	9.96109e-21	1.50402e-17
ENSG00000102794	ACOD1	730249	protein_coding	3.29276	-1.21994	82.8491	7.20365e-16	4.67115e-14
ENSG00000185338	SOCS1	8651	protein_coding	3.27662	5.63664	67.0633	1.38251e-12	2.58051e-11
ENSG00000286978	ENSG00000286978	NA	lncRNA	3.26898	-1.10249	100.759	4.56461e-18	1.11176e-15
ENSG00000188157	AGRN	375790	protein_coding	3.26024	6.05254	79.6594	3.91326e-14	1.27289e-12
ENSG00000111335	OAS2	4939	protein_coding	3.25576	8.97604	94.4256	8.29836e-16	5.24477e-14
ENSG00000290727	ALMS1P1	200420	lncRNA	3.25229	1.52438	80.6316	2.50052e-14	8.91793e-13
ENSG00000121858	TNFSF10	8743	protein_coding	3.24475	8.77026	101.176	1.57895e-16	1.50885e-14
ENSG00000128512	DOCK4	9732	protein_coding	3.21724	6.56355	92.8687	1.22736e-15	7.23091e-14
ENSG00000197272	IL27	246778	protein_coding	3.21606	1.31803	135.122	9.04093e-20	5.47168e-17
ENSG00000232884	ENSG00000232884	NA	lncRNA	3.21019	0.365062	138.856	4.02644e-20	3.09261e-17
ENSG00000132530	XAF1	54739	protein_coding	3.20437	8.74029	108.723	2.64369e-17	4.09301e-15
ENSG00000124256	ZBP1	81030	protein_coding	3.19612	7.68494	99.4855	2.3789e-16	2.08383e-14
ENSG00000227017	ENSG00000227017	NA	lncRNA	3.18919	-1.94336	85.6578	3.12098e-16	2.49329e-14
ENSG00000242113	RN7SL124P	106480955	misc_RNA	3.18111	1.00753	96.6401	4.97475e-16	3.58685e-14
ENSG00000068079	IFI35	3430	protein_coding	3.16684	7.24096	103.98	8.06128e-17	9.47058e-15
ENSG00000154451	GBP5	115362	protein_coding	3.14909	10.2516	90.9463	1.99914e-15	1.05907e-13
ENSG00000150337	FCGR1A	2209	protein_coding	3.14801	6.30405	80.1293	3.44432e-14	1.1465e-12
ENSG00000108771	DHX58	79132	protein_coding	3.1457	6.70581	110.12	1.91348e-17	3.18466e-15
ENSG00000060656	PTPRU	10076	protein_coding	3.14375	0.0918583	142.047	1.54511e-20	2.00509e-17
ENSG00000168026	TTC21A	199223	protein_coding	3.13825	4.94129	75.2364	1.32607e-13	3.52184e-12
ENSG00000255221	CARD17P	NA	transcribed_unprocessed_pseudogene	3.13266	2.00818	84.6692	1.06588e-14	4.41653e-13
ENSG00000162654	GBP4	115361	protein_coding	3.12939	8.80114	97.2225	4.14222e-16	3.06401e-14
ENSG00000255397	NASPP1	NA	processed_pseudogene	3.11717	-1.58108	59.217	1.95211e-12	3.49038e-11
ENSG00000105967	TFEC	22797	protein_coding	3.10124	6.2696	102.485	1.15224e-16	1.21119e-14
ENSG00000258666	ENSG00000258666	NA	lncRNA	3.09644	-2.05258	43.145	8.26697e-10	7.07706e-09
ENSG00000266604	LINC01887	NA	lncRNA	3.0936	-0.539672	79.9368	2.02009e-14	7.47247e-13
ENSG00000107201	RIGI	23586	protein_coding	3.08226	6.76869	80.9617	2.74872e-14	9.6177e-13
ENSG00000151364	KCTD14	65987	protein_coding	3.07861	-1.61588	88.9358	1.10585e-16	1.19177e-14
ENSG00000100336	APOL4	80832	protein_coding	3.07818	2.92901	76.9004	8.28482e-14	2.35369e-12
ENSG00000185507	IRF7	3665	protein_coding	3.05797	8.23738	103.341	9.38882e-17	1.06542e-14
ENSG00000255355	PATL1-DT	NA	lncRNA	3.05789	-1.02088	91.707	1.55516e-16	1.50047e-14
ENSG00000160932	LY6E	4061	protein_coding	3.05692	8.16825	105.088	6.19888e-17	7.98735e-15
ENSG00000197646	PDCD1LG2	80380	protein_coding	3.04117	1.60044	81.1764	2.55042e-14	9.04742e-13
ENSG00000121236	TRIM6	117854	protein_coding	3.02419	0.926432	117.707	3.21788e-18	8.6848e-16
ENSG00000177409	SAMD9L	219285	protein_coding	3.01377	8.82187	113.355	9.12831e-18	1.86031e-15
ENSG00000185897	FFAR3	2865	protein_coding	3.01182	0.411514	92.5593	1.24765e-15	7.30732e-14
ENSG00000173193	PARP14	54625	protein_coding	3.01031	10.5735	109.168	2.38446e-17	3.8098e-15
ENSG00000255328	ENSG00000255328	NA	lncRNA	3.0093	3.72012	91.7834	1.61853e-15	8.95435e-14
ENSG00000136514	RTP4	64108	protein_coding	3.00521	4.84055	94.1658	8.85951e-16	5.4951e-14
ENSG00000020577	SAMD4A	23034	protein_coding	2.98907	4.61422	116.232	4.77678e-18	1.13574e-15
ENSG00000172426	RSPH9	221421	protein_coding	2.98759	0.871434	87.8389	4.65564e-15	2.16238e-13
ENSG00000185339	TCN2	6948	protein_coding	2.98246	4.10643	115.006	6.2919e-18	1.41193e-15
ENSG00000239887	C1orf226	400793	protein_coding	2.98236	-0.0725625	109.063	1.76903e-17	2.97095e-15
ENSG00000237626	ENSG00000237626	NA	lncRNA	2.9648	-1.1074	61.812	8.20414e-13	1.63363e-11
ENSG00000137628	DDX60	55601	protein_coding	2.95643	7.89133	98.4726	3.04666e-16	2.46697e-14
ENSG00000079385	CEACAM1	634	protein_coding	2.95307	6.29376	82.4956	1.81963e-14	6.88288e-13
ENSG00000166016	ABTB2	25841	protein_coding	2.94217	4.68143	82.9757	1.60088e-14	6.22039e-13
ENSG00000188313	PLSCR1	5359	protein_coding	2.92657	7.39571	103.143	9.84293e-17	1.11064e-14
ENSG00000140105	WARS1	7453	protein_coding	2.92211	9.38332	102.922	1.03784e-16	1.13888e-14
ENSG00000138642	HERC6	55008	protein_coding	2.90873	6.14862	98.0921	3.34464e-16	2.62538e-14
ENSG00000177989	ODF3B	440836	protein_coding	2.89114	7.49089	116.366	4.63294e-18	1.11481e-15
ENSG00000038945	MSR1	4481	protein_coding	2.8815	3.60621	117.922	3.29279e-18	8.76849e-16
ENSG00000279296	PRAL	NA	TEC	2.87096	-0.494679	73.4611	5.34062e-14	1.65113e-12
ENSG00000225964	NRIR	NA	lncRNA	2.85759	3.36153	91.982	1.53977e-15	8.66446e-14
ENSG00000269720	CCDC194	110806280	protein_coding	2.85749	3.00207	83.6108	1.35655e-14	5.35435e-13
ENSG00000231528	FAM225A	286333	lncRNA	2.85659	-0.0126154	101.022	1.10829e-16	1.19177e-14
ENSG00000163746	PLSCR2	57047	protein_coding	2.84529	0.724856	82.5799	1.69871e-14	6.51183e-13
ENSG00000237980	LINC02773	NA	lncRNA	2.84209	0.647994	92.1034	1.54293e-15	8.66446e-14
ENSG00000182168	UNC5C	8633	protein_coding	2.83849	-2.01655	57.4854	5.04816e-12	7.89521e-11
ENSG00000170581	STAT2	6773	protein_coding	2.83718	9.72297	112.424	1.12829e-17	2.10601e-15
ENSG00000152778	IFIT5	24138	protein_coding	2.80664	6.99842	102.115	1.2592e-16	1.28438e-14
ENSG00000284194	SCO2	9997	protein_coding	2.79723	6.81968	138.529	4.18088e-20	3.09261e-17
ENSG00000196123	MATCAP1	653319	protein_coding	2.79721	3.97066	80.1241	3.45056e-14	1.14667e-12
ENSG00000181381	DDX60L	91351	protein_coding	2.793	9.24342	95.2241	6.79784e-16	4.52089e-14
ENSG00000265531	FCGR1CP	100132417	unprocessed_pseudogene	2.77711	4.19889	64.2716	3.18114e-12	5.25942e-11
ENSG00000163568	AIM2	9447	protein_coding	2.7738	5.19192	113.204	9.4503e-18	1.90648e-15
ENSG00000102524	TNFSF13B	10673	protein_coding	2.76297	7.48306	91.2498	1.85032e-15	9.9301e-14
ENSG00000156587	UBE2L6	9246	protein_coding	2.76192	8.16999	116.44	4.55666e-18	1.11176e-15
ENSG00000254602	MIR130AHG	123466203	lncRNA	2.76081	-0.936733	65.6663	2.98333e-13	6.96065e-12
ENSG00000280248	ENSG00000280248	NA	TEC	2.75967	4.75226	80.3917	3.20833e-14	1.08421e-12
ENSG00000260943	LINC02555	NA	lncRNA	2.75561	1.7375	89.6824	2.80731e-15	1.42666e-13
ENSG00000198929	NOS1AP	9722	protein_coding	2.75236	0.300423	83.1163	1.38332e-14	5.44923e-13
ENSG00000283384	ENSG00000283384	NA	lncRNA	2.75129	1.21301	74.1611	1.80089e-13	4.5702e-12
ENSG00000177294	FBXO39	162517	protein_coding	2.74978	1.19793	107.132	4.06223e-17	5.79507e-15
ENSG00000162512	SDC3	9672	protein_coding	2.74551	3.9834	93.2208	1.12419e-15	6.76274e-14
ENSG00000054598	FOXC1	2296	protein_coding	2.74024	-1.11918	96.8772	3.48485e-16	2.70815e-14
ENSG00000229054	RPS29P14	100129599	processed_pseudogene	2.73566	1.23922	76.8418	8.76411e-14	2.46184e-12
ENSG00000234358	RPL7AP42	100271215	processed_pseudogene	2.72327	1.20073	73.0906	2.52575e-13	6.04846e-12
ENSG00000125355	TMEM255A	55026	protein_coding	2.71285	0.812383	93.1042	1.05507e-15	6.44397e-14
ENSG00000252206	RNU7-40P	100147827	snRNA	2.70618	1.89677	92.3928	1.4148e-15	8.05773e-14
ENSG00000222346	RNA5SP237	100873495	rRNA_pseudogene	2.69175	-1.12128	73.1795	4.53557e-14	1.43693e-12
ENSG00000059378	PARP12	64761	protein_coding	2.67925	7.75203	100.011	2.09342e-16	1.89904e-14
ENSG00000177807	KCNJ10	3766	protein_coding	2.67309	-1.55194	74.4123	2.02835e-14	7.48624e-13
ENSG00000178965	ERICH3	127254	protein_coding	2.66357	-1.63598	100.648	2.22368e-17	3.58156e-15
ENSG00000130589	HELZ2	85441	protein_coding	2.65813	9.90366	106.432	4.51546e-17	6.26269e-15
ENSG00000124785	NRN1	51299	protein_coding	2.64734	1.03152	73.7352	1.29791e-13	3.45165e-12
ENSG00000138496	PARP9	83666	protein_coding	2.63386	8.58903	125.655	6.07276e-19	2.52677e-16
ENSG00000279320	ENSG00000279320	NA	TEC	2.62905	2.95896	84.4828	1.07727e-14	4.44529e-13
ENSG00000134809	TIMM10	26519	protein_coding	2.62868	4.16735	67.0814	1.37545e-12	2.57456e-11
ENSG00000196358	NTNG2	84628	protein_coding	2.62758	6.71279	88.3735	3.87256e-15	1.84589e-13
ENSG00000140464	PML	5371	protein_coding	2.62565	8.44921	103.077	9.99967e-17	1.11572e-14
ENSG00000132274	TRIM22	10346	protein_coding	2.61233	9.55647	112.501	1.10858e-17	2.08873e-15
ENSG00000260249	ENSG00000260249	NA	lncRNA	2.60677	-1.20168	101.011	1.226e-16	1.26215e-14
ENSG00000167601	AXL	558	protein_coding	2.59911	1.53948	116.903	4.19161e-18	1.04643e-15
ENSG00000105609	LILRB5	10990	protein_coding	2.59883	-0.189339	98.4779	2.54778e-16	2.18395e-14
ENSG00000164509	IL31RA	133396	protein_coding	2.58104	3.41428	71.1881	4.18118e-13	9.2785e-12
ENSG00000055332	EIF2AK2	5610	protein_coding	2.58058	8.47722	91.1359	1.9048e-15	1.01719e-13
ENSG00000128342	LIF	3976	protein_coding	2.58035	-0.472285	69.9361	5.28554e-13	1.13022e-11
ENSG00000262979	ENSG00000262979	NA	lncRNA	2.57983	2.17797	82.242	1.97304e-14	7.3381e-13
ENSG00000172159	FRMD3	257019	protein_coding	2.57745	4.97347	65.1633	2.42677e-12	4.2109e-11
ENSG00000220267	ACTBP8	NA	processed_pseudogene	2.57618	1.35249	69.5766	2.52207e-11	3.303e-10
ENSG00000138035	PNPT1	87178	protein_coding	2.57606	5.59381	67.5445	1.20005e-12	2.29173e-11
ENSG00000289234	ZNF496-DT	107985115	lncRNA	2.57246	3.2171	95.512	6.33838e-16	4.27669e-14
ENSG00000287188	ENSG00000287188	NA	lncRNA	2.5705	-0.926513	89.5421	6.40921e-16	4.29546e-14
ENSG00000137757	CASP5	838	protein_coding	2.56657	4.51896	78.7687	4.99216e-14	1.56275e-12
ENSG00000168899	VAMP5	10791	protein_coding	2.5665	5.82166	79.2428	4.38387e-14	1.39593e-12
ENSG00000141837	CACNA1A	773	protein_coding	2.55535	1.6806	79.2918	4.39783e-14	1.3964e-12
ENSG00000104951	IL4I1	259307	protein_coding	2.55194	2.96707	121.198	1.5958e-18	5.2248e-16
ENSG00000116663	FBXO6	26270	protein_coding	2.5508	5.25963	97.4164	3.9497e-16	2.95444e-14
ENSG00000205436	EXOC3L4	91828	protein_coding	2.54688	-1.90458	49.7829	8.10466e-11	9.14499e-10
ENSG00000100342	APOL1	8542	protein_coding	2.53059	7.00542	108.074	3.07471e-17	4.65213e-15
ENSG00000266786	LGALS9DP	NA	unprocessed_pseudogene	2.51912	-0.676064	65.7376	5.11732e-13	1.10014e-11
ENSG00000139572	GPR84	53831	protein_coding	2.51349	1.55023	91.7937	1.63795e-15	9.03679e-14
ENSG00000115415	STAT1	6772	protein_coding	2.51313	10.257	138.568	4.14837e-20	3.09261e-17
ENSG00000155363	MOV10	4343	protein_coding	2.50987	7.33569	86.4403	6.40481e-15	2.83629e-13
ENSG00000234426	ENSG00000234426	NA	lncRNA	2.50023	2.97827	93.3106	8.7886e-17	1.00877e-14
ENSG00000023171	GRAMD1B	57476	protein_coding	2.487	6.13127	87.5841	4.75264e-15	2.19722e-13
ENSG00000229023	RAB1AP1	NA	processed_pseudogene	2.4823	3.43809	124.09	8.51904e-19	3.27197e-16
ENSG00000183347	GBP6	163351	protein_coding	2.48093	2.53271	59.4631	1.39415e-11	1.95396e-10
ENSG00000277511	ENSG00000277511	NA	lncRNA	2.4805	1.12597	87.1249	5.62392e-15	2.54696e-13
ENSG00000105948	TTC26	79989	protein_coding	2.47713	3.11234	50.6429	2.29357e-10	2.2984e-09
ENSG00000254708	MMADHCP2	NA	processed_pseudogene	2.47119	0.249147	54.3573	6.71979e-11	7.76109e-10
ENSG00000237568	ENSG00000237568	NA	lncRNA	2.46874	-1.09549	44.4228	8.25872e-10	7.07607e-09
ENSG00000064300	NGFR	4804	protein_coding	2.45957	0.684594	101.164	1.66344e-16	1.58201e-14
ENSG00000173372	C1QA	712	protein_coding	2.43978	0.775384	120.226	2.09618e-18	6.41923e-16
ENSG00000143891	GALM	130589	protein_coding	2.4377	5.07848	64.1078	3.32715e-12	5.45118e-11
ENSG00000221963	APOL6	80830	protein_coding	2.43358	9.53799	103.944	8.13176e-17	9.49751e-15
ENSG00000246375	PPM1K-DT	105369192	lncRNA	2.43086	-1.20769	58.7949	1.13416e-11	1.6343e-10
ENSG00000183486	MX2	4600	protein_coding	2.42391	9.49025	98.6939	2.88598e-16	2.37197e-14
ENSG00000108679	LGALS3BP	3959	protein_coding	2.41707	5.90229	112.298	1.16116e-17	2.12759e-15
ENSG00000232031	ENSG00000232031	NA	lncRNA	2.41563	0.689461	63.4389	4.22259e-12	6.72516e-11
ENSG00000260096	DNM1P33	NA	unprocessed_pseudogene	2.41493	-1.41365	59.0372	3.64359e-12	5.92588e-11
ENSG00000133101	CCNA1	8900	protein_coding	2.40985	0.0555146	126.465	5.80549e-19	2.52059e-16
ENSG00000196550	FAM72A	729533	protein_coding	2.40421	0.651833	92.6373	1.35864e-15	7.83341e-14
ENSG00000143344	RGL1	23179	protein_coding	2.40369	3.44031	88.8219	3.45177e-15	1.68968e-13
ENSG00000272666	KLHDC7B-DT	NA	lncRNA	2.39994	-0.169105	109.568	2.44356e-17	3.87324e-15
ENSG00000188676	IDO2	169355	protein_coding	2.39931	0.0494831	67.2777	1.19637e-12	2.28868e-11
ENSG00000131979	GCH1	2643	protein_coding	2.37865	6.64696	103.03	1.01115e-16	1.12193e-14
ENSG00000136816	TOR1B	27348	protein_coding	2.37745	6.52121	97.6962	3.68616e-16	2.83154e-14
ENSG00000280007	ENSG00000280007	NA	lncRNA	2.35664	1.5162	60.3586	1.05065e-11	1.52497e-10
ENSG00000279236	ENSG00000279236	NA	TEC	2.34843	3.52812	94.8588	7.45467e-16	4.80273e-14
ENSG00000230266	XXYLT1-AS2	101410543	lncRNA	2.34618	0.191782	64.5909	2.77293e-12	4.68932e-11
ENSG00000132669	RIN2	54453	protein_coding	2.31475	5.40345	139.815	3.22695e-20	2.80212e-17
ENSG00000272669	ENSG00000272669	NA	lncRNA	2.3101	3.52998	68.9433	7.97981e-13	1.59373e-11
ENSG00000235150	RCBTB2P1	NA	processed_pseudogene	2.30618	-1.04326	41.2445	2.00059e-09	1.57492e-08
ENSG00000110492	MDK	4192	protein_coding	2.29948	1.76124	89.3907	2.99512e-15	1.5144e-13
ENSG00000221955	SLC12A8	84561	protein_coding	2.29434	-0.479473	113.285	1.02872e-17	2.03421e-15
ENSG00000157827	FMNL2	114793	protein_coding	2.29145	3.52421	111.129	1.51872e-17	2.66068e-15
ENSG00000145147	SLIT2	9353	protein_coding	2.2877	-1.63079	50.3102	6.7045e-11	7.74897e-10
ENSG00000233646	OR52T1P	81244	unprocessed_pseudogene	2.28536	-1.32105	70.5277	2.5878e-13	6.16013e-12
ENSG00000128383	APOBEC3A	200315	protein_coding	2.28228	8.43512	119.224	2.45554e-18	7.00601e-16
ENSG00000156113	KCNMA1	3778	protein_coding	2.28017	1.61417	28.459	6.54836e-07	2.85243e-06
ENSG00000185885	IFITM1	8519	protein_coding	2.27654	8.09479	104.548	7.04377e-17	8.54378e-15
ENSG00000179750	APOBEC3B	9582	protein_coding	2.27606	2.13493	74.9966	1.4505e-13	3.76282e-12
ENSG00000205413	SAMD9	54809	protein_coding	2.26817	8.47994	102.569	1.12923e-16	1.19328e-14
ENSG00000196116	TDRD7	23424	protein_coding	2.2604	6.16561	93.1671	1.13833e-15	6.80678e-14
ENSG00000025708	TYMP	1890	protein_coding	2.25808	9.76271	128.036	3.65864e-19	1.81866e-16
ENSG00000132256	TRIM5	85363	protein_coding	2.25644	6.17099	100.492	1.86299e-16	1.70678e-14
ENSG00000291135	FCGR1BP	2210	lncRNA	2.25571	5.51392	56.1288	3.89321e-11	4.80861e-10
ENSG00000130303	BST2	684	protein_coding	2.25247	7.05268	97.5248	3.84496e-16	2.8978e-14
ENSG00000122643	NT5C3A	51251	protein_coding	2.25241	6.80061	81.4245	2.4261e-14	8.76203e-13
ENSG00000272563	ENSG00000272563	NA	lncRNA	2.24702	-1.25707	55.2557	2.70822e-11	3.50996e-10
ENSG00000264400	RN7SL491P	106480514	misc_RNA	2.24359	-1.2384	49.97	2.1733e-10	2.19107e-09
ENSG00000141664	ZCCHC2	54877	protein_coding	2.23704	7.93785	97.2466	4.1177e-16	3.0572e-14
ENSG00000165185	KIAA1958	158405	protein_coding	2.2328	4.49265	82.8432	1.6584e-14	6.39411e-13
ENSG00000289327	ENSG00000289327	NA	lncRNA	2.2294	-0.295385	55.2869	5.22927e-11	6.25009e-10
ENSG00000138755	CXCL9	4283	protein_coding	2.22807	-0.340394	44.1252	1.73474e-09	1.38418e-08
ENSG00000230149	ENSG00000230149	NA	lncRNA	2.22541	3.16788	76.7316	8.75318e-14	2.46184e-12
ENSG00000188610	FAM72B	653820	protein_coding	2.22043	-0.0496378	89.4849	3.14941e-15	1.58839e-13
ENSG00000227082	LINC02798	107985194	lncRNA	2.21962	0.0384896	64.5001	3.12992e-12	5.18548e-11
ENSG00000123685	BATF3	55509	protein_coding	2.21632	2.01512	132.772	1.36459e-19	7.62763e-17
ENSG00000146166	LGSN	51557	protein_coding	2.21296	-0.999607	131.621	1.05429e-20	1.50402e-17
ENSG00000175518	UBQLNL	143630	protein_coding	2.21117	-0.0498937	69.8647	6.48426e-13	1.34619e-11
ENSG00000273076	ENSG00000273076	NA	lncRNA	2.20632	0.791861	70.0909	5.95652e-13	1.24962e-11
ENSG00000174944	P2RY14	9934	protein_coding	2.20576	4.93217	46.0108	1.08218e-09	9.06216e-09
ENSG00000138119	MYOF	26509	protein_coding	2.20495	6.91543	95.0117	7.16767e-16	4.66296e-14
ENSG00000135148	TRAFD1	10906	protein_coding	2.1957	7.80387	99.4293	2.41167e-16	2.09417e-14
ENSG00000266028	SRGAP2	23380	protein_coding	2.19483	7.09621	82.2911	1.92203e-14	7.20203e-13
ENSG00000173821	RNF213	57674	protein_coding	2.18561	12.3043	88.989	3.30306e-15	1.6451e-13
ENSG00000289246	ENSG00000289246	NA	lncRNA	2.18365	0.397516	64.5501	3.04624e-12	5.06996e-11
ENSG00000225450	ENSG00000225450	NA	lncRNA	2.18097	3.14803	72.7077	2.7059e-13	6.38043e-12
ENSG00000229873	OGFR-AS1	NA	lncRNA	2.1803	-1.44564	61.7993	5.4681e-12	8.43963e-11
ENSG00000233672	RNASEH2B-AS1	NA	lncRNA	2.17164	0.858292	50.4932	2.41767e-10	2.40519e-09
ENSG00000099834	CDHR5	53841	protein_coding	2.16666	-0.345299	77.1715	8.36194e-14	2.37223e-12
ENSG00000258872	FDPSP3	2227	transcribed_processed_pseudogene	2.16655	1.90609	78.4432	5.49879e-14	1.68438e-12
ENSG00000224295	OLFM5P	NA	unitary_pseudogene	2.16254	0.125503	73.0055	2.60347e-13	6.19005e-12
ENSG00000287192	ENSG00000287192	NA	lncRNA	2.15991	-1.25401	37.8577	1.35056e-08	8.65322e-08
ENSG00000019169	MARCO	8685	protein_coding	2.15717	3.45974	141.594	2.28798e-20	2.30605e-17
ENSG00000237505	PKN2-AS1	101927891	lncRNA	2.15156	0.158137	57.8918	2.33932e-11	3.0941e-10
ENSG00000110079	MS4A4A	51338	protein_coding	2.14785	2.20474	141.474	2.32704e-20	2.30605e-17
ENSG00000289582	ENSG00000289582	NA	lncRNA	2.14363	1.75015	86.1343	7.00424e-15	3.06102e-13
ENSG00000141574	SECTM1	6398	protein_coding	2.13941	8.56004	98.9226	2.72909e-16	2.29981e-14
ENSG00000158517	NCF1	653361	protein_coding	2.13459	9.42946	79.4054	4.1934e-14	1.34431e-12
ENSG00000163959	SLC51A	200931	protein_coding	2.12933	-1.28191	42.2767	3.16422e-09	2.36511e-08
ENSG00000172183	ISG20	3669	protein_coding	2.12893	8.13333	80.8902	2.80229e-14	9.69971e-13
ENSG00000237249	ENSG00000237249	NA	processed_pseudogene	2.12201	0.3164	49.8098	3.11435e-10	3.00482e-09
ENSG00000137200	CMTR1	23070	protein_coding	2.11824	7.36952	96.2691	5.24308e-16	3.67421e-14
ENSG00000202125	RNU1-100P	106480183	snRNA	2.11259	0.679904	64.5844	2.99563e-12	4.99822e-11
ENSG00000163823	CCR1	1230	protein_coding	2.11185	7.25519	158.891	8.13917e-22	2.70926e-18
ENSG00000288836	ENSG00000288836	NA	lncRNA	2.10774	2.06281	35.456	4.6558e-08	2.63939e-07
ENSG00000163840	DTX3L	151636	protein_coding	2.10075	8.58606	114.294	7.38063e-18	1.54319e-15
ENSG00000178685	PARP10	84875	protein_coding	2.09694	8.49905	93.8009	9.70535e-16	5.98257e-14
ENSG00000265432	MIR4308	100422984	miRNA	2.09402	-1.15014	59.8783	6.56141e-12	9.91259e-11
ENSG00000126262	FFAR2	2867	protein_coding	2.08888	8.32244	98.7658	2.83567e-16	2.34996e-14
ENSG00000186407	CD300E	342510	protein_coding	2.08867	7.53337	126.111	5.50852e-19	2.50037e-16
ENSG00000111181	SLC6A12	6539	protein_coding	2.08388	3.78666	93.2993	1.10175e-15	6.66791e-14
ENSG00000133216	EPHB2	2048	protein_coding	2.08346	2.89201	123.379	9.92831e-19	3.60524e-16
ENSG00000204103	MAFB	9935	protein_coding	2.07767	6.74324	118.228	3.06039e-18	8.48918e-16
ENSG00000102554	KLF5	688	protein_coding	2.07493	3.49654	63.7753	3.67827e-12	5.96286e-11
ENSG00000228302	ENSG00000228302	NA	lncRNA	2.07193	-0.891127	26.8334	1.05241e-06	4.36143e-06
ENSG00000163565	IFI16	3428	protein_coding	2.06966	8.40708	95.4766	6.38353e-16	4.29265e-14
ENSG00000233214	ENSG00000233214	NA	lncRNA	2.06862	1.81197	86.7259	5.98566e-15	2.67824e-13
ENSG00000223525	RABGAP1L-IT1	NA	lncRNA	2.06851	0.848769	51.7732	1.60883e-10	1.67789e-09
ENSG00000251804	RNU6-1294P	106480131	snRNA	2.06614	0.447378	51.5543	1.73842e-10	1.7943e-09
ENSG00000168961	LGALS9	3965	protein_coding	2.06599	7.50622	119.918	2.10736e-18	6.41923e-16
ENSG00000013374	NUB1	51667	protein_coding	2.06308	7.7879	98.1377	3.30732e-16	2.61997e-14
ENSG00000225431	LINC01671	101928233	lncRNA	2.06182	-1.75568	57.2149	1.29225e-11	1.83041e-10
ENSG00000130487	KLHDC7B	113730	protein_coding	2.05488	3.651	155.089	1.65787e-21	3.3111e-18
ENSG00000231233	CFAP58-DT	100505869	lncRNA	2.05434	1.90746	100.11	2.05672e-16	1.87565e-14
ENSG00000117834	SLC5A9	200010	protein_coding	2.05351	0.556125	64.4721	3.05415e-12	5.07889e-11
ENSG00000196369	SRGAP2B	647135	protein_coding	2.05333	4.68164	68.8988	8.07958e-13	1.61204e-11
ENSG00000079263	SP140	11262	protein_coding	2.04788	7.13301	86.0677	7.06166e-15	3.07267e-13
ENSG00000165178	NCF1C	654817	unprocessed_pseudogene	2.04121	8.34532	80.4872	3.1252e-14	1.06151e-12
ENSG00000147697	GSDMC	56169	protein_coding	2.0363	-1.10272	34.5101	4.43857e-08	2.5306e-07
ENSG00000135363	LMO2	4005	protein_coding	2.03123	6.66468	92.4122	1.37742e-15	7.90511e-14
ENSG00000248553	OR52H2P	81261	unitary_pseudogene	2.02533	-1.68076	45.2774	7.25505e-10	6.33849e-09
ENSG00000112773	TENT5A	55603	protein_coding	2.02434	6.45095	91.6478	1.67211e-15	9.13284e-14
ENSG00000135047	CTSL	1514	protein_coding	2.02335	3.28938	132.716	1.3749e-19	7.62763e-17
ENSG00000169136	ATF5	22809	protein_coding	2.00824	4.41057	115.556	5.55641e-18	1.28181e-15
ENSG00000213197	NUDCP1	NA	processed_pseudogene	2.00379	-1.50657	56.0871	2.78614e-11	3.58767e-10
ENSG00000168394	TAP1	6890	protein_coding	2.00167	9.4978	111.535	1.38244e-17	2.4874e-15
ENSG00000108950	FAM20A	54757	protein_coding	1.99885	0.648258	45.9529	1.06922e-09	8.96873e-09
ENSG00000279861	ENSG00000279861	NA	TEC	1.9986	3.15805	90.7634	2.09721e-15	1.09936e-13
ENSG00000231535	LINC00278	100873962	lncRNA	1.98303	3.84384	39.5627	4.37071e-07	1.98616e-06
ENSG00000179331	RAB39A	54734	protein_coding	1.96656	2.51455	106.35	4.61546e-17	6.35723e-15
ENSG00000232680	ENSG00000232680	NA	lncRNA	1.96613	2.35049	72.788	2.64832e-13	6.27429e-12
ENSG00000121797	CCRL2	9034	protein_coding	1.96548	3.15447	53.0513	1.04356e-10	1.14265e-09
ENSG00000229534	HNRNPA1P53	NA	processed_pseudogene	1.96485	-1.05589	40.2285	6.13994e-09	4.29366e-08
ENSG00000130066	SAT1	6303	protein_coding	1.95593	8.79348	92.5083	1.34433e-15	7.78233e-14
ENSG00000115414	FN1	2335	protein_coding	1.95501	0.291387	56.175	2.1923e-11	2.91703e-10
ENSG00000282851	BISPR	105221694	lncRNA	1.95468	5.07899	94.4442	8.2608e-16	5.23761e-14
ENSG00000233902	ENSG00000233902	NA	unprocessed_pseudogene	1.95325	-1.27512	42.9566	1.64788e-09	1.32174e-08
ENSG00000196664	TLR7	51284	protein_coding	1.95216	5.12974	96.7433	4.66276e-16	3.39547e-14
ENSG00000118162	KPTN	11133	protein_coding	1.95065	3.41631	83.9187	1.24601e-14	4.9882e-13
ENSG00000187741	FANCA	2175	protein_coding	1.94844	5.68803	101.615	1.42006e-16	1.41246e-14
ENSG00000181616	OR52H1	390067	protein_coding	1.94609	-1.36539	50.949	1.16549e-10	1.25687e-09
ENSG00000288838	ENSG00000288838	NA	lncRNA	1.94564	4.99268	102.323	1.19808e-16	1.24626e-14
ENSG00000146425	DYNLT1	6993	protein_coding	1.94329	6.47698	88.8935	3.38547e-15	1.66953e-13
ENSG00000215784	FAM72D	728833	protein_coding	1.94322	-1.63266	45.8321	7.73187e-10	6.69939e-09
ENSG00000290118	ENSG00000290118	NA	lncRNA	1.92886	-1.15176	36.6083	2.57271e-08	1.54906e-07
ENSG00000289202	ENSG00000289202	NA	lncRNA	1.92111	-1.07534	40.1182	8.06659e-09	5.46307e-08
ENSG00000162614	NEXN	91624	protein_coding	1.92064	2.8552	117.776	3.38881e-18	8.90543e-16
ENSG00000249633	OR52V1P	81242	unprocessed_pseudogene	1.90869	-1.1838	46.8787	6.11712e-10	5.45163e-09
ENSG00000186806	VSIG10L	147645	protein_coding	1.90794	0.202813	114.463	7.41769e-18	1.54319e-15
ENSG00000204267	TAP2	6891	protein_coding	1.90123	7.8924	104.54	7.0585e-17	8.54378e-15
ENSG00000008735	MAPK8IP2	23542	protein_coding	1.89935	0.210359	105.165	6.42491e-17	8.12141e-15
ENSG00000139618	BRCA2	675	protein_coding	1.89772	3.82602	78.3402	5.61439e-14	1.71453e-12
ENSG00000110057	UNC93B1	81622	protein_coding	1.89546	8.00479	112.656	1.07003e-17	2.05487e-15
ENSG00000117226	GBP3	2635	protein_coding	1.89314	5.65619	85.7978	7.58036e-15	3.24879e-13
ENSG00000123130	ACOT9	23597	protein_coding	1.8919	5.80799	123.493	9.6689e-19	3.57606e-16
ENSG00000198848	CES1	1066	protein_coding	1.89101	4.82135	77.6694	6.75394e-14	2.00729e-12
ENSG00000254521	SIGLEC12	89858	protein_coding	1.8903	0.555268	45.9623	1.02193e-09	8.6227e-09
ENSG00000135604	STX11	8676	protein_coding	1.88565	8.02478	94.2196	8.7377e-16	5.43643e-14
ENSG00000233030	ENSG00000233030	124904411	lncRNA	1.88514	1.97081	40.2379	8.12123e-09	5.49634e-08
ENSG00000157693	TMEM268	203197	protein_coding	1.88266	5.93087	95.0871	7.03414e-16	4.62125e-14
ENSG00000200135	Y_RNA.31	NA	misc_RNA	1.87479	-0.92815	43.9772	1.87809e-09	1.48728e-08
ENSG00000100911	PSME2	5721	protein_coding	1.87238	6.89262	113.465	8.90477e-18	1.83346e-15
ENSG00000239920	ENSG00000239920	NA	protein_coding	1.87184	1.08257	62.3755	5.69944e-12	8.7561e-11
ENSG00000086065	CHMP5	51510	protein_coding	1.87074	6.1933	93.4423	1.06212e-15	6.46727e-14
ENSG00000130813	SHFL	55337	protein_coding	1.86975	6.55226	97.3075	4.0563e-16	3.02285e-14
ENSG00000267745	ENSG00000267745	NA	lncRNA	1.86667	1.26049	78.1849	5.90212e-14	1.78873e-12
ENSG00000235321	ENSG00000235321	NA	lncRNA	1.86438	-0.748303	62.1747	4.83414e-12	7.61415e-11
ENSG00000287216	ENSG00000287216	NA	lncRNA	1.85682	-0.891708	51.7089	1.54177e-10	1.61385e-09
ENSG00000204397	CARD16	114769	protein_coding	1.85512	5.59958	107.531	3.4902e-17	5.16343e-15
ENSG00000114450	GNB4	59345	protein_coding	1.85432	7.0528	100.522	1.84935e-16	1.70208e-14
ENSG00000229677	ENSG00000229677	100270940	processed_pseudogene	1.85179	2.91799	56.393	3.58402e-11	4.47935e-10
ENSG00000161640	SIGLEC11	114132	protein_coding	1.85134	1.3283	93.1546	1.17187e-15	6.96565e-14
ENSG00000197121	PGAP1	80055	protein_coding	1.8471	3.41509	81.5419	2.35241e-14	8.51131e-13
ENSG00000114127	XRN1	54464	protein_coding	1.84682	8.7664	70.2196	5.5104e-13	1.1683e-11
ENSG00000073737	DHRS9	10170	protein_coding	1.84358	5.04047	90.9285	2.0085e-15	1.06121e-13
ENSG00000144655	CSRNP1	64651	protein_coding	1.84247	6.50677	59.4848	1.36109e-11	1.91299e-10
ENSG00000213172	ENSG00000213172	NA	processed_pseudogene	1.84198	0.731297	56.9891	3.04088e-11	3.87324e-10
ENSG00000117010	ZNF684	127396	protein_coding	1.83916	2.13311	71.6299	3.68384e-13	8.32075e-12
ENSG00000123609	NMI	9111	protein_coding	1.838	6.65542	102.826	1.06184e-16	1.15886e-14
ENSG00000233875	ENSG00000233875	NA	lncRNA	1.83675	2.81449	71.7793	3.52547e-13	8.06537e-12
ENSG00000226758	DISC1-IT1	104472714	lncRNA	1.83209	1.64934	48.1313	5.29826e-10	4.81205e-09
ENSG00000186818	LILRB4	11006	protein_coding	1.83161	4.98125	142.298	1.96563e-20	2.30605e-17
ENSG00000128335	APOL2	23780	protein_coding	1.82932	8.04178	100.848	1.70884e-16	1.60985e-14
ENSG00000155629	PIK3AP1	118788	protein_coding	1.82379	8.63484	110.573	1.72388e-17	2.94268e-15
ENSG00000152558	TMEM123	114908	protein_coding	1.82252	8.32571	77.4021	7.26445e-14	2.12367e-12
ENSG00000159871	LYPD5	284348	protein_coding	1.82042	-1.30896	50.072	2.35181e-10	2.34951e-09
ENSG00000171943	SRGAP2C	653464	protein_coding	1.81981	4.74674	72.7249	2.69045e-13	6.35902e-12
ENSG00000266017	MIR4477B	100616194	miRNA	1.8197	2.90841	75.6435	1.18507e-13	3.19839e-12
ENSG00000143889	HNRNPLL	92906	protein_coding	1.81646	5.88585	55.3451	4.99322e-11	6.00027e-10
ENSG00000162645	GBP2	2634	protein_coding	1.81536	9.13692	93.0877	1.16135e-15	6.92375e-14
ENSG00000238000	PSME2P1	257093	processed_pseudogene	1.80658	-1.24005	47.3759	3.88273e-10	3.64066e-09
ENSG00000273272	ENSG00000273272	NA	lncRNA	1.80639	3.25079	85.9799	7.23385e-15	3.14075e-13
ENSG00000143554	SLC27A3	11000	protein_coding	1.80608	6.44185	106.558	4.38322e-17	6.12179e-15
ENSG00000129682	FGF13	2258	protein_coding	1.80577	1.36634	54.7239	5.43116e-11	6.45455e-10
ENSG00000287655	ENSG00000287655	NA	lncRNA	1.80344	-1.52945	42.9035	1.81352e-09	1.44186e-08
ENSG00000064763	FAR2	55711	protein_coding	1.79976	5.78376	71.1822	4.17788e-13	9.2785e-12
ENSG00000173786	CNP	1267	protein_coding	1.78517	6.12083	103.649	8.72366e-17	1.0071e-14
ENSG00000291236	ENSG00000291236	NA	lncRNA	1.78244	4.79571	107.289	3.69355e-17	5.3845e-15
ENSG00000124201	ZNFX1	57169	protein_coding	1.77876	8.9238	99.7725	2.21835e-16	1.96911e-14
ENSG00000204778	ZNG1DP	653510	unprocessed_pseudogene	1.77793	-0.112372	64.8965	2.63463e-12	4.51663e-11
ENSG00000285492	ENSG00000285492	112267968	lncRNA	1.77384	1.32157	119.885	2.15127e-18	6.41923e-16
ENSG00000120280	TASL	80231	protein_coding	1.76958	5.73933	96.45	5.01326e-16	3.60161e-14
ENSG00000143147	GPR161	23432	protein_coding	1.76785	-0.262158	57.3412	2.59769e-11	3.3865e-10
ENSG00000291086	LGALS17A	400696	lncRNA	1.76762	-1.03973	40.987	6.22616e-09	4.34483e-08
ENSG00000172403	SYNPO2	171024	protein_coding	1.76054	1.34055	64.9436	2.60427e-12	4.48771e-11
ENSG00000197536	IRF1-AS1	NA	lncRNA	1.75965	7.11297	92.4596	1.361e-15	7.83341e-14
ENSG00000106605	BLVRA	644	protein_coding	1.75787	5.19915	136.079	6.8756e-20	4.63724e-17
ENSG00000079215	SLC1A3	6507	protein_coding	1.75778	0.534439	64.5346	2.98371e-12	4.98249e-11
ENSG00000259182	ENSG00000259182	NA	lncRNA	1.75739	1.16059	49.8264	3.01334e-10	2.91723e-09
ENSG00000161643	SIGLEC16	400709	protein_coding	1.75524	2.60017	80.9648	2.75067e-14	9.6177e-13
ENSG00000090104	RGS1	5996	protein_coding	1.74684	1.41812	67.9573	1.07267e-12	2.07993e-11
ENSG00000029153	BMAL2	56938	protein_coding	1.74626	1.15394	67.9641	1.07252e-12	2.07993e-11
ENSG00000222986	RNU5A-5P	100873835	snRNA	1.74352	-1.28594	41.3938	3.81501e-09	2.79609e-08
ENSG00000223638	RFPL4A	342931	protein_coding	1.7432	-1.79881	49.4014	1.75169e-09	1.3966e-08
ENSG00000175550	DRAP1	10589	protein_coding	1.7391	6.08901	95.3975	6.51049e-16	4.34875e-14
ENSG00000272636	DOC2B	8447	protein_coding	1.73603	0.089175	51.5048	1.59179e-10	1.66272e-09
ENSG00000251072	LMNB1-DT	102723557	lncRNA	1.73405	-1.87723	26.9119	7.61406e-07	3.27022e-06
ENSG00000168676	KCTD19	146212	protein_coding	1.73386	-1.02116	45.3663	1.26714e-09	1.04489e-08
ENSG00000267102	ENSG00000267102	NA	transcribed_processed_pseudogene	1.73271	2.09433	73.1894	2.363e-13	5.71354e-12
ENSG00000233070	ZFY-AS1	107987337	lncRNA	1.73023	-2.1631	19.8898	0.000104451	0.000275646
ENSG00000172123	SLFN12	55106	protein_coding	1.72874	4.40043	77.6333	6.81699e-14	2.01874e-12
ENSG00000085449	WDFY1	57590	protein_coding	1.72819	5.70859	96.7322	4.67532e-16	3.39547e-14
ENSG00000146859	TMEM140	55281	protein_coding	1.72628	7.83741	87.9021	4.37575e-15	2.05629e-13
ENSG00000111199	TRPV4	59341	protein_coding	1.72545	0.447157	81.0452	2.77855e-14	9.66781e-13
ENSG00000074660	SCARF1	8578	protein_coding	1.72395	6.96137	60.9153	8.76036e-12	1.28838e-10
ENSG00000291077	ENSG00000291077	NA	lncRNA	1.72282	0.952424	67.1855	1.34532e-12	2.53001e-11
ENSG00000136147	PHF11	51131	protein_coding	1.71927	6.33653	76.9292	8.27862e-14	2.35369e-12
ENSG00000125826	RBCK1	10616	protein_coding	1.71911	8.27578	86.1319	6.94379e-15	3.04126e-13
ENSG00000259418	ENSG00000259418	NA	lncRNA	1.71851	-0.0620317	60.1055	1.17657e-11	1.68811e-10
ENSG00000258667	HIF1A-AS3	105370526	lncRNA	1.71372	-0.464535	60.5898	1.02774e-11	1.50154e-10
ENSG00000237217	ENSG00000237217	NA	processed_pseudogene	1.70953	0.84286	43.5662	2.54071e-09	1.94567e-08
ENSG00000267547	ENSG00000267547	NA	lncRNA	1.70879	0.207875	58.0462	2.20493e-11	2.93163e-10
ENSG00000116016	EPAS1	2034	protein_coding	1.70479	3.22187	74.3924	1.68046e-13	4.29183e-12
ENSG00000202533	Y_RNA	NA	misc_RNA	1.7045	2.16109	80.1086	3.47313e-14	1.15225e-12
ENSG00000188343	CIBAR1	137392	protein_coding	1.704	-0.585278	38.7373	1.43535e-08	9.14703e-08
ENSG00000203797	DDO	8528	protein_coding	1.70374	-0.00219739	86.3444	6.88275e-15	3.02115e-13
ENSG00000168016	TRANK1	9881	protein_coding	1.70123	9.9175	85.0585	9.20837e-15	3.90466e-13
ENSG00000244491	ENSG00000244491	NA	lncRNA	1.69874	0.761643	48.4156	4.84592e-10	4.43958e-09
ENSG00000138760	SCARB2	950	protein_coding	1.69676	6.17251	114.756	6.65014e-18	1.44575e-15
ENSG00000105402	NAPA	8775	protein_coding	1.69083	7.45985	104.956	6.39481e-17	8.12141e-15
ENSG00000181778	TMEM252	169693	protein_coding	1.69053	2.53152	46.2238	1.00707e-09	8.51169e-09
ENSG00000162946	DISC1	27185	protein_coding	1.68865	5.50294	76.9272	8.28334e-14	2.35369e-12
ENSG00000106804	C5	727	protein_coding	1.68181	3.60834	48.999	3.95069e-10	3.69916e-09
ENSG00000145685	LHFPL2	10184	protein_coding	1.68107	5.4731	56.1938	3.81355e-11	4.72189e-10
ENSG00000223914	LINC02471	NA	lncRNA	1.6805	-0.70434	36.307	2.63046e-08	1.57954e-07
ENSG00000170542	SERPINB9	5272	protein_coding	1.67844	7.23446	117.189	3.85533e-18	9.87163e-16
ENSG00000181634	TNFSF15	9966	protein_coding	1.67799	0.939585	84.3104	1.14181e-14	4.66346e-13
ENSG00000279913	ENSG00000279913	NA	TEC	1.67622	2.28588	64.4093	3.04484e-12	5.06996e-11
ENSG00000261211	ENSG00000261211	NA	lncRNA	1.67589	2.21717	60.3634	1.04029e-11	1.51543e-10
ENSG00000267648	ENSG00000267648	NA	transcribed_processed_pseudogene	1.67381	-0.77331	40.9991	6.20377e-09	4.33374e-08
ENSG00000254415	SIGLEC14	100049587	protein_coding	1.66825	6.80529	126.855	3.73349e-19	1.81866e-16
ENSG00000171631	P2RY6	5031	protein_coding	1.66556	2.01223	91.6551	1.67365e-15	9.13284e-14
ENSG00000038210	PI4K2B	55300	protein_coding	1.66378	4.95191	73.0874	2.42744e-13	5.86224e-12
ENSG00000145016	RUBCN	9711	protein_coding	1.6605	7.6431	101.457	1.47547e-16	1.43747e-14
ENSG00000227032	RPS2P36	100271243	processed_pseudogene	1.65979	2.65421	89.8592	2.64446e-15	1.35423e-13
ENSG00000168126	OR2W6P	81406	unprocessed_pseudogene	1.65841	-1.59309	32.6482	1.13029e-07	5.86342e-07
ENSG00000276747	PADI6	353238	protein_coding	1.65754	-1.39441	32.4485	8.0556e-08	4.33189e-07
ENSG00000119915	ELOVL3	83401	protein_coding	1.65745	-1.3055	32.6123	1.32556e-07	6.77085e-07
ENSG00000196684	HSH2D	84941	protein_coding	1.65686	8.30003	77.935	6.27243e-14	1.88949e-12
ENSG00000142687	KIAA0319L	79932	protein_coding	1.65381	7.72151	68.4103	9.31436e-13	1.83097e-11
ENSG00000246430	LINC00968	100507632	lncRNA	1.65079	1.02805	97.4923	3.92164e-16	2.94447e-14
ENSG00000179921	GPBAR1	151306	protein_coding	1.65052	4.96089	106.816	4.12616e-17	5.8131e-15
ENSG00000158714	SLAMF8	56833	protein_coding	1.6497	3.51541	45.7925	1.16627e-09	9.6811e-09
ENSG00000171860	C3AR1	719	protein_coding	1.6478	4.84311	79.4652	4.12595e-14	1.32695e-12
ENSG00000290838	NCF1B	654816	lncRNA	1.64747	4.88479	53.4581	9.145e-11	1.01469e-09
ENSG00000132109	TRIM21	6737	protein_coding	1.64248	7.07474	102.268	1.21373e-16	1.25599e-14
ENSG00000198216	CACNA1E	777	protein_coding	1.64198	4.40003	65.9458	1.9232e-12	3.44795e-11
ENSG00000106772	PRUNE2	158471	protein_coding	1.64145	1.21329	89.0064	3.39389e-15	1.66953e-13
ENSG00000113494	PRLR	5618	protein_coding	1.64023	2.02097	75.451	1.2528e-13	3.34505e-12
ENSG00000104972	LILRB1	10859	protein_coding	1.63932	7.05692	146.237	9.04495e-21	1.50402e-17
ENSG00000135899	SP110	3431	protein_coding	1.63859	8.52798	85.7895	7.59655e-15	3.24879e-13
ENSG00000198959	TGM2	7052	protein_coding	1.63651	4.78543	60.0446	1.14498e-11	1.64752e-10
ENSG00000137752	CASP1	834	protein_coding	1.63636	7.66485	104.728	6.75047e-17	8.42628e-15
ENSG00000286273	ENSG00000286273	NA	lncRNA	1.63601	-1.69639	21.7581	7.08991e-06	2.43591e-05
ENSG00000113368	LMNB1	4001	protein_coding	1.63587	6.99976	83.6254	1.34596e-14	5.32389e-13
ENSG00000054690	PLEKHH1	57475	protein_coding	1.63342	-1.33439	33.0098	1.09955e-07	5.7203e-07
ENSG00000108106	UBE2S	27338	protein_coding	1.63267	4.58625	64.6012	2.86999e-12	4.8148e-11
ENSG00000171729	TMEM51	55092	protein_coding	1.62879	0.674455	79.2447	4.53986e-14	1.43693e-12
ENSG00000237781	ADAMTSL4-AS2	100289061	lncRNA	1.62788	6.22478	57.1794	2.79413e-11	3.59564e-10
ENSG00000137414	FAM8A1	51439	protein_coding	1.62729	7.31496	76.5204	9.27157e-14	2.57952e-12
ENSG00000272941	ENSG00000272941	NA	lncRNA	1.62711	4.79159	107.134	3.83044e-17	5.54359e-15
ENSG00000182487	NCF1B.1	NA	transcribed_unprocessed_pseudogene	1.62707	1.92775	47.2366	7.14739e-10	6.25537e-09
ENSG00000168404	MLKL	197259	protein_coding	1.62208	7.01135	84.4128	1.09217e-14	4.47902e-13
ENSG00000187116	LILRA5	353514	protein_coding	1.62175	6.45333	80.8916	2.80126e-14	9.69971e-13
ENSG00000173801	JUP	3728	protein_coding	1.62104	5.39724	51.5326	1.71008e-10	1.76871e-09
ENSG00000281100	ENSG00000281100	NA	TEC	1.62014	3.53774	72.4405	2.91798e-13	6.82411e-12
ENSG00000289318	ENSG00000289318	NA	lncRNA	1.61802	2.11787	81.5623	2.34453e-14	8.49818e-13
ENSG00000275832	ARHGAP23	57636	protein_coding	1.61711	1.51083	81.7024	2.26007e-14	8.2369e-13
ENSG00000263069	RNF213-AS1	100294362	lncRNA	1.61401	-0.0259683	44.1585	2.077e-09	1.63057e-08
ENSG00000082397	EPB41L3	23136	protein_coding	1.6135	5.61324	99.7761	2.21646e-16	1.96911e-14
ENSG00000127951	FGL2	10875	protein_coding	1.61268	9.59836	115.188	6.03326e-18	1.36928e-15
ENSG00000112343	TRIM38	10475	protein_coding	1.61258	8.0173	103.003	1.01779e-16	1.12306e-14
ENSG00000289911	ENSG00000289911	NA	lncRNA	1.61068	-1.55567	38.77	7.84892e-09	5.3281e-08
ENSG00000160710	ADAR	103	protein_coding	1.61064	10.5477	101.611	1.42151e-16	1.41246e-14
ENSG00000244682	FCGR2C	NA	protein_coding	1.61048	5.80763	134.889	8.7712e-20	5.47168e-17
ENSG00000236073	ENSG00000236073	NA	processed_pseudogene	1.60791	-0.413658	46.9632	8.19699e-10	7.04433e-09
ENSG00000140280	LYSMD2	256586	protein_coding	1.6018	5.34594	97.5357	3.83467e-16	2.8978e-14
ENSG00000287077	ENSG00000287077	NA	lncRNA	1.60138	-0.385773	64.0631	3.60163e-12	5.8624e-11
ENSG00000287733	ENSG00000287733	NA	lncRNA	1.59824	3.61076	102.072	1.27331e-16	1.28438e-14
ENSG00000129667	RHBDF2	79651	protein_coding	1.59783	7.9643	99.204	2.54786e-16	2.18395e-14
ENSG00000183087	GAS6	2621	protein_coding	1.59741	3.56384	88.891	3.38953e-15	1.66953e-13
ENSG00000241597	ENSG00000241597	100133054	processed_pseudogene	1.59168	-0.640988	38.684	1.46424e-08	9.31329e-08
ENSG00000223960	CHROMR	101927027	lncRNA	1.59019	4.05337	72.0698	3.24207e-13	7.46836e-12
ENSG00000120051	CFAP58	159686	protein_coding	1.58969	1.85994	58.9718	1.59928e-11	2.19978e-10
ENSG00000070190	DAPP1	27071	protein_coding	1.58962	7.50284	84.0902	1.18965e-14	4.80967e-13
ENSG00000235513	L3MBTL2-AS1	NA	lncRNA	1.5896	1.38899	57.2074	2.78112e-11	3.58583e-10
ENSG00000250508	LINC02701	NA	lncRNA	1.58946	-1.31835	32.6067	1.08815e-07	5.67132e-07
ENSG00000264370	MIR3125	100422986	miRNA	1.58875	-0.918777	45.7842	1.2314e-09	1.01752e-08
ENSG00000224418	STK24-AS1	NA	lncRNA	1.5877	0.651649	73.5304	2.16863e-13	5.32741e-12
ENSG00000240065	PSMB9	5698	protein_coding	1.58469	7.77866	93.3176	1.09598e-15	6.65319e-14
ENSG00000184898	RBM43	375287	protein_coding	1.581	4.13969	83.9071	1.24918e-14	4.98972e-13
ENSG00000148926	ADM	133	protein_coding	1.57729	5.36357	51.735	1.6005e-10	1.67095e-09
ENSG00000215533	LINC00189	193629	lncRNA	1.57445	1.40214	72.4888	2.90367e-13	6.80658e-12
ENSG00000111912	NCOA7	135112	protein_coding	1.57412	6.19068	63.2547	4.30058e-12	6.83847e-11
ENSG00000286818	ENSG00000286818	NA	lncRNA	1.57362	-2.07482	17.5164	4.86033e-05	0.000137125
ENSG00000099860	GADD45B	4616	protein_coding	1.57307	6.37456	70.1327	5.65035e-13	1.19543e-11
ENSG00000104320	NBN	4683	protein_coding	1.57111	7.09878	89.5412	2.86522e-15	1.45239e-13
ENSG00000234076	TPRG1-AS1	NA	lncRNA	1.56679	0.0831202	53.5596	9.08117e-11	1.00817e-09
ENSG00000119655	NPC2	10577	protein_coding	1.56356	6.13608	113.088	9.69898e-18	1.93708e-15
ENSG00000178175	ZNF366	167465	protein_coding	1.5632	2.42011	71.6273	3.68249e-13	8.32075e-12
ENSG00000137767	SQOR	58472	protein_coding	1.5614	5.69141	99.8153	2.1954e-16	1.96911e-14
ENSG00000100226	GTPBP1	9567	protein_coding	1.56085	8.02362	75.0901	1.38111e-13	3.61513e-12
ENSG00000254554	ADM-DT	NA	lncRNA	1.55967	1.40672	65.4529	2.23596e-12	3.92068e-11
ENSG00000184838	PRR16	51334	protein_coding	1.55939	-1.15253	36.826	2.78916e-08	1.66482e-07
ENSG00000103313	MEFV	4210	protein_coding	1.55927	9.12721	97.7633	3.62581e-16	2.80677e-14
ENSG00000226822	LINC02785	NA	lncRNA	1.55889	2.01317	104.566	7.04837e-17	8.54378e-15
ENSG00000221808	MIR1256	100302155	miRNA	1.55418	-1.2364	26.9431	1.19302e-06	4.89259e-06
ENSG00000225342	LRRK2-DT	107985190	lncRNA	1.55046	4.20304	78.4573	5.43549e-14	1.67012e-12
ENSG00000136682	ZNG1B	150472	protein_coding	1.54897	5.0712	86.6037	6.13704e-15	2.72989e-13
ENSG00000169385	RNASE2	6036	protein_coding	1.54835	2.72003	104.302	7.47995e-17	8.94549e-15
ENSG00000283646	LINC02009	105377068	lncRNA	1.54755	-1.28124	23.1824	5.57897e-06	1.96618e-05
ENSG00000225314	CDCA3P1	125775241	processed_pseudogene	1.54723	-0.447733	35.913	3.98918e-08	2.3e-07
ENSG00000180061	TMEM150B	284417	protein_coding	1.54721	4.11435	83.096	1.55023e-14	6.03533e-13
ENSG00000203804	ADAMTSL4-AS1	NA	lncRNA	1.5433	6.27727	53.441	9.19522e-11	1.0191e-09
ENSG00000161692	DBF4B	80174	protein_coding	1.54285	3.2994	67.4442	1.23635e-12	2.34942e-11
ENSG00000265566	RN7SL605P	106481087	misc_RNA	1.54188	-0.719839	35.0674	5.42181e-08	3.03216e-07
ENSG00000205846	CLEC6A	93978	protein_coding	1.53983	1.36309	58.6949	1.74953e-11	2.3851e-10
ENSG00000274121	ENSG00000274121	NA	misc_RNA	1.53934	-1.88989	32.2974	9.41228e-08	4.97841e-07
ENSG00000237272	OR51R1P	390034	unitary_pseudogene	1.53786	2.34182	54.8522	5.8504e-11	6.88939e-10
ENSG00000270106	TSNAX-DISC1	100303453	protein_coding	1.53772	-0.486203	42.5674	3.66304e-09	2.6946e-08
ENSG00000224389	C4B	721	protein_coding	1.53641	-0.220968	47.0892	7.75855e-10	6.71959e-09
ENSG00000234534	CSNK1G2P1	NA	processed_pseudogene	1.53623	1.84297	76.8577	8.46797e-14	2.3955e-12
ENSG00000230225	MTND5P14	100873258	unprocessed_pseudogene	1.53521	0.788785	54.4011	6.98075e-11	8.03571e-10
ENSG00000234073	ENSG00000234073	107986032	processed_pseudogene	1.53404	2.73253	47.5875	6.34401e-10	5.62873e-09
ENSG00000144668	ITGA9	3680	protein_coding	1.53053	1.52921	32.1239	1.62248e-07	8.10918e-07
ENSG00000185722	ANKFY1	51479	protein_coding	1.52979	7.85452	88.2983	3.94861e-15	1.87766e-13
ENSG00000288731	ENSG00000288731	NA	lncRNA	1.52802	0.727841	44.4818	1.8467e-09	1.46533e-08
ENSG00000289196	ENSG00000289196	NA	lncRNA	1.52748	2.05094	55.289	5.08997e-11	6.0982e-10
ENSG00000279727	LINC02033	105377031	lncRNA	1.523	2.29165	56.515	3.44961e-11	4.32676e-10
ENSG00000225217	HSPA7	3311	unprocessed_pseudogene	1.5224	5.65225	134.457	9.58528e-20	5.63051e-17
ENSG00000230825	LINC03016	101927354	lncRNA	1.52223	1.73333	40.194	8.24871e-09	5.57129e-08
ENSG00000259005	ENSG00000259005	NA	lncRNA	1.52151	0.295832	69.1691	7.69381e-13	1.55056e-11
ENSG00000183784	DOCK8-AS1	157983	lncRNA	1.5215	1.69259	70.8916	4.55559e-13	9.93277e-12
ENSG00000253430	ENSG00000253430	NA	lncRNA	1.52102	0.374624	41.6366	4.98012e-09	3.56243e-08
ENSG00000067066	SP100	6672	protein_coding	1.52082	8.66013	84.0628	1.19832e-14	4.83491e-13
ENSG00000269243	ENSG00000269243	NA	lncRNA	1.51985	0.793537	47.519	6.53945e-10	5.77902e-09
ENSG00000166002	SMCO4	56935	protein_coding	1.51861	3.64639	75.9694	1.08104e-13	2.95355e-12
ENSG00000185499	MUC1	4582	protein_coding	1.51712	0.339589	53.8701	8.14376e-11	9.18391e-10
ENSG00000067221	STOML1	9399	protein_coding	1.51619	3.73635	55.8371	4.27095e-11	5.21131e-10
ENSG00000253958	CLDN23	137075	protein_coding	1.51317	0.958391	92.6493	1.31317e-15	7.64331e-14
ENSG00000128604	IRF5	3663	protein_coding	1.51187	6.58543	96.8047	4.59221e-16	3.35955e-14
ENSG00000234518	PTGES3P1	NA	processed_pseudogene	1.51122	4.02352	69.2597	7.27653e-13	1.48142e-11
ENSG00000096968	JAK2	3717	protein_coding	1.51007	7.81501	112.747	1.04816e-17	2.04119e-15
ENSG00000138166	DUSP5	1847	protein_coding	1.50888	4.6042	90.5025	2.23935e-15	1.16774e-13
ENSG00000258499	LINC02287	101929002	lncRNA	1.50214	-1.64119	27.7684	7.72631e-07	3.30995e-06
ENSG00000237988	OR2I1P	442197	protein_coding	1.50059	-0.744234	65.0782	2.3696e-12	4.12603e-11
ENSG00000105499	PLA2G4C	8605	protein_coding	1.49626	1.80876	119.718	2.22757e-18	6.54249e-16
ENSG00000254859	ENSG00000254859	NA	lncRNA	1.4914	2.57594	71.0114	4.44572e-13	9.75713e-12
ENSG00000251230	MIR3945HG	731424	lncRNA	1.4899	2.93514	38.9749	1.2756e-08	8.23944e-08
ENSG00000243650	RN7SL834P	106481148	misc_RNA	1.48944	2.48616	56.3024	3.68925e-11	4.58971e-10
ENSG00000236056	GAPDHP14	NA	processed_pseudogene	1.48934	0.660678	72.9265	2.62137e-13	6.21782e-12
ENSG00000218226	TATDN2P2	NA	processed_pseudogene	1.48819	-0.478559	40.7173	7.07091e-09	4.86463e-08
ENSG00000125347	IRF1	3659	protein_coding	1.48497	10.0633	84.5793	1.04509e-14	4.33941e-13
ENSG00000125538	IL1B	3553	protein_coding	1.48494	5.53068	84.4677	1.07641e-14	4.44529e-13
ENSG00000230438	SERPINB9P1	NA	lncRNA	1.4844	4.87464	56.9755	2.97939e-11	3.80106e-10
ENSG00000247317	LY6E-DT	NA	lncRNA	1.48225	0.814588	74.548	1.62554e-13	4.16223e-12
ENSG00000152229	PSTPIP2	9050	protein_coding	1.48145	6.47131	52.9987	1.06093e-10	1.15976e-09
ENSG00000236567	TCF3P1	NA	processed_pseudogene	1.47998	3.24631	71.6207	3.68709e-13	8.32075e-12
ENSG00000234506	LINC01506	NA	lncRNA	1.47994	4.07477	54.4536	6.63971e-11	7.68744e-10
ENSG00000236254	MTND4P14	100653489	unprocessed_pseudogene	1.47972	0.630164	50.2304	2.70396e-10	2.64983e-09
ENSG00000284977	ENSG00000284977	105376244	lncRNA	1.47932	3.00928	51.3818	1.79744e-10	1.84949e-09
ENSG00000270000	ENSG00000270000	NA	lncRNA	1.47924	-0.324712	46.6819	8.94263e-10	7.61954e-09
ENSG00000185482	STAC3	246329	protein_coding	1.47869	2.90139	101.553	1.44309e-16	1.4268e-14
ENSG00000162747	FCGR3B	2215	protein_coding	1.47499	10.6386	60.8589	8.91317e-12	1.30796e-10
ENSG00000123838	C4BPA	722	protein_coding	1.47354	1.94147	15.2344	0.000178258	0.000447539
ENSG00000188404	SELL	6402	protein_coding	1.47197	10.0945	78.311	5.6569e-14	1.72488e-12
ENSG00000242732	RTL5	340526	protein_coding	1.47182	2.64194	57.9915	2.16756e-11	2.88989e-10
ENSG00000235917	MTCO2P11	107075214	unprocessed_pseudogene	1.47164	0.960766	61.1318	8.40037e-12	1.24276e-10
ENSG00000172432	GTPBP2	54676	protein_coding	1.47016	7.01901	98.1234	3.31891e-16	2.61997e-14
ENSG00000184292	TACSTD2	4070	protein_coding	1.47013	0.167022	34.0204	7.9184e-08	4.26731e-07
ENSG00000134470	IL15RA	3601	protein_coding	1.46849	4.02112	123.692	9.26408e-19	3.49099e-16
ENSG00000072694	FCGR2B	2213	protein_coding	1.46842	5.05376	86.6036	6.13721e-15	2.72989e-13
ENSG00000272462	LINC02980	123706533	lncRNA	1.46792	2.9737	66.5568	1.60593e-12	2.94794e-11
ENSG00000222179	RN7SKP26	106479106	misc_RNA	1.46699	-0.370273	28.1144	7.74296e-07	3.31566e-06
ENSG00000169228	RAB24	53917	protein_coding	1.46183	5.61926	104.7	6.7954e-17	8.42968e-15
ENSG00000159228	CBR1	873	protein_coding	1.45809	3.80498	119.822	2.15346e-18	6.41923e-16
ENSG00000276758	ENSG00000276758	NA	unprocessed_pseudogene	1.45585	-0.177722	50.8317	2.23141e-10	2.24246e-09
ENSG00000223552	CCR5AS	102724297	lncRNA	1.45539	1.69608	36.71	2.91118e-08	1.72939e-07
ENSG00000125900	SIRPD	128646	protein_coding	1.45447	0.97376	73.6767	2.06892e-13	5.1076e-12
ENSG00000291144	ENSG00000291144	NA	lncRNA	1.45011	4.49916	65.2993	2.3303e-12	4.07895e-11
ENSG00000026103	FAS	355	protein_coding	1.44923	7.35025	59.5075	1.35157e-11	1.90095e-10
ENSG00000165030	NFIL3	4783	protein_coding	1.44528	5.81304	53.7959	8.20093e-11	9.23275e-10
ENSG00000233029	ENSG00000233029	100996318	lncRNA	1.44413	-1.81292	15.9207	0.000116776	0.00030463
ENSG00000198604	BAZ1A	11177	protein_coding	1.44413	8.26263	65.0988	2.47353e-12	4.28088e-11
ENSG00000257433	RPAP3-DT	NA	lncRNA	1.4439	4.04813	69.1131	7.59239e-13	1.53477e-11
ENSG00000196778	OR52K1	390036	protein_coding	1.43661	3.42686	43.1373	2.91546e-09	2.1981e-08
ENSG00000115159	GPD2	2820	protein_coding	1.43319	5.75073	91.8754	1.57821e-15	8.80447e-14
ENSG00000130202	NECTIN2	5819	protein_coding	1.43297	4.21076	25.2482	2.43967e-06	9.32181e-06
ENSG00000254017	IGHEP2	3499	IG_C_pseudogene	1.43272	2.12612	70.4709	5.13507e-13	1.10277e-11
ENSG00000120306	CYSTM1	84418	protein_coding	1.43144	4.34728	62.4619	5.46671e-12	8.43963e-11
ENSG00000008130	NADK	65220	protein_coding	1.42955	9.56437	85.0176	9.30826e-15	3.93866e-13
ENSG00000184659	FOXD4L4	349334	protein_coding	1.42899	-1.0788	29.6102	4.28016e-07	1.95078e-06
ENSG00000238045	MVP-DT	112268170	lncRNA	1.42721	2.38178	69.6221	6.55683e-13	1.35888e-11
ENSG00000011422	PLAUR	5329	protein_coding	1.42687	6.69049	70.4547	5.14938e-13	1.10465e-11
ENSG00000185201	IFITM2	10581	protein_coding	1.42675	9.27962	67.3136	1.28415e-12	2.42869e-11
ENSG00000041357	PSMA4	5685	protein_coding	1.42353	6.11155	106.044	4.94601e-17	6.71985e-15
ENSG00000086288	NME8	51314	protein_coding	1.42324	2.84017	45.4295	1.32041e-09	1.08389e-08
ENSG00000072121	ZFYVE26	23503	protein_coding	1.4223	6.94931	88.8732	3.4033e-15	1.67004e-13
ENSG00000285906	ENSG00000285906	102723663	lncRNA	1.4217	-0.159755	49.9447	2.99569e-10	2.90437e-09
ENSG00000119686	FLVCR2	55640	protein_coding	1.4198	3.872	95.2163	6.81348e-16	4.52089e-14
ENSG00000121060	TRIM25	7706	protein_coding	1.41968	8.99651	70.4034	5.22597e-13	1.11868e-11
ENSG00000181963	OR52K2	119774	protein_coding	1.41839	2.45826	46.1822	1.02131e-09	8.62112e-09
ENSG00000114698	PLSCR4	57088	protein_coding	1.41673	0.87654	34.9878	5.51947e-08	3.07575e-07
ENSG00000123700	KCNJ2	3759	protein_coding	1.41547	7.18357	61.6653	6.96513e-12	1.04544e-10
ENSG00000165168	CYBB	1536	protein_coding	1.41534	9.67804	95.6785	6.0708e-16	4.11003e-14
ENSG00000238113	LINC01410	103352539	lncRNA	1.41485	5.27701	69.5292	6.7277e-13	1.38664e-11
ENSG00000228097	MTATP6P11	107075311	unprocessed_pseudogene	1.41354	0.62295	47.6624	6.36633e-10	5.64488e-09
ENSG00000225933	RPS14P5	NA	processed_pseudogene	1.41306	-0.901906	27.5544	9.76469e-07	4.07056e-06
ENSG00000233559	LINC00513	NA	lncRNA	1.41064	-1.59688	29.5292	4.04034e-07	1.85503e-06
ENSG00000135636	DYSF	8291	protein_coding	1.40991	9.74823	56.0518	3.98895e-11	4.91703e-10
ENSG00000236469	ENSG00000236469	NA	lncRNA	1.40981	-1.56249	44.9125	8.90948e-10	7.59779e-09
ENSG00000214708	ENSG00000214708	105371730	lncRNA	1.4088	-1.33653	22.4327	7.80675e-06	2.65661e-05
ENSG00000237711	MTCO3P11	107075153	unprocessed_pseudogene	1.40819	0.982008	52.8852	1.12232e-10	1.21765e-09
ENSG00000134827	TCN1	6947	protein_coding	1.40531	1.28678	69.6014	6.62575e-13	1.36845e-11
ENSG00000089692	LAG3	3902	protein_coding	1.40495	2.82013	122.734	1.14141e-18	3.93039e-16
ENSG00000010327	STAB1	23166	protein_coding	1.40326	7.82438	91.9606	1.54444e-15	8.66446e-14
ENSG00000183734	ASCL2	430	protein_coding	1.40184	3.95504	78.0788	6.03093e-14	1.825e-12
ENSG00000105939	ZC3HAV1	56829	protein_coding	1.39888	8.59826	51.846	1.54351e-10	1.61482e-09
ENSG00000228166	MTND1P11	100873212	unprocessed_pseudogene	1.39864	1.63925	46.4592	9.31877e-10	7.92989e-09
ENSG00000184492	FOXD4L1	200350	protein_coding	1.39691	-0.709898	48.4786	4.91464e-10	4.49635e-09
ENSG00000196873	ZNG1C	150472	protein_coding	1.39337	3.71321	69.2299	7.33966e-13	1.49123e-11
ENSG00000111224	PARP11	57097	protein_coding	1.39211	5.14167	73.7313	2.02336e-13	5.01995e-12
ENSG00000010379	SLC6A13	6540	protein_coding	1.39086	-0.6929	34.3926	7.06893e-08	3.85318e-07
ENSG00000283222	MIR4433A	100616265	miRNA	1.39057	0.408366	28.6143	6.37888e-07	2.78528e-06
ENSG00000101986	ABCD1	215	protein_coding	1.38996	5.80599	125.885	5.78181e-19	2.52059e-16
ENSG00000150961	SEC24D	9871	protein_coding	1.38893	5.94977	80.3235	3.26695e-14	1.0966e-12
ENSG00000134243	SORT1	6272	protein_coding	1.38815	7.35591	60.5537	9.78853e-12	1.43221e-10
ENSG00000187583	PLEKHN1	84069	protein_coding	1.38776	0.775498	63.4803	4.04906e-12	6.47461e-11
ENSG00000184523	PTGER4P2	NA	transcribed_processed_pseudogene	1.38573	-1.75665	27.7042	7.50575e-07	3.22792e-06
ENSG00000262408	ENSG00000262408	NA	processed_pseudogene	1.38572	0.519805	41.1979	5.82377e-09	4.09483e-08
ENSG00000065911	MTHFD2	10797	protein_coding	1.3841	5.46807	97.5689	3.80343e-16	2.88829e-14
ENSG00000254470	AP5B1	91056	protein_coding	1.38197	8.92533	81.2544	2.53988e-14	9.02605e-13
ENSG00000172936	MYD88	4615	protein_coding	1.37929	7.84027	114.632	6.83792e-18	1.45298e-15
ENSG00000224083	MTCO1P11	107075264	unprocessed_pseudogene	1.37925	1.97336	54.8219	5.91512e-11	6.94583e-10
ENSG00000213928	IRF9	10379	protein_coding	1.37914	6.21962	89.1152	3.19734e-15	1.60134e-13
ENSG00000089041	P2RX7	5027	protein_coding	1.37736	5.60455	88.8073	3.46171e-15	1.6904e-13
ENSG00000283444	GPR141BP	100420413	unitary_pseudogene	1.37709	0.158704	34.6178	6.43412e-08	3.53709e-07
ENSG00000277443	MARCKS	4082	protein_coding	1.37486	7.60509	91.5308	1.72259e-15	9.3488e-14
ENSG00000275210	ENSG00000275210	NA	lncRNA	1.37444	2.21868	54.7957	5.95578e-11	6.98057e-10
ENSG00000114745	GORASP1	64689	protein_coding	1.37349	5.66761	107.058	3.89804e-17	5.60084e-15
ENSG00000112245	PTP4A1	7803	protein_coding	1.37302	0.956274	49.579	3.26798e-10	3.13036e-09
ENSG00000169994	MYO7B	4648	protein_coding	1.37274	3.44128	58.8678	1.64865e-11	2.25526e-10
ENSG00000101596	SMCHD1	23347	protein_coding	1.37185	10.6995	71.2879	4.05322e-13	9.04479e-12
ENSG00000103642	LACTB	114294	protein_coding	1.37084	5.69253	69.4433	6.89718e-13	1.41573e-11
ENSG00000263766	KPNB1-DT	112268184	lncRNA	1.37036	3.01763	61.0046	8.52854e-12	1.25981e-10
ENSG00000187037	GPR141	353345	protein_coding	1.3702	5.15079	48.0675	5.39445e-10	4.88608e-09
ENSG00000173083	HPSE	10855	protein_coding	1.36951	5.72113	91.3601	1.79906e-15	9.68487e-14
ENSG00000146192	FGD2	221472	protein_coding	1.36692	7.66545	119.475	2.32344e-18	6.72518e-16
ENSG00000075151	EIF4G3	8672	protein_coding	1.36665	7.04468	59.0505	1.55724e-11	2.15233e-10
ENSG00000166889	PATL1	219988	protein_coding	1.36615	6.72519	84.1812	1.1613e-14	4.7237e-13
ENSG00000250011	HMGB1P3	NA	processed_pseudogene	1.36609	0.0731103	34.3384	7.14401e-08	3.88774e-07
ENSG00000115339	GALNT3	2591	protein_coding	1.36547	5.07194	94.0699	9.07185e-16	5.60938e-14
ENSG00000161929	SCIMP	388325	protein_coding	1.36537	6.22384	102.597	1.12183e-16	1.19177e-14
ENSG00000105287	PRKD2	25865	protein_coding	1.36487	8.20102	83.9149	1.2463e-14	4.9882e-13
ENSG00000125730	C3	718	protein_coding	1.36481	2.6562	47.0326	7.65077e-10	6.63776e-09
ENSG00000124357	NAGK	55577	protein_coding	1.36205	8.27968	95.9146	5.72492e-16	3.94269e-14
ENSG00000261644	CYLD-AS1	102724907	lncRNA	1.3598	3.10741	95.0943	7.02735e-16	4.62125e-14
ENSG00000204516	MICB	4277	protein_coding	1.35785	5.00909	77.6529	6.77926e-14	2.01182e-12
ENSG00000107796	ACTA2	59	protein_coding	1.35656	2.62043	69.4961	6.79952e-13	1.39712e-11
ENSG00000120539	MASTL	84930	protein_coding	1.35564	3.79421	81.9769	2.09176e-14	7.67954e-13
ENSG00000233072	RPS15AP6	100271141	processed_pseudogene	1.35477	-0.61085	29.2251	5.07528e-07	2.27221e-06
ENSG00000137842	TMEM62	80021	protein_coding	1.35342	3.99733	65.2646	2.35465e-12	4.11077e-11
ENSG00000138688	BLTP1	84162	protein_coding	1.35186	8.81539	74.1183	1.81422e-13	4.59235e-12
ENSG00000140853	NLRC5	84166	protein_coding	1.35073	9.65929	96.3291	5.16562e-16	3.64551e-14
ENSG00000128394	APOBEC3F	200316	protein_coding	1.35004	5.5266	79.4995	4.08722e-14	1.31661e-12
ENSG00000224025	ENSG00000224025	347097	processed_pseudogene	1.3499	-1.64518	20.4539	1.55854e-05	4.91973e-05
ENSG00000143382	ADAMTSL4	54507	protein_coding	1.34869	6.16066	141.355	2.37119e-20	2.30605e-17
ENSG00000189182	KRT77	374454	protein_coding	1.34846	-0.670131	18.0342	5.03982e-05	0.000141732
ENSG00000164054	SHISA5	51246	protein_coding	1.34785	8.58422	83.4839	1.39761e-14	5.49468e-13
ENSG00000172493	AFF1	4299	protein_coding	1.344	8.60554	64.7457	2.74841e-12	4.65575e-11
ENSG00000158869	FCER1G	2207	protein_coding	1.3399	6.22994	103.09	9.96897e-17	1.11572e-14
ENSG00000163644	PPM1K	152926	protein_coding	1.3387	6.64244	65.8708	1.96615e-12	3.50919e-11
ENSG00000232912	RERE-AS1	NA	lncRNA	1.33524	3.06067	49.5914	3.24423e-10	3.11359e-09
ENSG00000251726	RNU7-41P	100147828	snRNA	1.33223	-0.137486	28.4565	6.84912e-07	2.96968e-06
ENSG00000204525	HLA-C	3107	protein_coding	1.3322	11.7051	102.339	1.19319e-16	1.24626e-14
ENSG00000249173	LINC01093	100506229	lncRNA	1.33169	-0.79366	10.9528	0.00127978	0.00267249
ENSG00000272564	ENSG00000272564	NA	lncRNA	1.33166	-1.56984	36.6311	2.95027e-08	1.75053e-07
ENSG00000173221	GLRX	2745	protein_coding	1.3315	6.80024	94.617	7.91029e-16	5.0636e-14
ENSG00000087253	LPCAT2	54947	protein_coding	1.33065	7.19401	43.5216	2.54973e-09	1.95182e-08
ENSG00000162714	ZNF496	84838	protein_coding	1.32968	5.19596	64.2467	3.19118e-12	5.2673e-11
ENSG00000289310	ENSG00000289310	NA	lncRNA	1.32802	3.24009	57.7781	2.31692e-11	3.06853e-10
ENSG00000123342	MMP19	4327	protein_coding	1.32747	-0.862542	40.6741	7.20834e-09	4.94555e-08
ENSG00000205730	ITPRIPL2	162073	protein_coding	1.32684	5.6687	80.4942	3.11923e-14	1.06128e-12
ENSG00000123737	EXOSC9	5393	protein_coding	1.32476	3.75933	49.1141	3.80154e-10	3.57291e-09
ENSG00000216490	IFI30	10437	protein_coding	1.32189	3.94639	74.6508	1.56237e-13	4.03149e-12
ENSG00000285761	ENSG00000285761	NA	lncRNA	1.32176	0.181121	56.4163	3.62724e-11	4.5277e-10
ENSG00000254362	ENSG00000254362	NA	lncRNA	1.32143	1.28048	33.5028	9.61176e-08	5.07444e-07
ENSG00000178146	GK4P	NA	processed_pseudogene	1.32054	-0.7627	22.3728	8.11762e-06	2.74835e-05
ENSG00000267711	ENSG00000267711	NA	lncRNA	1.31948	-0.921312	33.423	9.98374e-08	5.24035e-07
ENSG00000163328	GPR155	151556	protein_coding	1.31904	6.14088	80.8577	2.82705e-14	9.76849e-13
ENSG00000184060	ADAP2	55803	protein_coding	1.31859	4.7166	115.759	5.30731e-18	1.24703e-15
ENSG00000198814	GK	2710	protein_coding	1.31796	7.40701	36.2676	3.42168e-08	1.9976e-07
ENSG00000286940	MICB-DT	102725068	lncRNA	1.31762	2.45944	53.5901	8.77376e-11	9.78936e-10
ENSG00000146070	PLA2G7	7941	protein_coding	1.31326	2.59132	68.336	9.52761e-13	1.86737e-11
ENSG00000171115	GIMAP8	155038	protein_coding	1.311	7.27351	88.9093	3.37171e-15	1.66953e-13
ENSG00000259321	ENSG00000259321	NA	lncRNA	1.31047	2.35021	68.5414	8.97689e-13	1.76811e-11
ENSG00000197329	PELI1	57162	protein_coding	1.30734	8.0753	49.3395	3.52619e-10	3.34879e-09
ENSG00000196353	CPNE4	131034	protein_coding	1.30625	-0.831821	21.3962	1.17728e-05	3.81886e-05
ENSG00000225889	ENSG00000225889	NA	lncRNA	1.30521	6.3944	44.9186	1.57286e-09	1.26819e-08
ENSG00000128284	APOL3	80833	protein_coding	1.30504	7.50957	94.6489	7.84739e-16	5.03948e-14
ENSG00000167461	RAB8A	4218	protein_coding	1.30489	7.3476	114.749	6.65976e-18	1.44575e-15
ENSG00000196954	CASP4	837	protein_coding	1.30463	7.92941	81.1697	2.5986e-14	9.20199e-13
ENSG00000104918	RETN	56729	protein_coding	1.30358	2.16635	56.4222	3.55334e-11	4.44444e-10
ENSG00000227730	MTND6P5	106480427	unprocessed_pseudogene	1.30304	1.73149	41.657	4.90617e-09	3.51835e-08
ENSG00000175513	TSGA10IP	254187	protein_coding	1.30264	-1.28959	30.0215	3.78291e-07	1.74882e-06
ENSG00000004468	CD38	952	protein_coding	1.30228	5.12242	63.9222	3.51756e-12	5.73023e-11
ENSG00000139410	SDSL	113675	protein_coding	1.30198	1.47703	60.8721	8.90035e-12	1.30704e-10
ENSG00000256372	ENSG00000256372	NA	processed_pseudogene	1.30172	-1.40342	28.0712	7.4505e-07	3.20693e-06
ENSG00000138670	RASGEF1B	153020	protein_coding	1.30034	4.09066	90.8393	2.05496e-15	1.08289e-13
ENSG00000287892	ENSG00000287892	NA	lncRNA	1.29976	-1.27115	39.2689	1.03772e-08	6.85135e-08
ENSG00000155287	SLC25A28	81894	protein_coding	1.29963	5.62082	69.7359	6.33685e-13	1.3197e-11
ENSG00000102057	KCND1	3750	protein_coding	1.29927	2.43089	49.2596	3.6235e-10	3.42979e-09
ENSG00000105767	CADM4	199731	protein_coding	1.29892	2.27943	62.669	5.13895e-12	8.0121e-11
ENSG00000143452	HORMAD1	84072	protein_coding	1.2989	2.62808	46.0938	1.05264e-09	8.85089e-09
ENSG00000106785	TRIM14	9830	protein_coding	1.29743	7.20729	81.0212	2.70488e-14	9.54451e-13
ENSG00000201435	RNU4-24P	106481179	snRNA	1.29741	-0.742315	30.2838	3.20737e-07	1.50053e-06
ENSG00000185880	TRIM69	140691	protein_coding	1.29638	5.9225	88.7509	3.5125e-15	1.70685e-13
ENSG00000030582	GRN	2896	protein_coding	1.29577	9.37266	87.6024	4.73002e-15	2.19183e-13
ENSG00000285231	OOSP3	112577461	protein_coding	1.2942	-1.07684	20.3102	1.7257e-05	5.3979e-05
ENSG00000129354	AP1M2	10053	protein_coding	1.29378	0.746002	66.9193	1.46669e-12	2.72238e-11
ENSG00000156500	PABIR3	159091	protein_coding	1.29365	4.10608	73.083	2.43077e-13	5.8632e-12
ENSG00000251002	TRD-AS1	105370401	lncRNA	1.29167	2.63246	66.5166	1.62536e-12	2.97814e-11
ENSG00000129757	CDKN1C	1028	protein_coding	1.29114	4.78043	69.1675	7.47207e-13	1.51198e-11
ENSG00000155313	USP25	29761	protein_coding	1.28931	7.41743	77.3334	7.40342e-14	2.14291e-12
ENSG00000164136	IL15	3600	protein_coding	1.28841	3.75029	98.6435	2.92297e-16	2.39252e-14
ENSG00000168310	IRF2	3660	protein_coding	1.28759	7.8522	79.5667	4.01304e-14	1.299e-12
ENSG00000135900	MRPL44	65080	protein_coding	1.28717	4.80486	73.7679	2.00256e-13	4.98071e-12
ENSG00000204264	PSMB8	5696	protein_coding	1.28694	6.95282	98.8068	2.80739e-16	2.33622e-14
ENSG00000197122	SRC	6714	protein_coding	1.28483	5.95379	125.693	6.02384e-19	2.52677e-16
ENSG00000165029	ABCA1	19	protein_coding	1.28282	7.11292	64.6728	2.80893e-12	4.74619e-11
ENSG00000142961	MOB3C	148932	protein_coding	1.28261	6.09866	88.5631	3.6872e-15	1.77347e-13
ENSG00000271304	DPRXP2	503643	transcribed_processed_pseudogene	1.28237	-1.09476	15.2436	0.000169174	0.000426339
ENSG00000268729	ENSG00000268729	NA	lncRNA	1.28097	-1.18047	29.8738	3.8571e-07	1.77949e-06
ENSG00000289425	ENSG00000289425	NA	lncRNA	1.28064	1.00368	41.7965	4.68095e-09	3.37258e-08
ENSG00000243560	RN7SL364P	106479356	misc_RNA	1.28038	0.830244	35.0784	5.33307e-08	2.98772e-07
ENSG00000250608	NUDT16-DT	339874	lncRNA	1.27967	3.71653	54.8987	5.75852e-11	6.80125e-10
ENSG00000250069	ENSG00000250069	NA	lncRNA	1.27932	1.35092	31.8428	1.80918e-07	8.93936e-07
ENSG00000104312	RIPK2	8767	protein_coding	1.27472	4.81965	63.01	4.63065e-12	7.31671e-11
ENSG00000232504	ST3GAL5-AS1	NA	lncRNA	1.27452	0.556794	69.2585	7.35464e-13	1.49275e-11
ENSG00000112053	SLC26A8	116369	protein_coding	1.27444	3.27403	28.9387	5.57163e-07	2.47316e-06
ENSG00000277452	RN7SL473P	106479396	misc_RNA	1.27435	4.33376	41.8512	4.5753e-09	3.30208e-08
ENSG00000128203	ASPHD2	57168	protein_coding	1.27334	4.01958	73.3392	2.26082e-13	5.49976e-12
ENSG00000107864	CPEB3	22849	protein_coding	1.27193	3.96548	80.8944	2.79974e-14	9.69971e-13
ENSG00000157856	DRC1	92749	protein_coding	1.27191	-0.547722	20.6961	1.64298e-05	5.16342e-05
ENSG00000253483	ENSG00000253483	NA	processed_pseudogene	1.27189	-1.46177	19.3174	2.91385e-05	8.63433e-05
ENSG00000232381	OR52U1P	81243	unprocessed_pseudogene	1.27184	-1.23865	23.8624	4.33816e-06	1.5733e-05
ENSG00000139832	RAB20	55647	protein_coding	1.26767	3.85498	64.1847	3.25174e-12	5.35398e-11
ENSG00000237989	LINC01679	101928399	lncRNA	1.26685	0.432077	43.6413	2.46665e-09	1.89696e-08
ENSG00000165997	ARL5B	221079	protein_coding	1.26612	4.96884	73.4735	2.17613e-13	5.33926e-12
ENSG00000043591	ADRB1	153	protein_coding	1.26537	-0.318797	29.7782	4.07157e-07	1.86851e-06
ENSG00000264558	ENSG00000264558	NA	lncRNA	1.26407	-1.56232	20.8051	1.35556e-05	4.3435e-05
ENSG00000187164	SHTN1	57698	protein_coding	1.26406	4.71931	86.694	5.99425e-15	2.67824e-13
ENSG00000251692	PTX4	390667	protein_coding	1.26128	0.682262	56.2953	3.72145e-11	4.62219e-10
ENSG00000271581	ENSG00000271581	NA	unprocessed_pseudogene	1.25877	0.498196	42.5218	3.46634e-09	2.56501e-08
ENSG00000167207	NOD2	64127	protein_coding	1.25715	6.979	64.8831	2.63793e-12	4.51842e-11
ENSG00000165806	CASP7	840	protein_coding	1.25705	4.42035	103.768	8.48141e-17	9.84829e-15
ENSG00000105464	GRIN2D	2906	protein_coding	1.25611	0.511589	59.0989	1.54775e-11	2.14218e-10
ENSG00000290569	ENSG00000290569	NA	lncRNA	1.2539	1.82467	72.5891	2.80203e-13	6.59931e-12
ENSG00000164111	ANXA5	308	protein_coding	1.25352	6.64866	86.912	5.66205e-15	2.55843e-13
ENSG00000135378	PRRG4	79056	protein_coding	1.25106	5.53112	41.0605	6.04993e-09	4.23665e-08
ENSG00000116991	SIPA1L2	57568	protein_coding	1.25057	6.15804	39.8097	9.44691e-09	6.28493e-08
ENSG00000222041	CYTOR	112597	lncRNA	1.25046	5.60539	71.96	3.34463e-13	7.66921e-12
ENSG00000171714	ANO5	203859	protein_coding	1.25032	1.3954	55.3405	5.01723e-11	6.02188e-10
ENSG00000118113	MMP8	4317	protein_coding	1.25029	1.37207	27.2098	1.08854e-06	4.50112e-06
ENSG00000101347	SAMHD1	25939	protein_coding	1.24984	9.7527	69.0433	7.74618e-13	1.55797e-11
ENSG00000226891	LINC01359	101927084	lncRNA	1.24897	4.09124	35.3713	4.76821e-08	2.69776e-07
ENSG00000144843	ADPRH	141	protein_coding	1.24674	4.27867	102.111	1.26061e-16	1.28438e-14
ENSG00000174705	SH3PXD2B	285590	protein_coding	1.24451	1.95234	51.0109	2.03206e-10	2.06431e-09
ENSG00000116514	RNF19B	127544	protein_coding	1.2421	7.60891	70.8035	4.65769e-13	1.01112e-11
ENSG00000139318	DUSP6	1848	protein_coding	1.23882	7.9411	125.506	6.26995e-19	2.55558e-16
ENSG00000275693	ENSG00000275693	NA	misc_RNA	1.23814	-0.798752	25.7412	1.91523e-06	7.49724e-06
ENSG00000129226	CD68	968	protein_coding	1.23617	-1.33345	27.8201	8.95282e-07	3.76513e-06
ENSG00000182782	HCAR2	338442	protein_coding	1.2359	5.78536	23.0271	6.08877e-06	2.12485e-05
ENSG00000181908	LINC02724	100996455	lncRNA	1.2358	1.68208	67.9247	1.076e-12	2.08235e-11
ENSG00000144118	RALB	5899	protein_coding	1.23385	7.13175	57.6461	2.4133e-11	3.18141e-10
ENSG00000090339	ICAM1	3383	protein_coding	1.23361	6.11215	64.5924	2.8773e-12	4.82092e-11
ENSG00000137726	FXYD6	53826	protein_coding	1.23281	2.02352	82.735	1.71003e-14	6.53015e-13
ENSG00000164430	CGAS	115004	protein_coding	1.22994	5.01591	73.2798	2.29871e-13	5.57158e-12
ENSG00000288684	ENSG00000288684	NA	protein_coding	1.22968	-0.161275	35.182	5.2063e-08	2.92739e-07
ENSG00000274902	ENSG00000274902	NA	lncRNA	1.22938	0.92492	42.2167	4.04214e-09	2.94587e-08
ENSG00000286646	MAP3K5-AS2	NA	lncRNA	1.22912	3.78252	87.5124	4.84358e-15	2.23409e-13
ENSG00000138433	CIR1	9541	protein_coding	1.22898	6.13193	77.7692	6.5653e-14	1.96291e-12
ENSG00000021355	SERPINB1	1992	protein_coding	1.22889	7.50406	91.2408	1.85456e-15	9.9301e-14
ENSG00000285554	LINC02988	NA	lncRNA	1.22875	1.53496	65.2907	2.34216e-12	4.0958e-11
ENSG00000028116	VRK2	7444	protein_coding	1.22817	4.91299	105.471	5.66248e-17	7.45958e-15
ENSG00000288610	ENSG00000288610	NA	lncRNA	1.22739	-1.39726	17.3092	7.07156e-05	0.0001931
ENSG00000272620	AFAP1-AS1	84740	lncRNA	1.22725	-1.43939	26.0455	1.77162e-06	6.98851e-06
ENSG00000010539	ZNF200	7752	protein_coding	1.22696	5.61785	63.5588	3.92382e-12	6.30971e-11
ENSG00000138772	ANXA3	306	protein_coding	1.22601	4.96739	21.6687	1.07625e-05	3.52962e-05
ENSG00000090659	CD209	30835	protein_coding	1.22585	-0.00421541	37.795	1.99231e-08	1.23e-07
ENSG00000289066	ENSG00000289066	NA	lncRNA	1.22518	-0.786344	28.8525	5.58976e-07	2.48031e-06
ENSG00000239713	APOBEC3G	60489	protein_coding	1.22354	6.24156	94.9591	7.26231e-16	4.69394e-14
ENSG00000163958	ZDHHC19	131540	protein_coding	1.22155	0.987513	24.0611	3.97854e-06	1.4553e-05
ENSG00000076685	NT5C2	22978	protein_coding	1.21898	7.72004	57.977	2.17581e-11	2.89895e-10
ENSG00000229331	GK-IT1	NA	lncRNA	1.2182	2.01776	32.3354	1.49646e-07	7.5321e-07
ENSG00000234436	ENSG00000234436	NA	unprocessed_pseudogene	1.21749	0.896701	43.8661	2.27022e-09	1.76492e-08
ENSG00000224614	TNK2-AS1	NA	lncRNA	1.21648	2.95675	59.5861	1.31964e-11	1.86523e-10
ENSG00000133313	CNDP2	55748	protein_coding	1.21466	7.24707	75.5962	1.19896e-13	3.22284e-12
ENSG00000169684	CHRNA5	1138	protein_coding	1.21293	-0.95613	41.7224	4.62825e-09	3.33702e-08
ENSG00000248697	TOX4P1	285412	processed_pseudogene	1.20999	-0.119014	32.2908	1.54389e-07	7.75908e-07
ENSG00000166278	C2	717	protein_coding	1.20845	2.86123	73.0297	2.46902e-13	5.935e-12
ENSG00000130052	STARD8	9754	protein_coding	1.20447	4.07921	124.286	8.1492e-19	3.19129e-16
ENSG00000108424	KPNB1	3837	protein_coding	1.20432	8.88919	84.6221	1.03332e-14	4.30843e-13
ENSG00000225411	ENSG00000225411	NA	lncRNA	1.20271	-0.993063	40.3728	7.86053e-09	5.33075e-08
ENSG00000198673	TAFA2	338811	protein_coding	1.20218	4.69025	43.159	2.89302e-09	2.1853e-08
ENSG00000183621	ZNF438	220929	protein_coding	1.20216	4.95154	75.667	1.17556e-13	3.18134e-12
ENSG00000117475	BLZF1	8548	protein_coding	1.20184	4.7038	90.186	2.42822e-15	1.25314e-13
ENSG00000257169	ENSG00000257169	NA	processed_pseudogene	1.20167	1.35169	31.8648	1.79304e-07	8.8684e-07
ENSG00000073803	MAP3K13	9175	protein_coding	1.20049	2.07804	84.0204	1.21402e-14	4.88838e-13
ENSG00000100596	SPTLC2	9517	protein_coding	1.19987	7.68193	66.4381	1.66215e-12	3.03997e-11
ENSG00000141086	CTRL	1506	protein_coding	1.19856	0.211233	37.0877	2.559e-08	1.54173e-07
ENSG00000215458	AATBC	284837	lncRNA	1.19826	6.12983	69.0988	7.62235e-13	1.53927e-11
ENSG00000239941	LINC02917	NA	lncRNA	1.19826	0.170199	41.1043	6.0129e-09	4.21515e-08
ENSG00000261997	ENSG00000261997	NA	lncRNA	1.19742	3.08757	28.6428	6.26079e-07	2.73791e-06
ENSG00000023902	PLEKHO1	51177	protein_coding	1.19733	8.17102	101.496	1.46157e-16	1.43187e-14
ENSG00000116711	PLA2G4A	5321	protein_coding	1.19702	2.69309	106.239	4.73123e-17	6.47207e-15
ENSG00000163563	MNDA	4332	protein_coding	1.19553	9.93659	66.2886	1.73726e-12	3.15711e-11
ENSG00000133574	GIMAP4	55303	protein_coding	1.19448	8.71103	71.9852	3.32061e-13	7.62291e-12
ENSG00000257743	MGAM2	93432	protein_coding	1.19385	4.1645	34.3592	6.95594e-08	3.79677e-07
ENSG00000177335	LINC02904	286122	lncRNA	1.19367	1.14137	79.9058	3.67998e-14	1.20289e-12
ENSG00000219201	ENSG00000219201	NA	processed_pseudogene	1.19342	-0.63076	32.04	1.72435e-07	8.56257e-07
ENSG00000106392	C1GALT1	56913	protein_coding	1.19266	6.12643	75.4508	1.24865e-13	3.33842e-12
ENSG00000211513	MIR320E	NA	miRNA	1.19095	1.31332	36.9438	2.6727e-08	1.60154e-07
ENSG00000260188	ENSG00000260188	NA	lncRNA	1.18928	-0.441461	30.8208	2.6991e-07	1.28104e-06
ENSG00000146232	NFKBIE	4794	protein_coding	1.18907	4.94529	87.8744	4.40741e-15	2.06631e-13
ENSG00000264864	MIR3613	100500908	miRNA	1.18772	1.008	51.5753	1.69207e-10	1.75189e-09
ENSG00000187474	FPR3	2359	protein_coding	1.18736	0.863158	34.167	7.51316e-08	4.06537e-07
ENSG00000288762	ENSG00000288762	NA	lncRNA	1.18635	-0.967729	18.9131	3.41545e-05	9.95961e-05
ENSG00000185031	SLC2A3P2	NA	processed_pseudogene	1.18368	2.3288	35.1633	5.15386e-08	2.90115e-07
ENSG00000147996	ZNG1E	220869	protein_coding	1.18256	4.30584	56.8856	3.06518e-11	3.89674e-10
ENSG00000205220	PSMB10	5699	protein_coding	1.18037	5.9371	111.162	1.50572e-17	2.66068e-15
ENSG00000061938	TNK2	10188	protein_coding	1.18021	8.46315	77.6134	6.85319e-14	2.02174e-12
ENSG00000199024	MIR103A2	406896	miRNA	1.18013	0.902587	32.101	1.63873e-07	8.18218e-07
ENSG00000124762	CDKN1A	1026	protein_coding	1.17999	5.29283	65.4395	2.2349e-12	3.92068e-11
ENSG00000060491	OGFR	11054	protein_coding	1.17881	7.95861	101.493	1.46255e-16	1.43187e-14
ENSG00000274963	RN7SL600P	106481086	misc_RNA	1.17653	4.29265	40.8002	6.63582e-09	4.59697e-08
ENSG00000139083	ETV6	2120	protein_coding	1.17611	7.19335	79.5098	4.0757e-14	1.31502e-12
ENSG00000235192	ENSG00000235192	NA	lncRNA	1.17574	1.12378	54.9192	5.74033e-11	6.78378e-10
ENSG00000242525	OR7E100P	81430	unprocessed_pseudogene	1.1745	0.417373	33.5968	9.41241e-08	4.97841e-07
ENSG00000092010	PSME1	5720	protein_coding	1.17435	8.08235	86.8194	5.80061e-15	2.60923e-13
ENSG00000256812	CAPNS2	84290	protein_coding	1.17428	1.45886	28.4012	6.89489e-07	2.98709e-06
ENSG00000270426	ENSG00000270426	NA	lncRNA	1.17309	3.70542	44.8451	1.61335e-09	1.2977e-08
ENSG00000266274	RN7SL138P	106480489	misc_RNA	1.17301	0.30502	58.9783	1.61018e-11	2.21326e-10
ENSG00000188906	LRRK2	120892	protein_coding	1.17287	10.2577	66.0789	1.84854e-12	3.32603e-11
ENSG00000236047	RPL13AP12	100271277	processed_pseudogene	1.17213	-1.40935	21.0223	1.41043e-05	4.50005e-05
ENSG00000272914	ENSG00000272914	NA	lncRNA	1.17203	0.959638	44.3511	1.91954e-09	1.5171e-08
ENSG00000113273	ARSB	411	protein_coding	1.17201	5.2317	130.34	2.25248e-19	1.18385e-16
ENSG00000267365	KCNJ2-AS1	400617	lncRNA	1.17194	2.74821	37.0434	2.57377e-08	1.54923e-07
ENSG00000232815	DUX4L50	NA	unprocessed_pseudogene	1.1703	-0.101656	40.3678	7.84568e-09	5.32791e-08
ENSG00000185215	TNFAIP2	7127	protein_coding	1.17006	10.2316	71.4468	3.87295e-13	8.69108e-12
ENSG00000229899	ENSG00000229899	NA	processed_pseudogene	1.17001	1.95328	44.8254	1.62646e-09	1.30703e-08
ENSG00000171812	COL8A2	1296	protein_coding	1.16879	2.57849	47.921	5.66942e-10	5.10503e-09
ENSG00000289251	ENSG00000289251	NA	lncRNA	1.16877	4.22575	45.4215	1.32358e-09	1.08516e-08
ENSG00000180015	ENSG00000180015	NA	processed_pseudogene	1.16865	-1.41693	20.5049	1.53839e-05	4.86152e-05
ENSG00000278581	MIR6080	102464831	miRNA	1.16843	-1.03506	14.1542	0.000296486	0.000710429
ENSG00000059758	CDK17	5128	protein_coding	1.1677	6.64822	50.5407	2.36881e-10	2.36195e-09
ENSG00000144848	ATG3	64422	protein_coding	1.16759	6.52692	67.2978	1.29015e-12	2.43773e-11
ENSG00000254087	LYN	4067	protein_coding	1.16639	9.46637	75.2155	1.33349e-13	3.52946e-12
ENSG00000196743	GM2A	2760	protein_coding	1.16574	6.43919	61.098	8.28346e-12	1.22787e-10
ENSG00000170412	GPRC5C	55890	protein_coding	1.16517	-0.605342	35.3945	4.8857e-08	2.7626e-07
ENSG00000244482	LILRA6	79168	protein_coding	1.16493	7.02468	80.4203	3.18233e-14	1.07725e-12
ENSG00000116863	ADPRS	54936	protein_coding	1.16226	5.15016	82.5429	1.79668e-14	6.82191e-13
ENSG00000165097	KDM1B	221656	protein_coding	1.16173	6.14104	121.045	1.64629e-18	5.30317e-16
ENSG00000187475	H1-6	3010	protein_coding	1.15972	0.454621	21.8344	1.00722e-05	3.33381e-05
ENSG00000182179	UBA7	7318	protein_coding	1.15918	7.65814	98.0413	3.38651e-16	2.64201e-14
ENSG00000270948	MTDHP1	100418814	processed_pseudogene	1.15836	-1.43867	21.7628	9.84406e-06	3.2675e-05
ENSG00000259755	ENSG00000259755	NA	lncRNA	1.1577	-0.416517	23.4316	5.21316e-06	1.85295e-05
ENSG00000134531	EMP1	2012	protein_coding	1.15765	1.09794	41.4909	5.20782e-09	3.70804e-08
ENSG00000030110	BAK1	578	protein_coding	1.15753	5.47228	114.777	6.61901e-18	1.44575e-15
ENSG00000166801	FAM111A	63901	protein_coding	1.15531	6.8961	70.7109	4.78331e-13	1.03502e-11
ENSG00000257704	INAFM1	255783	protein_coding	1.15486	4.13717	54.009	7.65804e-11	8.70498e-10
ENSG00000242324	ENSG00000242324	NA	unprocessed_pseudogene	1.15473	2.01234	75.767	1.14533e-13	3.11217e-12
ENSG00000122432	SPATA1	100505741	protein_coding	1.15468	0.249932	52.6802	1.18617e-10	1.2771e-09
ENSG00000287839	ENSG00000287839	NA	lncRNA	1.1545	3.63599	71.0371	4.35684e-13	9.60369e-12
ENSG00000131042	LILRB2	10288	protein_coding	1.15387	8.38199	122.822	1.11785e-18	3.91679e-16
ENSG00000241886	ENSG00000241886	NA	lncRNA	1.15359	3.09742	25.1308	2.55982e-06	9.74177e-06
ENSG00000100605	ITPK1	3705	protein_coding	1.15213	8.01999	81.0951	2.6514e-14	9.37234e-13
ENSG00000026751	SLAMF7	57823	protein_coding	1.15166	6.05306	45.217	1.41964e-09	1.15632e-08
ENSG00000136867	SLC31A2	1318	protein_coding	1.15153	6.40003	73.3528	2.25164e-13	5.49674e-12
ENSG00000262223	LINC03048	100130370	lncRNA	1.14813	-1.34714	20.3037	1.89987e-05	5.87916e-05
ENSG00000231991	ANXA2P2	NA	processed_pseudogene	1.14589	-1.29309	23.8138	4.4467e-06	1.60858e-05
ENSG00000186188	FFAR4	338557	protein_coding	1.14509	-1.00431	21.6474	1.08567e-05	3.55575e-05
ENSG00000258659	TRIM34	53840	protein_coding	1.14417	-0.362162	42.0382	4.39333e-09	3.18142e-08
ENSG00000198087	CD2AP	23607	protein_coding	1.14338	6.02616	79.7612	3.80605e-14	1.24207e-12
ENSG00000111846	GCNT2	2651	protein_coding	1.14289	3.83322	111.169	1.50372e-17	2.66068e-15
ENSG00000213468	FIRRE	286467	lncRNA	1.14211	1.5787	73.8059	1.98635e-13	4.95273e-12
ENSG00000234127	TRIM26	7726	protein_coding	1.14172	6.57811	88.8944	3.38469e-15	1.66953e-13
ENSG00000150630	VEGFC	7424	protein_coding	1.14167	-0.780821	32.3457	1.53235e-07	7.70494e-07
ENSG00000134627	PIWIL4	143689	protein_coding	1.14139	1.82273	92.3132	1.41611e-15	8.05773e-14
ENSG00000173198	CYSLTR1	10800	protein_coding	1.14008	4.65241	96.1041	5.4624e-16	3.78802e-14
ENSG00000136869	TLR4	7099	protein_coding	1.1394	8.16968	76.5196	9.27345e-14	2.57952e-12
ENSG00000213719	CLIC1	1192	protein_coding	1.13885	8.08134	90.1089	2.47661e-15	1.27154e-13
ENSG00000145365	TIFA	92610	protein_coding	1.13722	5.09617	35.2061	5.06977e-08	2.85865e-07
ENSG00000285215	ENSG00000285215	NA	transcribed_unprocessed_pseudogene	1.1372	-0.883928	27.9194	8.49696e-07	3.59765e-06
ENSG00000013364	MVP	9961	protein_coding	1.13699	8.60236	94.3296	8.50024e-16	5.31622e-14
ENSG00000274932	MIR7150	102465688	miRNA	1.13619	-1.35164	28.5896	6.29343e-07	2.75098e-06
ENSG00000290882	ENSG00000290882	NA	lncRNA	1.13486	-1.84983	14.8971	0.000222308	0.000547127
ENSG00000112419	PHACTR2	9749	protein_coding	1.13476	6.14634	73.349	2.25407e-13	5.49674e-12
ENSG00000108861	DUSP3	1845	protein_coding	1.1315	5.60915	97.5734	3.79927e-16	2.88829e-14
ENSG00000286116	ENSG00000286116	NA	lncRNA	1.13048	1.09627	57.7035	2.37982e-11	3.14143e-10
ENSG00000189013	KIR2DL4	3805	protein_coding	1.12993	0.278687	25.3474	2.3571e-06	9.04788e-06
ENSG00000270120	ENSG00000270120	NA	lncRNA	1.12972	2.06472	37.3289	2.31991e-08	1.41088e-07
ENSG00000145416	MARCHF1	55016	protein_coding	1.12859	6.27148	97.0853	4.28484e-16	3.14621e-14
ENSG00000268500	SIGLEC5	8778	protein_coding	1.12856	6.10538	57.4498	2.56657e-11	3.35468e-10
ENSG00000132357	CARD6	84674	protein_coding	1.12815	4.88701	90.3479	2.32957e-15	1.20847e-13
ENSG00000152689	RASGRP3	25780	protein_coding	1.12785	4.60434	49.983	2.84825e-10	2.7776e-09
ENSG00000250734	ENSG00000250734	NA	lncRNA	1.12444	-1.11116	23.2421	5.62905e-06	1.98243e-05
ENSG00000282863	ENSG00000282863	NA	lncRNA	1.12368	-1.64956	13.7296	0.000335523	0.000792556
ENSG00000102034	ELF4	2000	protein_coding	1.12316	7.61487	104.329	7.41956e-17	8.92672e-15
ENSG00000251131	ENSG00000251131	NA	lncRNA	1.12279	0.890814	32.9297	1.19485e-07	6.16469e-07
ENSG00000233461	ENSG00000233461	122526782	lncRNA	1.12146	1.42007	37.5682	2.12729e-08	1.30526e-07
ENSG00000287644	ENSG00000287644	NA	lncRNA	1.12111	2.6106	46.9339	7.90997e-10	6.83887e-09
ENSG00000106100	NOD1	10392	protein_coding	1.12108	5.41256	76.664	8.90953e-14	2.49823e-12
ENSG00000253214	ENSG00000253214	105375924	lncRNA	1.1206	0.590848	25.4332	2.27452e-06	8.75442e-06
ENSG00000102921	N4BP1	9683	protein_coding	1.12025	7.57421	72.93	2.53815e-13	6.07088e-12
ENSG00000182054	IDH2	3418	protein_coding	1.11958	5.98226	104.184	7.68117e-17	9.13145e-15
ENSG00000100368	CSF2RB	1439	protein_coding	1.11884	10.0976	47.8427	5.81777e-10	5.22214e-09
ENSG00000059728	MXD1	4084	protein_coding	1.11841	9.6704	43.4888	2.57899e-09	1.97045e-08
ENSG00000189056	RELN	5649	protein_coding	1.11832	-1.50642	17.5978	5.83122e-05	0.000161572
ENSG00000151490	PTPRO	5800	protein_coding	1.11826	3.37532	70.7975	4.6674e-13	1.01213e-11
ENSG00000165457	FOLR2	2350	protein_coding	1.11793	1.40777	60.4767	1.00578e-11	1.47053e-10
ENSG00000102837	OLFM4	10562	protein_coding	1.11695	1.17853	19.4426	2.65873e-05	7.95389e-05
ENSG00000140749	IGSF6	10261	protein_coding	1.11676	7.68468	75.5114	1.2277e-13	3.28682e-12
ENSG00000049245	VAMP3	9341	protein_coding	1.11665	6.09364	63.7018	3.75848e-12	6.07317e-11
ENSG00000135540	NHSL1	57224	protein_coding	1.11639	2.30717	62.0769	6.15081e-12	9.3774e-11
ENSG00000179840	PIK3CD-AS1	644997	lncRNA	1.11602	0.849986	54.842	5.88426e-11	6.92111e-10
ENSG00000092051	JPH4	84502	protein_coding	1.11539	0.298713	37.6569	2.0707e-08	1.27367e-07
ENSG00000108984	MAP2K6	5608	protein_coding	1.11502	5.43875	44.2218	2.00009e-09	1.57492e-08
ENSG00000171132	PRKCE	5581	protein_coding	1.11431	5.42583	80.5526	3.07032e-14	1.05001e-12
ENSG00000132475	H3-3B	3021	protein_coding	1.11347	9.56444	60.1694	1.10171e-11	1.59214e-10
ENSG00000279349	ENSG00000279349	NA	TEC	1.11281	1.50941	28.6316	6.30041e-07	2.75343e-06
ENSG00000147119	CHST7	56548	protein_coding	1.11251	4.52973	73.0332	2.46502e-13	5.935e-12
ENSG00000134575	ACP2	53	protein_coding	1.11126	4.24979	121.325	1.54869e-18	5.15509e-16
ENSG00000158104	HPD	3242	protein_coding	1.11087	-1.58695	14.172	0.000282546	0.000680291
ENSG00000164125	GASK1B	51313	protein_coding	1.11004	5.78381	84.6075	1.03732e-14	4.3161e-13
ENSG00000134716	CYP2J2	1573	protein_coding	1.10975	-0.98188	26.327	1.60976e-06	6.42487e-06
ENSG00000196576	PLXNB2	23654	protein_coding	1.10858	8.4422	88.5559	3.694e-15	1.77347e-13
ENSG00000166743	ACSM1	116285	protein_coding	1.10707	-0.553484	41.2421	5.87271e-09	4.12702e-08
ENSG00000130962	PRRG1	5638	protein_coding	1.10605	-1.37387	22.3876	7.72005e-06	2.62935e-05
ENSG00000104805	NUCB1	4924	protein_coding	1.10605	8.19621	49.074	3.85202e-10	3.61865e-09
ENSG00000185909	KLHDC8B	200942	protein_coding	1.10541	3.9664	48.8519	4.14878e-10	3.86291e-09
ENSG00000068489	PRR11	55771	protein_coding	1.10443	3.51587	75.519	1.2255e-13	3.28533e-12
ENSG00000115956	PLEK	5341	protein_coding	1.10246	8.63237	67.1749	1.33762e-12	2.51791e-11
ENSG00000124688	MAD2L1BP	9587	protein_coding	1.10216	4.17781	82.9347	1.61819e-14	6.26326e-13
ENSG00000167850	CD300C	10871	protein_coding	1.10182	4.63012	68.643	8.70357e-13	1.71936e-11
ENSG00000260903	XKR7	343702	protein_coding	1.1018	0.627635	50.5146	2.40138e-10	2.39085e-09
ENSG00000174749	FAM241A	132720	protein_coding	1.10078	3.96773	55.8362	4.27187e-11	5.21131e-10
ENSG00000250722	SELENOP	6414	protein_coding	1.10019	-0.792486	27.147	1.15879e-06	4.76398e-06
ENSG00000233730	LINC01765	105378916	lncRNA	1.0998	1.05325	25.2454	2.44777e-06	9.34562e-06
ENSG00000180712	LINC02363	728175	lncRNA	1.09874	1.88991	32.3958	1.46213e-07	7.38346e-07
ENSG00000145936	KCNMB1	3779	protein_coding	1.09866	2.45189	81.4186	2.43268e-14	8.76996e-13
ENSG00000230773	ENSG00000230773	NA	lncRNA	1.09808	0.538841	52.5655	1.22789e-10	1.31775e-09
ENSG00000003400	CASP10	843	protein_coding	1.09686	6.54143	77.398	7.27264e-14	2.12367e-12
ENSG00000137449	CPEB2	132864	protein_coding	1.09669	5.86647	52.4177	1.2811e-10	1.36678e-09
ENSG00000167173	C15orf39	56905	protein_coding	1.09481	8.88049	96.3444	5.14615e-16	3.64464e-14
ENSG00000163512	AZI2	64343	protein_coding	1.0925	5.15998	94.3921	8.36826e-16	5.27227e-14
ENSG00000290825	DDX11L2.1	84771	lncRNA	1.09228	-1.50722	12.4077	0.000651626	0.00144539
ENSG00000166527	CLEC4D	338339	protein_coding	1.09213	3.91687	33.9648	8.06621e-08	4.33526e-07
ENSG00000237135	DDX10P1	100421371	processed_pseudogene	1.09136	1.92801	38.435	1.5515e-08	9.80279e-08
ENSG00000122420	PTGFR	5737	protein_coding	1.09044	-1.77955	12.4268	0.000597872	0.00133685
ENSG00000138738	PRDM5	11107	protein_coding	1.08973	3.30614	36.3732	3.2919e-08	1.9303e-07
ENSG00000272506	ENSG00000272506	NA	lncRNA	1.08859	1.52505	24.6415	3.12762e-06	1.16713e-05
ENSG00000086061	DNAJA1	3301	protein_coding	1.08762	6.48697	57.7145	2.36215e-11	3.12223e-10
ENSG00000154305	MIA3	375056	protein_coding	1.08733	6.72361	70.4089	5.21772e-13	1.11811e-11
ENSG00000287263	ENSG00000287263	643977	lncRNA	1.08732	5.66381	61.5267	7.26614e-12	1.08785e-10
ENSG00000223779	ENSG00000223779	NA	unprocessed_pseudogene	1.08658	-1.48201	8.52075	0.00447168	0.00829233
ENSG00000236337	FMR1-IT1	NA	lncRNA	1.08643	0.612306	35.6364	4.33482e-08	2.4764e-07
ENSG00000206557	TRIM71	131405	protein_coding	1.08546	-0.450086	30.3597	3.21937e-07	1.50509e-06
ENSG00000248810	LINC02432	100507639	lncRNA	1.08513	3.568	57.8282	2.28056e-11	3.02841e-10
ENSG00000142494	SLC47A1	55244	protein_coding	1.08469	0.47573	26.1743	1.68423e-06	6.68869e-06
ENSG00000285888	ENSG00000285888	NA	lncRNA	1.0821	-1.74409	16.9161	7.7784e-05	0.000210816
ENSG00000136048	DRAM1	55332	protein_coding	1.08151	4.3192	78.0307	6.11017e-14	1.84618e-12
ENSG00000213722	DDAH2	23564	protein_coding	1.07985	5.02447	75.5217	1.22418e-13	3.28533e-12
ENSG00000287917	ENSG00000287917	105369344	lncRNA	1.07984	2.9233	49.4608	3.38811e-10	3.23304e-09
ENSG00000122862	SRGN	5552	protein_coding	1.07966	9.65195	55.6022	4.60092e-11	5.57583e-10
ENSG00000099985	OSM	5008	protein_coding	1.07835	3.00284	26.7756	1.31569e-06	5.34339e-06
ENSG00000271605	MILR1	284021	protein_coding	1.07808	3.49139	127.416	4.17527e-19	1.98544e-16
ENSG00000134028	ADAMDEC1	27299	protein_coding	1.07782	-1.52418	19.7583	2.38853e-05	7.23001e-05
ENSG00000119522	DENND1A	57706	protein_coding	1.07703	6.6454	73.7191	2.0303e-13	5.03092e-12
ENSG00000011600	TYROBP	7305	protein_coding	1.07637	7.90191	88.1913	4.05962e-15	1.9213e-13
ENSG00000261618	LINC02605	NA	lncRNA	1.07605	-0.527176	27.7801	8.95104e-07	3.76513e-06
ENSG00000149798	CDC42EP2	10435	protein_coding	1.07581	2.37657	32.3825	1.46883e-07	7.41172e-07
ENSG00000204520	MICA	100507436	protein_coding	1.07561	4.98114	76.1136	1.03808e-13	2.84788e-12
ENSG00000152818	UTRN	7402	protein_coding	1.07515	9.41093	66.2161	1.77495e-12	3.20808e-11
ENSG00000153029	MR1	3140	protein_coding	1.07472	6.19197	91.4908	1.74024e-15	9.41897e-14
ENSG00000171954	CYP4F22	126410	protein_coding	1.07442	1.81532	47.8057	5.90268e-10	5.28884e-09
ENSG00000163251	FZD5	7855	protein_coding	1.07408	3.40352	40.7969	6.64432e-09	4.60126e-08
ENSG00000093072	ADA2	51816	protein_coding	1.07363	8.49008	105.088	6.19773e-17	7.98735e-15
ENSG00000256356	HSPA8P5	NA	processed_pseudogene	1.0736	-1.61695	20.2928	1.84207e-05	5.7251e-05
ENSG00000212257	RNU6-1176P	106481551	snRNA	1.07344	0.697284	22.059	9.14733e-06	3.06014e-05
ENSG00000233892	PAIP1P1	100421582	processed_pseudogene	1.07276	0.877198	41.1443	5.88904e-09	4.13558e-08
ENSG00000164308	ERAP2	64167	protein_coding	1.07254	6.81627	90.3805	2.31017e-15	1.20153e-13
ENSG00000253139	ENSG00000253139	NA	lncRNA	1.07188	-1.25145	23.8327	4.41332e-06	1.59853e-05
ENSG00000143546	S100A8	6279	protein_coding	1.07165	9.72001	46.4051	9.46031e-10	8.03322e-09
ENSG00000156273	BACH1	571	protein_coding	1.07088	8.61059	85.9058	7.36803e-15	3.19095e-13
ENSG00000180720	CHRM4	1132	protein_coding	1.07073	-1.47888	24.5687	3.28936e-06	1.22178e-05
ENSG00000284690	CD300H	100130520	protein_coding	1.06945	3.13205	44.073	2.10656e-09	1.64889e-08
ENSG00000172164	SNTB1	6641	protein_coding	1.06901	6.18914	81.3456	2.47817e-14	8.8699e-13
ENSG00000280734	LINC01232	NA	lncRNA	1.06797	3.64157	58.3186	1.95603e-11	2.6254e-10
ENSG00000034510	TMSB10	9168	protein_coding	1.06709	9.56737	63.7688	3.68351e-12	5.9665e-11
ENSG00000289768	ENSG00000289768	NA	protein_coding	1.06707	2.15031	35.4839	4.57554e-08	2.60053e-07
ENSG00000289141	ENSG00000289141	NA	lncRNA	1.06598	-0.941849	13.6981	0.000362143	0.000848214
ENSG00000137364	TPMT	7172	protein_coding	1.06577	3.86934	71.5905	3.71761e-13	8.37071e-12
ENSG00000175591	P2RY2	5029	protein_coding	1.06458	5.02741	75.3636	1.27946e-13	3.41165e-12
ENSG00000246082	NUDT16L2P	NA	transcribed_unitary_pseudogene	1.06426	3.16592	76.1325	1.0332e-13	2.83838e-12
ENSG00000114405	C3orf14	57415	protein_coding	1.0642	-0.402962	39.0078	1.29246e-08	8.32676e-08
ENSG00000173110	HSPA6	3310	protein_coding	1.06418	7.68972	50.3419	2.52942e-10	2.49435e-09
ENSG00000167851	CD300A	11314	protein_coding	1.06344	7.42379	95.0565	7.08792e-16	4.64131e-14
ENSG00000082996	RNF13	11342	protein_coding	1.06339	7.04289	60.3376	1.04611e-11	1.52059e-10
ENSG00000155465	SLC7A7	9056	protein_coding	1.06241	6.81935	105.048	6.25669e-17	8.01017e-15
ENSG00000115525	ST3GAL5	8869	protein_coding	1.06115	5.48865	110.962	1.57644e-17	2.7378e-15
ENSG00000166523	CLEC4E	26253	protein_coding	1.06105	6.18136	29.7111	4.11559e-07	1.88437e-06
ENSG00000100918	REC8	9985	protein_coding	1.06102	5.34877	87.4693	4.89676e-15	2.25341e-13
ENSG00000273213	H3-7	440686	protein_coding	1.0607	0.913942	69.1729	7.32246e-13	1.48925e-11
ENSG00000104518	GSDMD	79792	protein_coding	1.06033	7.24097	83.3193	1.46025e-14	5.70307e-13
ENSG00000205018	ENSG00000205018	NA	lncRNA	1.06019	1.15708	46.8103	8.26499e-10	7.07706e-09
ENSG00000169715	MT1E	4493	protein_coding	1.05946	-0.313229	24.002	4.10236e-06	1.49484e-05
ENSG00000080986	NDC80	10403	protein_coding	1.05922	2.4094	61.7021	6.89322e-12	1.0359e-10
ENSG00000256262	USP30-AS1	NA	lncRNA	1.05894	2.05363	82.2125	1.96653e-14	7.32752e-13
ENSG00000289457	ENSG00000289457	NA	lncRNA	1.05852	2.20654	52.9973	1.06224e-10	1.15993e-09
ENSG00000120690	ELF1	1997	protein_coding	1.0573	7.91292	78.7814	4.97262e-14	1.55908e-12
ENSG00000239948	RN7SL368P	106479357	misc_RNA	1.05654	1.21336	28.8543	5.76558e-07	2.54982e-06
ENSG00000138434	ITPRID2	6744	protein_coding	1.05612	7.00812	63.4959	3.99889e-12	6.41359e-11
ENSG00000249252	C1QTNF7-AS1	101929095	lncRNA	1.05606	-0.297608	18.1179	4.99759e-05	0.000140719
ENSG00000014914	MTMR11	10903	protein_coding	1.05599	3.89237	77.7346	6.62968e-14	1.97329e-12
ENSG00000138621	PPCDC	60490	protein_coding	1.05494	6.15117	71.5942	3.71303e-13	8.36982e-12
ENSG00000104375	STK3	6788	protein_coding	1.05009	3.87079	36.0422	3.71893e-08	2.15601e-07
ENSG00000164327	RICTOR	253260	protein_coding	1.04879	8.24198	51.692	1.62317e-10	1.6902e-09
ENSG00000235298	HNRNPK-AS1	NA	lncRNA	1.0487	-1.77641	10.4002	0.00157297	0.00322772
ENSG00000226337	TMEM252-DT	105376072	lncRNA	1.04857	0.0721875	21.0616	1.39861e-05	4.46571e-05
ENSG00000004809	SLC22A16	85413	protein_coding	1.04587	1.60157	49.4547	3.39893e-10	3.2418e-09
ENSG00000102081	FMR1	2332	protein_coding	1.04546	6.70086	78.3694	5.56697e-14	1.70266e-12
ENSG00000118804	STBD1	8987	protein_coding	1.04503	-0.904323	28.1833	7.69198e-07	3.29736e-06
ENSG00000152242	C18orf25	147339	protein_coding	1.04451	6.48935	53.2878	9.66175e-11	1.06669e-09
ENSG00000117298	ECE1	1889	protein_coding	1.04396	8.31687	71.7275	3.57417e-13	8.14877e-12
ENSG00000273445	ENSG00000273445	NA	lncRNA	1.04371	-0.0181998	43.6345	2.50096e-09	1.91891e-08
ENSG00000068784	SRBD1	55133	protein_coding	1.04314	4.81407	96.3592	5.12736e-16	3.64426e-14
ENSG00000241839	PLEKHO2	80301	protein_coding	1.04299	7.819	89.102	3.20823e-15	1.60187e-13
ENSG00000215841	ENSG00000215841	124902709	lncRNA	1.04101	-1.27454	21.2199	1.31163e-05	4.21631e-05
ENSG00000169026	SLC49A3	84179	protein_coding	1.04047	4.80734	82.7304	1.70883e-14	6.53015e-13
ENSG00000151726	ACSL1	2180	protein_coding	1.04025	9.49084	28.9752	5.4912e-07	2.44254e-06
ENSG00000070501	POLB	5423	protein_coding	1.03943	5.01995	65.5284	2.17662e-12	3.83008e-11
ENSG00000177359	ENSG00000177359	144203	transcribed_unprocessed_pseudogene	1.03905	-1.36823	12.212	0.000640455	0.00142377
ENSG00000152804	HHEX	3087	protein_coding	1.03898	5.25978	135.282	8.09228e-20	5.21352e-17
ENSG00000258920	FOXN3-AS1	400236	lncRNA	1.03814	0.636163	57.6405	2.43198e-11	3.20181e-10
ENSG00000140986	RPL3L	6123	protein_coding	1.03725	-0.433614	15.6739	0.000141578	0.000362979
ENSG00000148737	TCF7L2	6934	protein_coding	1.03645	5.1633	64.6094	2.86276e-12	4.81272e-11
ENSG00000161921	CXCL16	58191	protein_coding	1.03557	5.86854	47.4212	6.70534e-10	5.89952e-09
ENSG00000136436	CALCOCO2	10241	protein_coding	1.03359	7.34412	82.511	1.81211e-14	6.86743e-13
ENSG00000086300	SNX10	29887	protein_coding	1.03324	6.87515	66.2708	1.74643e-12	3.168e-11
ENSG00000154447	SH3RF1	57630	protein_coding	1.03214	2.54917	49.59	3.2462e-10	3.11398e-09
ENSG00000166710	B2M	567	protein_coding	1.03149	11.8197	80.0024	3.56445e-14	1.1728e-12
ENSG00000203363	GPR160P1	NA	processed_pseudogene	1.03111	-0.817219	11.1653	0.00125057	0.00261971
ENSG00000151470	C4orf33	132321	protein_coding	1.03106	3.1652	74.943	1.44001e-13	3.74478e-12
ENSG00000252103	RNU6-917P	106479971	snRNA	1.03083	-1.24126	24.6792	3.10564e-06	1.16045e-05
ENSG00000180891	CUEDC1	404093	protein_coding	1.0303	4.79529	108.867	2.5569e-17	3.98957e-15
ENSG00000197249	SERPINA1	5265	protein_coding	1.02981	9.39472	81.0066	2.71556e-14	9.56528e-13
ENSG00000158773	USF1	7391	protein_coding	1.02907	6.85911	114.632	6.83859e-18	1.45298e-15
ENSG00000160883	HK3	3101	protein_coding	1.02883	8.00356	115.533	5.5837e-18	1.28181e-15
ENSG00000136560	TANK	10010	protein_coding	1.02836	6.89516	56.0027	4.05153e-11	4.98259e-10
ENSG00000119862	LGALSL	29094	protein_coding	1.02828	4.93854	39.0496	1.24131e-08	8.03615e-08
ENSG00000161944	ASGR2	433	protein_coding	1.02723	4.06537	57.3663	2.63506e-11	3.42849e-10
ENSG00000289979	ENSG00000289979	NA	lncRNA	1.02717	-0.737222	29.5695	4.43803e-07	2.01263e-06
ENSG00000265975	ENSG00000265975	NA	lncRNA	1.02665	2.15404	51.4486	1.7591e-10	1.81284e-09
ENSG00000101213	PTK6	5753	protein_coding	1.02618	1.12098	51.2849	1.8601e-10	1.90529e-09
ENSG00000068366	ACSL4	2182	protein_coding	1.0258	7.16597	69.0771	7.67055e-13	1.54744e-11
ENSG00000243414	TICAM2	353376	protein_coding	1.02505	1.57196	69.6247	6.55898e-13	1.35888e-11
ENSG00000249096	LINC02362	NA	lncRNA	1.02491	4.1104	30.6226	2.88745e-07	1.36203e-06
ENSG00000122877	EGR2	1959	protein_coding	1.02315	-0.0459045	21.523	1.15064e-05	3.74032e-05
ENSG00000174600	CMKLR1	1240	protein_coding	1.02155	5.14944	62.2977	5.74588e-12	8.82065e-11
ENSG00000153208	MERTK	10461	protein_coding	1.02137	2.45584	46.0388	1.07234e-09	8.99112e-09
ENSG00000148450	MSRB2	22921	protein_coding	1.02124	3.49378	45.826	1.15267e-09	9.58418e-09
ENSG00000092295	TGM1	7051	protein_coding	1.02107	2.48395	59.9713	1.1719e-11	1.68261e-10
ENSG00000249771	ENSG00000249771	NA	lncRNA	1.02106	-0.576797	29.3768	4.7828e-07	2.15577e-06
ENSG00000235750	KIAA0040	9674	protein_coding	1.02001	7.37819	59.692	1.27659e-11	1.8108e-10
ENSG00000132205	EMILIN2	84034	protein_coding	1.0198	7.47109	84.4453	1.08282e-14	4.459e-13
ENSG00000176871	WSB2	55884	protein_coding	1.01941	5.56027	96.3084	5.19227e-16	3.65141e-14
ENSG00000141497	ZMYND15	84225	protein_coding	1.01907	2.63156	39.6365	1.00558e-08	6.6612e-08
ENSG00000187231	SESTD1	91404	protein_coding	1.01868	5.17162	71.2605	4.08523e-13	9.10605e-12
ENSG00000198883	PNMA5	114824	protein_coding	1.01673	-1.65699	15.9927	0.000124148	0.000322346
ENSG00000148841	ITPRIP	85450	protein_coding	1.01582	7.6911	61.7896	6.70609e-12	1.01159e-10
ENSG00000179542	SLITRK4	139065	protein_coding	1.01509	2.01691	46.2226	1.00755e-09	8.51215e-09
ENSG00000110077	MS4A6A	64231	protein_coding	1.01508	6.77311	76.8626	8.43266e-14	2.38889e-12
ENSG00000111961	SASH1	23328	protein_coding	1.01401	3.80009	65.542	2.16832e-12	3.81884e-11
ENSG00000186047	DLEU7	220107	protein_coding	1.01244	1.19586	41.5454	5.11365e-09	3.6501e-08
ENSG00000102096	PIM2	11040	protein_coding	1.01044	7.41681	78.6325	5.1795e-14	1.60879e-12
ENSG00000179388	EGR3	1960	protein_coding	1.01005	0.938937	22.4972	7.60484e-06	2.59409e-05
ENSG00000135211	TMEM60	85025	protein_coding	1.01003	3.07018	65.6734	2.08565e-12	3.68952e-11
ENSG00000142599	RERE	473	protein_coding	1.01	8.49851	58.0697	2.11361e-11	2.8255e-10
ENSG00000237827	RPS15AP29	100128863	processed_pseudogene	1.00966	1.72652	23.3269	5.37941e-06	1.90323e-05
ENSG00000185168	LINC00482	NA	lncRNA	1.00697	1.25705	41.0364	6.11289e-09	4.27624e-08
ENSG00000183307	TMEM121B	27439	protein_coding	1.00549	4.27701	56.7172	3.23227e-11	4.08059e-10
ENSG00000104856	RELB	5971	protein_coding	1.005	5.75832	80.1427	3.43126e-14	1.14406e-12
ENSG00000100399	CHADL	150356	protein_coding	1.00422	0.17847	11.964	0.000822426	0.00178868
ENSG00000148110	MFSD14B	84641	protein_coding	1.00409	6.52787	82.269	1.93347e-14	7.23133e-13
ENSG00000234745	HLA-B	3106	protein_coding	1.00383	12.0116	74.9145	1.45072e-13	3.76282e-12
ENSG00000197582	GPX1P1	NA	processed_pseudogene	1.00345	3.8043	21.9351	8.14212e-06	2.75571e-05
ENSG00000102218	RP2	6102	protein_coding	1.00282	6.04391	82.9058	1.63056e-14	6.29893e-13
ENSG00000207991	MIR601	693186	miRNA	1.00167	0.137095	27.9333	8.34097e-07	3.53986e-06
ENSG00000118495	PLAGL1	5325	protein_coding	1.00128	4.87839	55.172	5.27636e-11	6.29883e-10
ENSG00000069849	ATP1B3	483	protein_coding	1.00096	4.77828	65.5061	2.19105e-12	3.84869e-11
ENSG00000101577	LPIN2	9663	protein_coding	1.00049	8.4665	69.0052	7.83258e-13	1.56903e-11
ENSG00000120899	PTK2B	2185	protein_coding	1.0004	9.24833	63.5846	3.89349e-12	6.27102e-11
ENSG00000179088	C12orf42	374470	protein_coding	-1.00003	1.61671	69.2102	7.39934e-13	1.49878e-11
ENSG00000226766	FABP7P1	NA	processed_pseudogene	-1.00033	-1.34287	18.5769	4.07238e-05	0.000116769
ENSG00000126351	THRA	7067	protein_coding	-1.00075	5.13208	62.2044	5.911e-12	9.03939e-11
ENSG00000173611	SCAI	286205	protein_coding	-1.00092	3.35696	93.1989	1.12988e-15	6.77657e-14
ENSG00000272555	ENSG00000272555	NA	lncRNA	-1.00115	-1.43296	13.8458	0.000324345	0.000769246
ENSG00000173258	ZNF483	158399	protein_coding	-1.00236	3.36851	60.6998	9.36185e-12	1.37179e-10
ENSG00000227704	ENSG00000227704	NA	lncRNA	-1.00368	-0.660049	28.0221	8.15086e-07	3.4695e-06
ENSG00000259940	ENSG00000259940	NA	lncRNA	-1.0038	-0.463998	35.9468	3.92522e-08	2.26574e-07
ENSG00000180447	GAS1	2619	protein_coding	-1.0041	-0.326071	20.7724	1.58717e-05	5.00143e-05
ENSG00000204219	TCEA3	6920	protein_coding	-1.00411	2.40369	47.9592	5.59846e-10	5.04341e-09
ENSG00000243896	OR2A7	401427	protein_coding	-1.00443	-1.03691	23.1815	5.47735e-06	1.93377e-05
ENSG00000255274	SMIM35	100526771	protein_coding	-1.00481	0.0638294	29.9154	3.84074e-07	1.77326e-06
ENSG00000228340	MIR646HG	284757	lncRNA	-1.00517	4.32229	48.3385	4.92585e-10	4.50453e-09
ENSG00000257298	ENSG00000257298	NA	lncRNA	-1.00555	-1.18051	16.2376	0.000115648	0.000301965
ENSG00000125498	KIR2DL1	3802	protein_coding	-1.00585	0.865007	23.0244	6.12318e-06	2.13536e-05
ENSG00000186854	TRABD2A	129293	protein_coding	-1.00589	5.59165	65.8616	1.97151e-12	3.51562e-11
ENSG00000158747	NBL1	4681	protein_coding	-1.00629	1.37089	42.8728	3.21057e-09	2.39617e-08
ENSG00000163491	NEK10	152110	protein_coding	-1.00678	-0.48931	30.4299	3.1741e-07	1.48705e-06
ENSG00000168824	NSG1	27065	protein_coding	-1.00765	3.06444	35.2092	5.06554e-08	2.85707e-07
ENSG00000196739	COL27A1	85301	protein_coding	-1.00811	-0.934846	14.7459	0.000219618	0.000541209
ENSG00000135423	GLS2	27165	protein_coding	-1.00818	0.239821	35.9592	3.86584e-08	2.23469e-07
ENSG00000151208	DLG5	9231	protein_coding	-1.00888	3.77495	43.4153	2.64615e-09	2.01944e-08
ENSG00000268480	NFILZ	105372267	protein_coding	-1.00898	1.0681	40.0383	8.75243e-09	5.87773e-08
ENSG00000150672	DLG2	1740	protein_coding	-1.00971	0.748173	49.2473	3.65522e-10	3.45164e-09
ENSG00000286965	ENSG00000286965	NA	lncRNA	-1.00986	0.572081	18.7706	3.73723e-05	0.000107986
ENSG00000121753	ADGRB2	576	protein_coding	-1.0105	0.999882	23.8138	4.39888e-06	1.59387e-05
ENSG00000253305	PCDHGB6	56100	protein_coding	-1.01094	-0.541228	22.6558	7.08404e-06	2.43431e-05
ENSG00000149328	GLB1L2	89944	protein_coding	-1.01101	0.239774	22.007	9.39958e-06	3.13351e-05
ENSG00000264468	MIR4520-1	100616401	miRNA	-1.0112	-1.26275	17.2928	7.2054e-05	0.000196405
ENSG00000119608	PROX2	283571	protein_coding	-1.01172	-0.949206	16.0126	0.000126039	0.000326577
ENSG00000284373	TAF11L2	391742	protein_coding	-1.01186	-1.0138	14.6223	0.000237921	0.000582044
ENSG00000006704	GTF2IRD1	9569	protein_coding	-1.01198	-1.58271	12.8751	0.000520498	0.00117982
ENSG00000283529	ENSG00000283529	NA	transcribed_unprocessed_pseudogene	-1.012	-1.89249	7.74779	0.00629128	0.0112903
ENSG00000266145	RHOT1P1	100462813	processed_pseudogene	-1.01246	-0.603588	23.1656	5.81921e-06	2.03969e-05
ENSG00000287074	ENSG00000287074	NA	lncRNA	-1.01309	0.328697	43.532	2.56078e-09	1.95878e-08
ENSG00000261754	ENSG00000261754	NA	lncRNA	-1.01357	0.811244	34.3703	6.94736e-08	3.79313e-07
ENSG00000214999	ENSG00000214999	NA	lncRNA	-1.01509	0.982559	42.5564	3.58429e-09	2.64055e-08
ENSG00000237248	LINC00987	100499405	lncRNA	-1.01519	2.10587	32.3529	1.48598e-07	7.48499e-07
ENSG00000171368	TPPP	11076	protein_coding	-1.01577	1.65872	37.3137	2.33471e-08	1.41772e-07
ENSG00000289731	FAM153B	NA	lncRNA	-1.01611	3.2915	43.7864	2.3274e-09	1.80586e-08
ENSG00000165138	ANKS6	203286	protein_coding	-1.01634	3.0105	80.4573	3.15273e-14	1.06904e-12
ENSG00000261040	WFDC21P	NA	transcribed_unitary_pseudogene	-1.0164	-1.54791	13.3629	0.000405774	0.00094107
ENSG00000213809	KLRK1	22914	protein_coding	-1.01661	2.46589	31.4265	2.11801e-07	1.02922e-06
ENSG00000247287	PRKCH-AS1	121233923	lncRNA	-1.01734	2.05597	56.8435	3.1097e-11	3.9458e-10
ENSG00000213557	ENSG00000213557	392382	processed_pseudogene	-1.01756	-0.708137	19.0475	3.34599e-05	9.78278e-05
ENSG00000149557	FEZ1	9638	protein_coding	-1.01784	1.37187	24.9387	2.77098e-06	1.04656e-05
ENSG00000143869	GDF7	151449	protein_coding	-1.01802	1.88164	49.6883	3.15498e-10	3.03962e-09
ENSG00000159433	STARD9	57519	protein_coding	-1.01857	3.96218	58.9934	1.58531e-11	2.18357e-10
ENSG00000237471	ENSG00000237471	102723446	lncRNA	-1.01931	-1.06281	24.3301	3.44386e-06	1.2749e-05
ENSG00000082293	COL19A1	1310	protein_coding	-1.01933	3.15311	99.999	2.10138e-16	1.89904e-14
ENSG00000234770	GULOP	NA	unitary_pseudogene	-1.01974	-0.975812	15.1776	0.000185046	0.000463359
ENSG00000177338	LINC00469	NA	lncRNA	-1.01976	-1.52795	15.0936	0.000179602	0.000450572
ENSG00000249526	ENSG00000249526	NA	lncRNA	-1.01996	-0.0456176	25.3774	2.33092e-06	8.95597e-06
ENSG00000172967	XKR3	150165	protein_coding	-1.02023	-0.732943	19.5284	2.00568e-05	6.16744e-05
ENSG00000164056	SPRY1	10252	protein_coding	-1.02039	0.646658	49.9465	2.90306e-10	2.82829e-09
ENSG00000221739	MIR1203	100302211	miRNA	-1.02069	-0.99334	23.8346	4.42481e-06	1.60211e-05
ENSG00000280119	ENSG00000280119	285097	TEC	-1.02092	-0.411005	21.8418	1.01055e-05	3.34205e-05
ENSG00000204934	ATP6V0E2-AS1	401431	lncRNA	-1.02286	2.13144	49.2756	3.60593e-10	3.4164e-09
ENSG00000263603	ENSG00000263603	NA	lncRNA	-1.02319	-1.2898	18.9022	3.53202e-05	0.00010274
ENSG00000279600	ENSG00000279600	NA	TEC	-1.02325	-0.504149	23.516	5.03223e-06	1.79567e-05
ENSG00000211843	TRAJ46	28709	TR_J_gene	-1.02361	0.261531	26.0616	1.76231e-06	6.95453e-06
ENSG00000151612	ZNF827	152485	protein_coding	-1.02445	4.01368	89.7285	2.73114e-15	1.39504e-13
ENSG00000267767	LINC01801	400685	lncRNA	-1.02462	1.08793	38.9783	1.27651e-08	8.24263e-08
ENSG00000172985	SH3RF3	344558	protein_coding	-1.02487	3.33679	46.9822	7.78017e-10	6.7354e-09
ENSG00000111678	C12orf57	113246	protein_coding	-1.02549	5.35668	59.6243	1.30361e-11	1.84389e-10
ENSG00000289212	ENSG00000289212	NA	lncRNA	-1.02591	-0.383247	34.4644	6.82542e-08	3.73268e-07
ENSG00000230910	ADGRB3-DT	NA	lncRNA	-1.0261	-0.622029	16.0724	0.000122062	0.000317219
ENSG00000227001	NBPF2P	NA	unprocessed_pseudogene	-1.02614	-1.69331	11.8596	0.000860621	0.00186142
ENSG00000145850	TIMD4	91937	protein_coding	-1.02628	-0.224589	23.4112	5.24478e-06	1.8622e-05
ENSG00000218730	ENSG00000218730	NA	processed_pseudogene	-1.02784	-0.214911	24.7446	3.02957e-06	1.13414e-05
ENSG00000135414	GDF11	10220	protein_coding	-1.02795	3.58427	69.7105	6.38547e-13	1.32844e-11
ENSG00000168646	AXIN2	8313	protein_coding	-1.02816	3.32076	71.2403	4.11088e-13	9.15301e-12
ENSG00000143434	SEMA6C	10500	protein_coding	-1.02904	2.15985	57.0505	2.9133e-11	3.73456e-10
ENSG00000174348	PODN	127435	protein_coding	-1.02948	0.179576	20.4029	1.85522e-05	5.75976e-05
ENSG00000256937	KRT17P8	NA	processed_pseudogene	-1.03007	2.68385	28.2296	7.37124e-07	3.1776e-06
ENSG00000260400	ENSG00000260400	NA	lncRNA	-1.03094	-0.187327	32.722	1.30832e-07	6.69479e-07
ENSG00000254275	LINC00824	NA	lncRNA	-1.03183	-1.16518	19.181	3.09319e-05	9.11303e-05
ENSG00000163637	PRICKLE2	166336	protein_coding	-1.03191	-0.176015	26.0141	1.7824e-06	7.0227e-06
ENSG00000228956	SATB1-AS1	NA	lncRNA	-1.03212	3.60101	92.5929	1.31649e-15	7.64331e-14
ENSG00000279447	ENSG00000279447	NA	TEC	-1.03264	1.60025	41.5157	5.16746e-09	3.68062e-08
ENSG00000214776	ENSG00000214776	NA	transcribed_unprocessed_pseudogene	-1.03271	-1.70659	9.58218	0.00287951	0.00556346
ENSG00000182809	CRIP2	1397	protein_coding	-1.03292	3.02261	47.6162	6.28223e-10	5.58384e-09
ENSG00000164683	HEY1	23462	protein_coding	-1.03313	0.0319101	11.954	0.000826695	0.0017968
ENSG00000288927	ENSG00000288927	NA	lncRNA	-1.03322	-1.53314	15.118	0.00018876	0.00047177
ENSG00000064309	CDON	50937	protein_coding	-1.03333	0.664621	34.2177	7.36453e-08	3.99252e-07
ENSG00000230747	ENSG00000230747	NA	lncRNA	-1.03375	0.42377	36.5748	3.07778e-08	1.81809e-07
ENSG00000280953	LINC01163	101927381	lncRNA	-1.03444	-0.569851	20.1522	2.07516e-05	6.36344e-05
ENSG00000258511	LINC02295	NA	lncRNA	-1.03605	0.785527	47.7981	5.96457e-10	5.33711e-09
ENSG00000271781	ENSG00000271781	NA	lncRNA	-1.03688	-0.724003	26.0996	1.74655e-06	6.90326e-06
ENSG00000279147	ENSG00000279147	NA	TEC	-1.03751	-1.6346	12.8132	0.000541959	0.0012236
ENSG00000214711	CAPN14	440854	protein_coding	-1.03811	-0.423727	28.7617	6.06417e-07	2.66652e-06
ENSG00000100505	TRIM9	114088	protein_coding	-1.0398	0.902358	20.9814	1.44324e-05	4.59207e-05
ENSG00000260296	ENSG00000260296	NA	lncRNA	-1.03987	0.0831506	35.2952	4.9474e-08	2.79439e-07
ENSG00000230470	ENSG00000230470	NA	lncRNA	-1.03999	-1.3908	15.7935	0.000137079	0.00035271
ENSG00000167695	TLCD3A	79850	protein_coding	-1.04042	-0.475235	27.1369	1.15475e-06	4.74929e-06
ENSG00000080573	COL5A3	50509	protein_coding	-1.04069	3.62089	46.937	7.9201e-10	6.84466e-09
ENSG00000169992	NLGN2	57555	protein_coding	-1.04088	2.10137	55.7255	4.4297e-11	5.38139e-10
ENSG00000145700	ANKRD31	256006	protein_coding	-1.04102	-0.374726	41.2177	5.88046e-09	4.13101e-08
ENSG00000211839	TRAJ50	28705	TR_J_gene	-1.04245	-0.694687	23.3598	5.38158e-06	1.90367e-05
ENSG00000175920	DOK7	285489	protein_coding	-1.04287	0.636033	39.3248	1.13378e-08	7.41207e-08
ENSG00000245261	ENSG00000245261	NA	lncRNA	-1.04293	-0.840069	21.6268	1.11139e-05	3.6275e-05
ENSG00000131686	CA6	765	protein_coding	-1.0432	-1.11776	23.426	4.77527e-06	1.71193e-05
ENSG00000184349	EFNA5	1946	protein_coding	-1.04331	-0.694715	17.1523	7.5602e-05	0.000205376
ENSG00000204677	FAM153CP	653316	lncRNA	-1.04397	1.50603	49.014	3.9635e-10	3.70818e-09
ENSG00000228835	ENSG00000228835	NA	lncRNA	-1.04438	-0.69179	24.646	3.16808e-06	1.18069e-05
ENSG00000201343	Y_RNA.47	NA	misc_RNA	-1.04463	-1.57207	18.7278	3.41463e-05	9.95869e-05
ENSG00000229668	ENSG00000229668	NA	processed_pseudogene	-1.04519	-1.46739	13.8295	0.000340341	0.000802893
ENSG00000133067	LGR6	59352	protein_coding	-1.0453	2.66517	23.3496	5.32602e-06	1.88609e-05
ENSG00000246526	LINC02481	339988	lncRNA	-1.04551	2.18929	50.505	2.39923e-10	2.3899e-09
ENSG00000290922	ENSG00000290922	101927202	lncRNA	-1.04696	-1.43062	15.7182	0.000143249	0.000366933
ENSG00000170264	FAM161A	84140	protein_coding	-1.04793	-0.113638	43.1946	2.91347e-09	2.1981e-08
ENSG00000180730	SHISA2	387914	protein_coding	-1.04843	-0.906636	20.4904	1.71289e-05	5.36121e-05
ENSG00000187690	EZHIP	340602	protein_coding	-1.04898	-1.37876	20.0762	2.10678e-05	6.45036e-05
ENSG00000174945	AMZ1	155185	protein_coding	-1.04902	0.494149	35.0218	5.47947e-08	3.05687e-07
ENSG00000174171	ENSG00000174171	105370792	lncRNA	-1.05091	2.76984	33.7729	8.67235e-08	4.62989e-07
ENSG00000039560	RAI14	26064	protein_coding	-1.05224	-0.886906	18.179	4.83394e-05	0.000136457
ENSG00000107282	APBA1	320	protein_coding	-1.05255	0.790413	48.1145	5.34602e-10	4.84622e-09
ENSG00000133055	MYBPH	4608	protein_coding	-1.05316	1.01006	38.1309	1.74436e-08	1.09245e-07
ENSG00000126217	MCF2L	23263	protein_coding	-1.05345	3.49147	88.0599	4.20238e-15	1.97948e-13
ENSG00000179455	MKRN3	7681	protein_coding	-1.05366	0.355229	49.9051	3.01115e-10	2.91652e-09
ENSG00000280207	ENSG00000280207	NA	lncRNA	-1.05376	-1.66256	16.7049	9.01938e-05	0.000241145
ENSG00000053328	METTL24	728464	protein_coding	-1.05477	-1.67867	12.9853	0.00049372	0.00112487
ENSG00000261934	PCDHGA9	56107	protein_coding	-1.05484	-1.65218	16.6064	9.14549e-05	0.000244189
ENSG00000226530	ENSG00000226530	NA	lncRNA	-1.05487	0.688113	43.2343	2.83452e-09	2.14517e-08
ENSG00000170442	KRT86	3892	protein_coding	-1.05563	-1.45382	9.65115	0.00245488	0.0048143
ENSG00000122043	LINC00544	NA	lncRNA	-1.05604	0.276128	38.473	1.54158e-08	9.74936e-08
ENSG00000021300	PLEKHB1	58473	protein_coding	-1.05692	3.73279	52.4562	1.26539e-10	1.35147e-09
ENSG00000273415	LINC02725	105369563	lncRNA	-1.05768	-1.65371	20.8309	1.46278e-05	4.64904e-05
ENSG00000250410	LRP2BP-AS1	NA	lncRNA	-1.05807	-1.33256	17.207	7.42219e-05	0.000201901
ENSG00000290084	ENSG00000290084	NA	lncRNA	-1.05831	0.349225	23.0769	5.98562e-06	2.09214e-05
ENSG00000183542	KLRC4	8302	protein_coding	-1.05903	0.770224	29.6432	4.2557e-07	1.94052e-06
ENSG00000213373	LINC00671	388387	lncRNA	-1.05945	0.238113	18.5783	4.07391e-05	0.000116785
ENSG00000271964	ENSG00000271964	NA	lncRNA	-1.05954	1.78672	37.3238	2.32418e-08	1.41261e-07
ENSG00000289036	ENSG00000289036	NA	lncRNA	-1.0604	-1.82028	5.42496	0.0212935	0.0339811
ENSG00000291139	DPY19L2P2	349152	lncRNA	-1.06139	1.57234	69.0691	7.70997e-13	1.55225e-11
ENSG00000186231	KLHL32	114792	protein_coding	-1.06216	0.163378	37.9597	1.86135e-08	1.15882e-07
ENSG00000162572	SCNN1D	6339	protein_coding	-1.06216	1.94446	55.5932	4.61994e-11	5.59548e-10
ENSG00000228423	ENSG00000228423	NA	lncRNA	-1.06268	-0.677562	22.1827	8.77951e-06	2.95193e-05
ENSG00000285535	ENSG00000285535	NA	lncRNA	-1.06279	0.932934	59.7598	1.26221e-11	1.79294e-10
ENSG00000222078	RN7SKP110	106480867	misc_RNA	-1.06288	-0.142379	32.5507	1.39794e-07	7.09683e-07
ENSG00000276564	ENSG00000276564	NA	lncRNA	-1.06348	-0.91848	28.6183	6.4816e-07	2.82705e-06
ENSG00000247011	ENSG00000247011	NA	lncRNA	-1.06363	-0.665926	16.7726	9.07611e-05	0.000242532
ENSG00000282651	IGHV5-10-1	NA	IG_V_gene	-1.0644	-0.668902	22.2746	1.14904e-05	3.73697e-05
ENSG00000171219	CDC42BPG	55561	protein_coding	-1.06542	3.13089	71.6296	3.67765e-13	8.32075e-12
ENSG00000286389	ENSG00000286389	105373289	lncRNA	-1.06598	-0.527011	22.3535	8.16432e-06	2.76275e-05
ENSG00000103253	HAGHL	84264	protein_coding	-1.06599	2.37261	66.4627	1.65202e-12	3.02422e-11
ENSG00000148019	CEP78	84131	protein_coding	-1.06617	4.98908	70.3242	5.34687e-13	1.13846e-11
ENSG00000070985	TRPM5	29850	protein_coding	-1.06624	0.210114	37.9261	1.88756e-08	1.17258e-07
ENSG00000278962	ENSG00000278962	NA	TEC	-1.06625	0.612942	44.7353	1.68939e-09	1.35178e-08
ENSG00000157404	KIT	3815	protein_coding	-1.06635	1.51137	34.2079	7.37067e-08	3.99476e-07
ENSG00000278665	ENSG00000278665	NA	unprocessed_pseudogene	-1.06757	-0.936944	21.7916	1.02715e-05	3.38799e-05
ENSG00000150687	PRSS23	11098	protein_coding	-1.06877	3.26348	24.9655	2.73792e-06	1.03642e-05
ENSG00000133800	LYVE1	10894	protein_coding	-1.06895	-0.168694	18.7528	3.78538e-05	0.000109283
ENSG00000263456	MIR5189	100847057	miRNA	-1.06928	-0.894914	19.5869	2.64888e-05	7.92918e-05
ENSG00000262001	DLGAP1-AS2	NA	lncRNA	-1.06943	1.58063	65.802	2.01174e-12	3.58098e-11
ENSG00000272264	ENSG00000272264	NA	lncRNA	-1.07033	-0.327705	47.3991	6.94649e-10	6.09022e-09
ENSG00000274210	RNVU1-27	124904621	snRNA	-1.07065	-0.164644	32.6471	1.34621e-07	6.86056e-07
ENSG00000129946	SHC2	25759	protein_coding	-1.07105	-1.69172	14.0192	0.000282189	0.000679677
ENSG00000289120	ENSG00000289120	NA	lncRNA	-1.07125	-0.994604	21.1227	1.35577e-05	4.3435e-05
ENSG00000173862	ENSG00000173862	55025	lncRNA	-1.07143	-1.56771	18.5887	3.9647e-05	0.000113932
ENSG00000183421	RIPK4	54101	protein_coding	-1.07163	-0.852223	14.0892	0.000295692	0.000708696
ENSG00000137261	KIAA0319	9856	protein_coding	-1.07178	2.32879	29.1492	5.13051e-07	2.29591e-06
ENSG00000278879	ENSG00000278879	NA	TEC	-1.07192	0.38309	56.899	3.12389e-11	3.9613e-10
ENSG00000185920	PTCH1	5727	protein_coding	-1.07255	4.73696	54.9669	5.63355e-11	6.66942e-10
ENSG00000141542	RAB40B	10966	protein_coding	-1.07275	1.00332	43.9689	2.19098e-09	1.70931e-08
ENSG00000197093	GAL3ST4	79690	protein_coding	-1.0729	2.26299	66.8531	1.47245e-12	2.73052e-11
ENSG00000164542	MATCAP2	23366	protein_coding	-1.07292	-1.60564	16.2922	0.0001101	0.000288609
ENSG00000138615	CILP	8483	protein_coding	-1.07301	-0.799789	21.0376	1.42201e-05	4.53159e-05
ENSG00000150045	KLRF1	51348	protein_coding	-1.0732	3.5698	33.6351	9.13309e-08	4.8435e-07
ENSG00000280099	ENSG00000280099	NA	TEC	-1.07352	-1.64134	22.5114	7.09935e-06	2.43874e-05
ENSG00000229330	ENSG00000229330	NA	lncRNA	-1.07354	-0.911277	26.8396	1.31039e-06	5.32365e-06
ENSG00000178636	MRPL42P1	NA	transcribed_processed_pseudogene	-1.07356	-1.3641	21.8723	9.75006e-06	3.24061e-05
ENSG00000279829	ENSG00000279829	NA	TEC	-1.07418	-1.43113	15.4826	0.00016025	0.000405693
ENSG00000162591	MEGF6	1953	protein_coding	-1.07448	6.73853	68.3755	9.40933e-13	1.846e-11
ENSG00000233411	ENSG00000233411	NA	lncRNA	-1.07454	1.4021	31.3305	2.19947e-07	1.06517e-06
ENSG00000104728	ARHGEF10	9639	protein_coding	-1.07504	-0.637241	22.1281	8.94729e-06	3.00173e-05
ENSG00000291112	ENSG00000291112	NA	lncRNA	-1.07534	0.679183	51.2858	1.86635e-10	1.90857e-09
ENSG00000289148	ENSG00000289148	NA	lncRNA	-1.07584	-1.27759	22.0144	9.44156e-06	3.14593e-05
ENSG00000251381	LINC00958	100506305	lncRNA	-1.07601	-0.307245	22.5614	1.08692e-05	3.55926e-05
ENSG00000258768	ENSG00000258768	NA	lncRNA	-1.07642	0.223019	52.918	1.10529e-10	1.20299e-09
ENSG00000255847	ENSG00000255847	NA	lncRNA	-1.07653	1.21098	37.8389	1.92772e-08	1.19567e-07
ENSG00000160111	CPAMD8	27151	protein_coding	-1.07767	3.17042	42.7634	3.32243e-09	2.46951e-08
ENSG00000116983	HPCAL4	51440	protein_coding	-1.07775	2.13376	31.8833	1.77795e-07	8.80684e-07
ENSG00000225756	DBH-AS1	138948	lncRNA	-1.07786	0.984513	45.8185	1.16049e-09	9.6371e-09
ENSG00000244479	OR2A1-AS1	NA	lncRNA	-1.07794	0.80704	54.0527	7.63363e-11	8.68711e-10
ENSG00000250673	REELD1	345051	protein_coding	-1.078	-0.632629	28.8411	5.89569e-07	2.60103e-06
ENSG00000175262	C1orf127	148345	protein_coding	-1.07828	-0.745529	25.6759	2.08457e-06	8.09824e-06
ENSG00000120645	IQSEC3	440073	protein_coding	-1.07875	0.430499	23.9757	3.76109e-06	1.38209e-05
ENSG00000116667	C1orf21	81563	protein_coding	-1.07882	3.33308	43.9113	2.22766e-09	1.73454e-08
ENSG00000226800	CACTIN-AS1	404665	lncRNA	-1.07915	-0.219305	39.8809	9.44142e-09	6.28337e-08
ENSG00000272989	LINC02012	NA	lncRNA	-1.08005	-0.856097	22.9257	6.42016e-06	2.22881e-05
ENSG00000123570	RAB9B	51209	protein_coding	-1.08158	-1.27503	26.6735	1.40697e-06	5.68596e-06
ENSG00000149527	PLCH2	9651	protein_coding	-1.08246	4.18658	51.4595	1.75164e-10	1.80608e-09
ENSG00000184731	FAM110C	642273	protein_coding	-1.08361	-0.528886	27.8562	8.67957e-07	3.66563e-06
ENSG00000290045	ENSG00000290045	NA	lncRNA	-1.08383	-1.59403	14.7987	0.000215124	0.00053095
ENSG00000166313	APBB1	322	protein_coding	-1.08441	5.20338	69.3222	7.14387e-13	1.46036e-11
ENSG00000176720	BOK	666	protein_coding	-1.08451	1.30845	22.1278	8.80604e-06	2.95985e-05
ENSG00000197763	TXNRD3	114112	protein_coding	-1.08556	0.426457	53.4238	9.35449e-11	1.03467e-09
ENSG00000135318	NT5E	4907	protein_coding	-1.08582	3.20348	80.9565	2.75452e-14	9.6177e-13
ENSG00000161681	SHANK1	50944	protein_coding	-1.08667	0.669846	39.1451	1.21367e-08	7.87503e-08
ENSG00000125740	FOSB	2354	protein_coding	-1.08744	1.83595	27.3577	1.04276e-06	4.32701e-06
ENSG00000256155	LINC02598	NA	lncRNA	-1.08789	-1.32554	26.0173	1.65017e-06	6.5665e-06
ENSG00000100100	PIK3IP1	113791	protein_coding	-1.08801	7.14293	73.8229	1.97167e-13	4.92843e-12
ENSG00000115468	EFHD1	80303	protein_coding	-1.08943	-0.807868	25.4038	2.26021e-06	8.70941e-06
ENSG00000142156	COL6A1	1291	protein_coding	-1.0895	1.58206	58.5371	1.83296e-11	2.48863e-10
ENSG00000169439	SDC2	6383	protein_coding	-1.09007	0.860837	26.2122	1.6573e-06	6.59093e-06
ENSG00000230091	TMEM254-AS1	NA	lncRNA	-1.09008	-0.606746	31.5204	2.08293e-07	1.01415e-06
ENSG00000290036	ENSG00000290036	105369656	lncRNA	-1.09037	-1.41902	15.3464	0.000165436	0.000417817
ENSG00000283378	CNTNAP3C	79937	protein_coding	-1.09053	2.83576	28.1037	7.75542e-07	3.32021e-06
ENSG00000177045	SIX5	147912	protein_coding	-1.0909	0.0371852	31.8975	1.78527e-07	8.83432e-07
ENSG00000240137	ERICH6-AS1	101928085	lncRNA	-1.09107	1.2277	64.6178	2.86656e-12	4.8148e-11
ENSG00000248544	ENSG00000248544	NA	lncRNA	-1.09138	-1.65917	12.5115	0.000621326	0.00138479
ENSG00000132681	ATP1A4	480	protein_coding	-1.09171	-1.20655	21.2133	9.8016e-06	3.25449e-05
ENSG00000179846	NKPD1	284353	protein_coding	-1.09188	-0.517166	20.2547	1.98329e-05	6.10499e-05
ENSG00000229299	ZBTB46-AS2	NA	lncRNA	-1.09222	-0.277366	33.9623	8.20653e-08	4.40594e-07
ENSG00000101842	VSIG1	340547	protein_coding	-1.09239	2.8649	68.039	1.03891e-12	2.02037e-11
ENSG00000065717	TLE2	7089	protein_coding	-1.093	2.77014	59.6432	1.29685e-11	1.83563e-10
ENSG00000290462	CYP4F35P	284233	lncRNA	-1.09302	-1.09897	17.9011	5.46462e-05	0.000152493
ENSG00000273203	ENSG00000273203	NA	lncRNA	-1.09352	-1.72038	15.4938	0.000150549	0.00038376
ENSG00000010310	GIPR	2696	protein_coding	-1.09413	2.25662	32.1619	1.59799e-07	7.99949e-07
ENSG00000224606	TGFA-IT1	100874273	lncRNA	-1.09421	-1.29606	13.3663	0.000425091	0.000982402
ENSG00000158113	LRRC43	254050	protein_coding	-1.09543	-0.276748	20.0947	2.11895e-05	6.4808e-05
ENSG00000261448	ENSG00000261448	102723692	lncRNA	-1.09597	-1.07547	24.5068	3.33172e-06	1.23636e-05
ENSG00000250415	ENSG00000250415	NA	lncRNA	-1.09615	-1.28167	18.6796	3.90908e-05	0.000112496
ENSG00000260306	ENSG00000260306	NA	lncRNA	-1.09676	0.11156	50.9334	2.12234e-10	2.14729e-09
ENSG00000255495	ENSG00000255495	NA	lncRNA	-1.09699	0.0570318	47.9837	6.24559e-10	5.56117e-09
ENSG00000154529	CNTNAP3B	728577	protein_coding	-1.09709	-1.46699	11.1637	0.00116719	0.00245949
ENSG00000225643	ENSG00000225643	NA	lncRNA	-1.09822	-0.371643	28.4927	6.74332e-07	2.92905e-06
ENSG00000235532	LINC00402	100507612	lncRNA	-1.09939	2.86403	67.4053	1.25096e-12	2.37493e-11
ENSG00000137968	SLC44A5	204962	protein_coding	-1.10059	-1.4227	18.1984	5.8095e-05	0.000161037
ENSG00000271109	LINC03049	126568845	lncRNA	-1.10088	2.01113	64.7748	2.72911e-12	4.63485e-11
ENSG00000159904	ZNF890P	NA	transcribed_unprocessed_pseudogene	-1.10152	-0.309	32.7251	1.28687e-07	6.59516e-07
ENSG00000234572	LINC01800	101927438	lncRNA	-1.10226	-0.269251	41.3245	5.64145e-09	3.98272e-08
ENSG00000007264	MATK	4145	protein_coding	-1.10231	5.66149	39.9448	9.00107e-09	6.03253e-08
ENSG00000286831	ENSG00000286831	NA	lncRNA	-1.10245	-0.557371	27.8294	8.73663e-07	3.68429e-06
ENSG00000266378	ENSG00000266378	NA	lncRNA	-1.10275	-0.059477	25.4247	2.29228e-06	8.8194e-06
ENSG00000258760	ENSG00000258760	NA	lncRNA	-1.10306	-0.979964	22.6551	7.18818e-06	2.46586e-05
ENSG00000110318	CEP126	57562	protein_coding	-1.10401	1.59721	52.4878	1.25462e-10	1.34283e-09
ENSG00000255819	KLRC4-KLRK1	NA	protein_coding	-1.10444	0.849718	36.1209	3.63962e-08	2.11309e-07
ENSG00000181234	TMEM132C	92293	protein_coding	-1.1087	-1.6781	16.2134	0.000101309	0.000268313
ENSG00000256271	CACNA1C-AS2	100874235	lncRNA	-1.10894	-0.615107	28.7701	6.07044e-07	2.66811e-06
ENSG00000186301	MST1P2	NA	unprocessed_pseudogene	-1.1091	0.886738	40.9007	6.42718e-09	4.4726e-08
ENSG00000275234	ENSG00000275234	NA	lncRNA	-1.11014	-1.57438	18.5582	3.99107e-05	0.000114624
ENSG00000288965	ENSG00000288965	NA	lncRNA	-1.11083	1.7872	44.866	1.60387e-09	1.29181e-08
ENSG00000140545	MFGE8	4240	protein_coding	-1.11089	3.5383	72.9049	2.55719e-13	6.10911e-12
ENSG00000151320	AKAP6	9472	protein_coding	-1.11193	1.63405	73.9367	1.91577e-13	4.81886e-12
ENSG00000244198	ARHGEF35-AS1	NA	lncRNA	-1.11277	1.81887	95.7453	5.99475e-16	4.07235e-14
ENSG00000070018	LRP6	4040	protein_coding	-1.11292	2.1057	93.4829	1.05408e-15	6.44397e-14
ENSG00000102038	SMARCA1	6594	protein_coding	-1.11297	-0.88314	27.2054	1.11774e-06	4.6123e-06
ENSG00000107018	RLN1	6013	protein_coding	-1.11308	-1.34337	20.2884	1.88197e-05	5.83464e-05
ENSG00000109684	CLNK	116449	protein_coding	-1.11313	-0.789651	35.7974	4.21537e-08	2.41369e-07
ENSG00000149582	TMEM25	84866	protein_coding	-1.11407	2.29276	67.5258	1.20811e-12	2.30452e-11
ENSG00000247982	LINC00926	283663	lncRNA	-1.11412	5.0552	77.3871	7.2949e-14	2.12382e-12
ENSG00000147234	FRMPD3	84443	protein_coding	-1.11449	1.94381	49.0454	3.89547e-10	3.65088e-09
ENSG00000279361	ENSG00000279361	NA	TEC	-1.11485	0.96041	39.1153	1.21535e-08	7.88338e-08
ENSG00000119147	ECRG4	84417	protein_coding	-1.11506	-1.712	16.2766	0.000104303	0.000275293
ENSG00000215045	GRID2IP	392862	protein_coding	-1.11514	-0.313388	39.0403	1.27465e-08	8.23596e-08
ENSG00000154358	OBSCN	84033	protein_coding	-1.11554	7.20969	86.2449	6.74117e-15	2.97207e-13
ENSG00000248366	TRAJ51	28704	TR_J_pseudogene	-1.11561	-0.675587	25.7213	2.04853e-06	7.97375e-06
ENSG00000281852	LINC00891	NA	lncRNA	-1.11584	-0.80364	30.602	2.8094e-07	1.32866e-06
ENSG00000106714	CNTNAP3	79937	protein_coding	-1.11676	5.12155	27.7119	9.04967e-07	3.80105e-06
ENSG00000263482	ANTXRLP1	NA	unprocessed_pseudogene	-1.11702	2.65295	45.4508	1.31099e-09	1.07794e-08
ENSG00000163520	FBLN2	2199	protein_coding	-1.11764	2.40729	71.318	4.02675e-13	9.00585e-12
ENSG00000128040	SPINK2	6691	protein_coding	-1.11798	-1.3008	21.6615	1.05187e-05	3.46252e-05
ENSG00000272917	ENSG00000272917	NA	lncRNA	-1.1187	-1.55609	14.6179	0.000226176	0.000555893
ENSG00000135929	CYP27A1	1593	protein_coding	-1.11925	4.93776	64.1504	3.28482e-12	5.39954e-11
ENSG00000254789	ENSG00000254789	NA	lncRNA	-1.11972	0.321268	16.4693	0.000103477	0.000273402
ENSG00000104833	TUBB4A	10382	protein_coding	-1.12104	0.92186	33.5334	9.52467e-08	5.03245e-07
ENSG00000235961	PNMA6A	84968	protein_coding	-1.12184	-0.663021	27.4784	9.89831e-07	4.12282e-06
ENSG00000279481	ENSG00000279481	NA	TEC	-1.12289	-0.777008	28.5737	6.55735e-07	2.85572e-06
ENSG00000283499	U6.1	124900886	snRNA	-1.1231	-0.69105	29.4679	4.62493e-07	2.0898e-06
ENSG00000214626	POLR3DP1	100422384	processed_pseudogene	-1.12332	-0.612598	25.9507	1.8651e-06	7.32685e-06
ENSG00000077063	CTTNBP2	83992	protein_coding	-1.12335	-1.42884	14.334	0.000253668	0.00061746
ENSG00000249863	ENSG00000249863	NA	processed_pseudogene	-1.12407	2.36504	55.7399	4.40786e-11	5.35811e-10
ENSG00000168056	LTBP3	4054	protein_coding	-1.1252	6.59345	80.5391	3.08154e-14	1.05063e-12
ENSG00000254760	ENSG00000254760	NA	lncRNA	-1.12573	0.0819346	21.6701	1.08265e-05	3.54703e-05
ENSG00000269895	ENSG00000269895	NA	lncRNA	-1.12672	-1.62495	12.0883	0.00074873	0.00164001
ENSG00000157077	ZFYVE9	9372	protein_coding	-1.12673	1.95285	70.3559	5.30856e-13	1.13393e-11
ENSG00000171680	PLEKHG5	57449	protein_coding	-1.12825	1.85061	42.0613	4.25434e-09	3.08749e-08
ENSG00000088538	DOCK3	1795	protein_coding	-1.12912	1.13787	59.0405	1.56795e-11	2.16265e-10
ENSG00000158528	PPP1R9A	55607	protein_coding	-1.12978	0.48558	50.8415	2.17071e-10	2.18957e-09
ENSG00000144712	CAND2	23066	protein_coding	-1.13065	0.807997	49.3979	3.4871e-10	3.31324e-09
ENSG00000048342	CC2D2A	57545	protein_coding	-1.13105	-0.467524	27.1831	1.13439e-06	4.67615e-06
ENSG00000273348	ENSG00000273348	NA	lncRNA	-1.13174	-0.609947	22.0655	9.18577e-06	3.07094e-05
ENSG00000167780	SOAT2	8435	protein_coding	-1.13302	-0.764346	27.9378	8.39079e-07	3.55723e-06
ENSG00000141096	DPEP3	64180	protein_coding	-1.13341	2.93686	42.7664	3.31916e-09	2.46799e-08
ENSG00000131634	TMEM204	79652	protein_coding	-1.13401	4.81215	82.1054	2.0204e-14	7.47247e-13
ENSG00000177606	JUN	3725	protein_coding	-1.13413	3.86681	41.4488	5.27364e-09	3.74689e-08
ENSG00000137731	FXYD2	486	protein_coding	-1.13642	-0.742967	24.4342	3.41636e-06	1.26566e-05
ENSG00000288960	ENSG00000288960	NA	lncRNA	-1.1376	0.632125	38.3313	1.62279e-08	1.02112e-07
ENSG00000281097	LINC01395	101929557	lncRNA	-1.13997	-1.1135	20.1916	1.92142e-05	5.93942e-05
ENSG00000171596	NMUR1	10316	protein_coding	-1.14126	3.4923	28.1524	7.59862e-07	3.26505e-06
ENSG00000149403	GRIK4	2900	protein_coding	-1.14196	0.625677	29.1462	4.82582e-07	2.17222e-06
ENSG00000249236	ENSG00000249236	105378976	lncRNA	-1.142	-1.78893	13.849	0.000317162	0.000754179
ENSG00000142798	HSPG2	3339	protein_coding	-1.14239	3.21963	70.9423	4.47818e-13	9.80683e-12
ENSG00000172508	CARNS1	57571	protein_coding	-1.14371	4.01594	61.005	8.52435e-12	1.25981e-10
ENSG00000170962	PDGFD	80310	protein_coding	-1.14409	2.26939	31.55	2.02019e-07	9.86002e-07
ENSG00000211863	TRAJ26	28729	TR_J_gene	-1.14531	0.724685	37.9709	1.84162e-08	1.14761e-07
ENSG00000279536	ENSG00000279536	NA	TEC	-1.14963	-0.687507	18.4574	4.3196e-05	0.000123121
ENSG00000161267	BDH1	622	protein_coding	-1.1506	3.721	86.7817	5.85995e-15	2.63e-13
ENSG00000049247	UTS2	10911	protein_coding	-1.15118	-0.561932	21.9999	9.35574e-06	3.12098e-05
ENSG00000233930	KRTAP5-AS1	338651	lncRNA	-1.15133	0.218995	35.0314	5.47348e-08	3.05524e-07
ENSG00000166341	DCHS1	8642	protein_coding	-1.15177	4.37099	69.5569	6.67481e-13	1.37716e-11
ENSG00000242607	RPS3AP34	100271260	processed_pseudogene	-1.15202	-1.00564	28.7903	5.77943e-07	2.55539e-06
ENSG00000101049	SGK2	10110	protein_coding	-1.1522	-1.59557	21.7812	1.01557e-05	3.3559e-05
ENSG00000174326	SLC16A11	162515	protein_coding	-1.15231	-0.0840173	27.5791	9.64546e-07	4.02674e-06
ENSG00000234457	ENSG00000234457	NA	processed_pseudogene	-1.15296	-1.22265	17.1093	7.71026e-05	0.000209083
ENSG00000154734	ADAMTS1	9510	protein_coding	-1.15389	2.90928	30.2903	3.28533e-07	1.53269e-06
ENSG00000034053	APBA2	321	protein_coding	-1.15486	5.51016	71.6588	3.64509e-13	8.2633e-12
ENSG00000142920	AZIN2	113451	protein_coding	-1.15502	1.73699	64.8235	2.6914e-12	4.59915e-11
ENSG00000290706	FAM238C	387644	lncRNA	-1.15512	-0.283697	31.0112	2.5293e-07	1.21023e-06
ENSG00000185345	PRKN	5071	protein_coding	-1.15521	1.0849	49.457	3.40251e-10	3.24367e-09
ENSG00000259235	CTXN2-AS1	NA	lncRNA	-1.15544	0.484523	15.3808	0.000152377	0.000387925
ENSG00000181045	SLC26A11	284129	protein_coding	-1.15629	4.2804	79.5262	4.05816e-14	1.31148e-12
ENSG00000145911	N4BP3	23138	protein_coding	-1.15741	3.23551	81.3821	2.45569e-14	8.8311e-13
ENSG00000186868	MAPT	4137	protein_coding	-1.15767	-0.297451	35.8497	4.07722e-08	2.34314e-07
ENSG00000228939	AKT3-IT1	100874263	lncRNA	-1.15769	0.480815	29.6161	4.2954e-07	1.95639e-06
ENSG00000139173	TMEM117	84216	protein_coding	-1.15901	0.512034	61.1312	8.28552e-12	1.22787e-10
ENSG00000143126	CELSR2	1952	protein_coding	-1.15952	3.24689	70.3437	5.31943e-13	1.13504e-11
ENSG00000236901	MIR600HG	81571	lncRNA	-1.16063	3.75567	105.168	6.0848e-17	7.94285e-15
ENSG00000289398	ENSG00000289398	NA	lncRNA	-1.16271	1.33974	62.018	6.28038e-12	9.55307e-11
ENSG00000170624	SGCD	6444	protein_coding	-1.16294	-1.30966	13.7919	0.000321125	0.000762062
ENSG00000197594	ENPP1	5167	protein_coding	-1.16294	-1.36887	24.2202	3.65189e-06	1.34567e-05
ENSG00000230317	LINC01284	101926971	lncRNA	-1.16402	-0.771593	22.8093	6.74608e-06	2.33102e-05
ENSG00000232097	ENSG00000232097	NA	processed_pseudogene	-1.16432	-1.54391	22.0891	8.62291e-06	2.9022e-05
ENSG00000248568	KRT8P48	NA	processed_pseudogene	-1.16448	-1.57367	17.8088	5.47033e-05	0.000152631
ENSG00000290945	UBE2Q2P2	100134869	lncRNA	-1.16476	0.0421365	45.2711	1.41824e-09	1.15565e-08
ENSG00000168350	DEGS2	123099	protein_coding	-1.16488	0.120292	25.8841	1.90037e-06	7.44637e-06
ENSG00000232208	ENSG00000232208	NA	processed_pseudogene	-1.16489	0.248416	41.4835	5.07696e-09	3.62651e-08
ENSG00000272668	ENSG00000272668	107985216	lncRNA	-1.1677	1.82941	76.6217	9.05866e-14	2.53034e-12
ENSG00000288930	ENSG00000288930	124906471	lncRNA	-1.16902	-1.53497	15.0085	0.000190894	0.000476509
ENSG00000227331	RPL7AP22	100271039	processed_pseudogene	-1.17087	-1.4638	19.6529	2.56027e-05	7.69508e-05
ENSG00000162931	TRIM17	51127	protein_coding	-1.17167	-0.407142	32.1991	1.60261e-07	8.01784e-07
ENSG00000124466	LYPD3	27076	protein_coding	-1.17318	-0.610948	28.8361	5.89284e-07	2.60035e-06
ENSG00000170485	NPAS2	4862	protein_coding	-1.17355	0.738531	38.5119	1.5211e-08	9.64119e-08
ENSG00000166833	NAV2	89797	protein_coding	-1.17433	0.162228	60.0658	1.16724e-11	1.67714e-10
ENSG00000250397	ENSG00000250397	NA	lncRNA	-1.17471	-1.2568	17.5315	6.43412e-05	0.000176854
ENSG00000178773	CPNE7	27132	protein_coding	-1.17537	-1.15342	16.9132	8.28992e-05	0.000223316
ENSG00000122733	PHF24	23349	protein_coding	-1.17538	0.0444792	25.635	2.10618e-06	8.17425e-06
ENSG00000186994	KANK3	256949	protein_coding	-1.17552	1.54436	52.3066	1.3323e-10	1.41686e-09
ENSG00000180422	LINC00304	283860	lncRNA	-1.17659	-0.358824	30.8514	2.68057e-07	1.27376e-06
ENSG00000121690	DEPDC7	91614	protein_coding	-1.17714	-0.948437	24.0994	3.95285e-06	1.44776e-05
ENSG00000262484	CCER2	643669	protein_coding	-1.17719	-1.53864	15.0479	0.000194945	0.000485587
ENSG00000157985	AGAP1	116987	protein_coding	-1.17733	3.82523	44.0747	2.10492e-09	1.64889e-08
ENSG00000224114	ENSG00000224114	100271063	processed_pseudogene	-1.17779	-0.938102	16.8201	9.57799e-05	0.000254716
ENSG00000136014	USP44	84101	protein_coding	-1.17839	1.09505	70.5927	4.97863e-13	1.07263e-11
ENSG00000168229	PTGDR	5729	protein_coding	-1.18382	4.16348	36.8147	2.79805e-08	1.66963e-07
ENSG00000114770	ABCC5	10057	protein_coding	-1.18409	5.54708	79.238	4.38937e-14	1.39593e-12
ENSG00000286089	ENSG00000286089	NA	lncRNA	-1.18434	-1.48292	22.337	8.10121e-06	2.74465e-05
ENSG00000287167	ENSG00000287167	NA	lncRNA	-1.1848	-1.69618	14.5066	0.000234012	0.00057353
ENSG00000181754	AMIGO1	57463	protein_coding	-1.18513	4.12955	73.4345	2.20071e-13	5.39296e-12
ENSG00000156395	SORCS3	22986	protein_coding	-1.1858	0.101059	43.7057	2.39088e-09	1.84579e-08
ENSG00000135931	ARMC9	80210	protein_coding	-1.18726	-0.45974	38.6796	1.45437e-08	9.25938e-08
ENSG00000279917	ENSG00000279917	NA	TEC	-1.18865	0.446266	32.3477	1.49482e-07	7.52571e-07
ENSG00000128536	CDHR3	222256	protein_coding	-1.1892	2.26869	59.208	1.48454e-11	2.06615e-10
ENSG00000070087	PFN2	5217	protein_coding	-1.18991	0.640968	48.5309	4.66099e-10	4.28588e-09
ENSG00000233098	CCDC144NL-AS1	339260	lncRNA	-1.19	-1.12783	31.0611	2.44184e-07	1.17091e-06
ENSG00000205426	KRT81	3887	protein_coding	-1.19243	-1.49301	14.7244	0.000220976	0.00054425
ENSG00000273419	ENSG00000273419	NA	lncRNA	-1.1934	-1.57316	20.1992	1.93121e-05	5.96599e-05
ENSG00000205710	C17orf107	100130311	protein_coding	-1.19474	0.8438	31.2773	2.25102e-07	1.08724e-06
ENSG00000204283	LINC01973	400624	lncRNA	-1.19489	-1.59101	16.1442	0.000113341	0.000296404
ENSG00000287625	ENSG00000287625	NA	lncRNA	-1.19507	0.0195711	34.6214	6.39575e-08	3.51986e-07
ENSG00000288788	ENSG00000288788	NA	lncRNA	-1.19589	-0.397266	39.811	9.66732e-09	6.42087e-08
ENSG00000007516	BAIAP3	8938	protein_coding	-1.19592	4.70133	46.8236	8.20784e-10	7.04759e-09
ENSG00000231769	ENSG00000231769	NA	lncRNA	-1.19594	-0.35531	29.0361	5.45198e-07	2.42618e-06
ENSG00000255769	GOLGA2P10	NA	transcribed_unprocessed_pseudogene	-1.197	-0.514998	32.1829	1.5984e-07	7.99949e-07
ENSG00000286942	ENSG00000286942	NA	lncRNA	-1.19785	0.682176	27.6146	9.45583e-07	3.95501e-06
ENSG00000214067	ENSG00000214067	NA	processed_pseudogene	-1.19796	-1.08655	26.0731	1.75796e-06	6.94147e-06
ENSG00000135960	EDAR	10913	protein_coding	-1.19814	2.74185	56.3053	3.68413e-11	4.58724e-10
ENSG00000289538	ENSG00000289538	NA	lncRNA	-1.19837	1.30007	33.0279	1.15232e-07	5.96997e-07
ENSG00000224307	LINC02975	NA	lncRNA	-1.19854	3.63572	60.0705	1.13615e-11	1.63599e-10
ENSG00000282989	PDCL3P2	NA	processed_pseudogene	-1.20056	-0.442979	27.8697	8.64915e-07	3.65357e-06
ENSG00000234965	SHISA8	440829	protein_coding	-1.20081	-0.0774823	33.0081	1.16517e-07	6.02711e-07
ENSG00000187240	DYNC2H1	79659	protein_coding	-1.20143	2.33588	69.2155	7.37758e-13	1.49589e-11
ENSG00000155792	DEPTOR	64798	protein_coding	-1.20221	0.145044	36.6512	3.00953e-08	1.78304e-07
ENSG00000174697	LEP	3952	protein_coding	-1.20284	-1.73584	9.15788	0.00299263	0.00575863
ENSG00000224078	SNHG14	NA	lncRNA	-1.20323	6.25511	105.593	5.50136e-17	7.37403e-15
ENSG00000288861	ENSG00000288861	NA	lncRNA	-1.20405	-0.463639	32.7082	1.06557e-07	5.5681e-07
ENSG00000109794	FAM149A	25854	protein_coding	-1.20424	-1.697	17.3114	6.21484e-05	0.000171464
ENSG00000249258	ENSG00000249258	NA	lncRNA	-1.20658	-1.45844	18.2264	4.69132e-05	0.000132694
ENSG00000006453	BAIAP2L1	55971	protein_coding	-1.20712	-1.02105	24.3638	3.53814e-06	1.30762e-05
ENSG00000242265	PEG10	23089	protein_coding	-1.20798	0.983916	50.1771	2.68593e-10	2.63474e-09
ENSG00000290109	ENSG00000290109	NA	lncRNA	-1.21007	1.32767	50.4838	2.4278e-10	2.41114e-09
ENSG00000174807	CD248	57124	protein_coding	-1.21049	2.8347	56.5753	3.38543e-11	4.25512e-10
ENSG00000235280	MCF2L-AS1	NA	lncRNA	-1.21277	-0.545452	33.0782	1.1529e-07	5.97138e-07
ENSG00000290988	ZNF781	163115	lncRNA	-1.21342	-1.33889	28.123	7.62496e-07	3.27355e-06
ENSG00000246214	RETREG1-AS1	101929524	lncRNA	-1.21522	-1.21441	31.1411	2.31935e-07	1.117e-06
ENSG00000245466	TTC9-DT	101928075	lncRNA	-1.21634	-1.71468	21.9121	9.17844e-06	3.06901e-05
ENSG00000183662	TAFA1	407738	protein_coding	-1.21725	-0.0536011	55.6034	4.67869e-11	5.65634e-10
ENSG00000264754	ENSG00000264754	NA	lncRNA	-1.21841	-0.99085	23.5574	4.88708e-06	1.74825e-05
ENSG00000274588	DGKK	139189	protein_coding	-1.21967	1.49318	27.3234	1.02326e-06	4.25052e-06
ENSG00000290476	ENSG00000290476	NA	lncRNA	-1.22114	-0.782255	36.2178	3.58436e-08	2.08223e-07
ENSG00000258623	ENSG00000258623	NA	lncRNA	-1.22214	-1.72477	26.7672	1.19661e-06	4.90429e-06
ENSG00000204314	PRRT1	80863	protein_coding	-1.22261	-0.841737	30.8466	2.66925e-07	1.26869e-06
ENSG00000290099	ENSG00000290099	NA	lncRNA	-1.22284	-1.40431	20.2485	1.89521e-05	5.86747e-05
ENSG00000185760	KCNQ5	56479	protein_coding	-1.22342	2.52016	91.3721	1.79645e-15	9.68487e-14
ENSG00000204001	LCN8	138307	protein_coding	-1.22508	-0.741586	12.3701	0.000604259	0.00135007
ENSG00000225690	TREML5P	NA	unprocessed_pseudogene	-1.22627	-0.973979	13.4022	0.000442772	0.00101867
ENSG00000248015	ENSG00000248015	NA	lncRNA	-1.22833	0.214316	46.149	1.04609e-09	8.80696e-09
ENSG00000260711	ENSG00000260711	NA	lncRNA	-1.23032	2.87462	71.3652	3.96743e-13	8.88313e-12
ENSG00000224020	MIR181A2HG	100379345	lncRNA	-1.23481	-0.958965	21.6436	1.08084e-05	3.54226e-05
ENSG00000229453	SPINK8	646424	protein_coding	-1.23545	-1.46366	12.3627	0.000662325	0.00146749
ENSG00000221890	NPTXR	23467	protein_coding	-1.23626	3.17431	62.6351	5.18968e-12	8.07859e-11
ENSG00000158748	HTR6	3362	protein_coding	-1.23992	0.0745194	52.4589	1.22065e-10	1.31139e-09
ENSG00000279020	C18orf15	147276	TEC	-1.23994	-0.379452	26.2983	1.61862e-06	6.44993e-06
ENSG00000283361	CFAP97D2	101929355	protein_coding	-1.24081	-0.98819	30.116	3.2174e-07	1.50487e-06
ENSG00000106686	SPATA6L	55064	protein_coding	-1.24195	0.091842	39.7635	9.77611e-09	6.48882e-08
ENSG00000207306	RNU6-1152P	106480073	snRNA	-1.24374	-1.91351	19.9855	1.84402e-05	5.72944e-05
ENSG00000214629	RPSAP6	414254	processed_pseudogene	-1.25	-0.712114	27.1627	1.14352e-06	4.70602e-06
ENSG00000100346	CACNA1I	8911	protein_coding	-1.25027	4.67219	67.8509	1.097e-12	2.11555e-11
ENSG00000261208	ENSG00000261208	NA	processed_pseudogene	-1.25063	1.22205	29.7256	4.09972e-07	1.87926e-06
ENSG00000279161	ENSG00000279161	NA	TEC	-1.25074	-0.361725	31.241	2.14829e-07	1.04216e-06
ENSG00000214552	COPS8P2	NA	processed_pseudogene	-1.25147	-1.15523	20.3062	1.84685e-05	5.73732e-05
ENSG00000112394	SLC16A10	117247	protein_coding	-1.25416	2.49055	66.7029	1.53917e-12	2.83844e-11
ENSG00000233850	ENSG00000233850	NA	lncRNA	-1.25624	0.629478	58.4972	1.87296e-11	2.53605e-10
ENSG00000091844	RGS17	26575	protein_coding	-1.25716	-1.78381	19.3879	2.46381e-05	7.4306e-05
ENSG00000137441	FGFBP2	83888	protein_coding	-1.25788	4.6615	30.1881	3.41781e-07	1.58708e-06
ENSG00000289526	ENSG00000289526	NA	lncRNA	-1.25801	-0.506034	28.7652	6.0772e-07	2.67049e-06
ENSG00000158966	CACHD1	57685	protein_coding	-1.25808	1.38162	49.9011	2.94992e-10	2.86694e-09
ENSG00000171595	DNAI2	64446	protein_coding	-1.25854	-0.630711	33.7555	8.98223e-08	4.77872e-07
ENSG00000242220	TCP10L	140290	protein_coding	-1.26095	-1.59604	25.0723	2.45627e-06	9.37625e-06
ENSG00000170074	FAM153A	285596	protein_coding	-1.26141	3.31349	95.0253	7.14949e-16	4.66296e-14
ENSG00000182489	XKRX	402415	protein_coding	-1.26153	0.936183	44.877	1.6053e-09	1.29181e-08
ENSG00000246228	CASC8	727677	lncRNA	-1.26201	-0.846094	20.3334	1.71813e-05	5.37591e-05
ENSG00000248473	LINC01962	102577426	lncRNA	-1.26554	-0.203844	31.7447	1.90817e-07	9.37284e-07
ENSG00000234383	CTBP2P8	NA	processed_pseudogene	-1.26579	0.934284	43.03	2.77337e-09	2.10527e-08
ENSG00000125531	FNDC11	79025	protein_coding	-1.26656	-0.0643877	34.5958	6.46915e-08	3.55438e-07
ENSG00000288970	ENSG00000288970	NA	lncRNA	-1.26721	1.38377	23.6449	4.91487e-06	1.75756e-05
ENSG00000237667	LINC01115	339822	lncRNA	-1.26952	-2.04732	16.2763	0.000109065	0.000286272
ENSG00000259692	ENSG00000259692	NA	lncRNA	-1.26999	-0.817515	36.1583	2.22226e-08	1.35894e-07
ENSG00000172548	NIPAL4	348938	protein_coding	-1.27005	-0.951099	29.5796	4.3387e-07	1.97386e-06
ENSG00000154856	APCDD1	147495	protein_coding	-1.27373	-0.296081	31.4506	2.12653e-07	1.03286e-06
ENSG00000207205	RNVU1-15	101954267	snRNA	-1.27616	-1.26005	24.7535	3.00975e-06	1.12757e-05
ENSG00000050030	NEXMIF	340533	protein_coding	-1.2776	0.152299	43.7035	2.44041e-09	1.87895e-08
ENSG00000165061	ZMAT4	79698	protein_coding	-1.28243	-1.09191	26.504	1.24637e-06	5.09051e-06
ENSG00000275772	ENSG00000275772	NA	processed_pseudogene	-1.28249	-1.18374	34.4541	5.80875e-08	3.22436e-07
ENSG00000169884	WNT10B	7480	protein_coding	-1.28356	1.24405	45.4697	1.30537e-09	1.07376e-08
ENSG00000174482	LINGO2	158038	protein_coding	-1.28489	0.721129	35.8426	4.03753e-08	2.32385e-07
ENSG00000005001	PRSS22	64063	protein_coding	-1.2867	-1.24965	21.1409	1.18659e-05	3.84467e-05
ENSG00000270339	PPIAL4H	105371242	protein_coding	-1.2887	-1.02648	31.1106	2.21183e-07	1.07064e-06
ENSG00000100228	RAB36	9609	protein_coding	-1.28883	1.84353	64.5397	2.92983e-12	4.90072e-11
ENSG00000284395	PERCC1	105371045	protein_coding	-1.2889	-0.471332	32.407	1.40373e-07	7.11916e-07
ENSG00000213366	GSTM2	2946	protein_coding	-1.28952	3.07351	59.7886	1.23969e-11	1.76599e-10
ENSG00000111796	KLRB1	3820	protein_coding	-1.2933	4.12356	52.7813	1.13853e-10	1.23245e-09
ENSG00000255435	TTC36-AS1	101929089	lncRNA	-1.29472	-1.14125	31.3551	2.19383e-07	1.06348e-06
ENSG00000154027	AK5	26289	protein_coding	-1.29749	2.94713	76.6638	8.91867e-14	2.49823e-12
ENSG00000188011	RTP5	285093	protein_coding	-1.2984	-0.260247	32.7828	1.26617e-07	6.49743e-07
ENSG00000175170	FAM182B	NA	lncRNA	-1.30005	-0.754982	36.1503	3.6548e-08	2.12129e-07
ENSG00000163485	ADORA1	134	protein_coding	-1.30116	-0.765404	24.2115	3.44258e-06	1.27466e-05
ENSG00000175868	CALCB	797	protein_coding	-1.30321	-1.42989	31.0913	2.40244e-07	1.15312e-06
ENSG00000200269	RNU6-838P	106479937	snRNA	-1.30502	-0.825887	26.7018	1.31633e-06	5.34451e-06
ENSG00000260086	ENSG00000260086	105371240	lncRNA	-1.30663	-0.60892	30.7833	2.76152e-07	1.3085e-06
ENSG00000171476	HOPX	84525	protein_coding	-1.3067	3.55294	48.2164	5.13261e-10	4.68076e-09
ENSG00000223466	LINC01825	124908063	lncRNA	-1.30739	-1.05514	35.253	5.90418e-08	3.27369e-07
ENSG00000113249	HAVCR1	26762	protein_coding	-1.30992	1.21346	63.3762	4.17481e-12	6.65437e-11
ENSG00000237693	IRGM	345611	protein_coding	-1.31208	-0.726327	39.7082	1.01205e-08	6.70181e-08
ENSG00000283597	FAM169BP	NA	transcribed_unitary_pseudogene	-1.31602	0.476268	32.9581	1.18907e-07	6.13802e-07
ENSG00000126603	GLIS2	84662	protein_coding	-1.31605	-0.539694	17.0546	7.93998e-05	0.000214903
ENSG00000166707	ZCCHC18	644353	protein_coding	-1.3169	0.930701	82.8158	1.68861e-14	6.48554e-13
ENSG00000286151	ENSG00000286151	NA	unprocessed_pseudogene	-1.31722	-1.35522	22.8805	5.80088e-06	2.03398e-05
ENSG00000261150	EPPK1	83481	protein_coding	-1.31889	4.23183	59.2349	1.4709e-11	2.05002e-10
ENSG00000121742	GJB6	10804	protein_coding	-1.31922	-1.76796	18.4796	3.55785e-05	0.000103386
ENSG00000100320	RBFOX2	23543	protein_coding	-1.31932	-0.343871	41.8391	4.73283e-09	3.40504e-08
ENSG00000166402	TUB	7275	protein_coding	-1.32189	-1.7703	16.2768	0.00010055	0.000266514
ENSG00000268889	LIM2-AS1	NA	lncRNA	-1.32336	0.255201	24.2262	3.73522e-06	1.37334e-05
ENSG00000265590	CFAP298-TCP10L	110091775	protein_coding	-1.32581	1.66811	48.9407	4.03564e-10	3.7681e-09
ENSG00000183615	FAM167B	84734	protein_coding	-1.32715	-1.65458	17.5327	6.12728e-05	0.000169142
ENSG00000178015	GPR150	285601	protein_coding	-1.32925	-0.966726	21.9475	9.6266e-06	3.20391e-05
ENSG00000253590	IGLV3-13	NA	IG_V_pseudogene	-1.32996	0.026071	34.6457	4.02363e-08	2.3168e-07
ENSG00000169242	EFNA1	1942	protein_coding	-1.33155	-0.448126	36.7593	2.86788e-08	1.7057e-07
ENSG00000274173	LINC02967	NA	lncRNA	-1.33563	-0.320729	11.873	0.000834409	0.001811
ENSG00000050555	LAMC3	10319	protein_coding	-1.33594	-0.287641	30.6603	2.66469e-07	1.26701e-06
ENSG00000211667	IGLV3-12	28802	IG_V_gene	-1.33727	-0.154684	44.9897	6.95311e-10	6.09335e-09
ENSG00000256742	KDM2B-DT	NA	lncRNA	-1.33837	0.33465	55.8798	4.27527e-11	5.21131e-10
ENSG00000167434	CA4	762	protein_coding	-1.34541	2.7651	37.0484	2.56933e-08	1.54748e-07
ENSG00000260910	SWINGN	NA	lncRNA	-1.34738	1.38876	72.2406	3.11691e-13	7.22168e-12
ENSG00000254266	PKIA-AS1	101927003	lncRNA	-1.34796	-1.86844	31.687	1.38932e-07	7.05686e-07
ENSG00000198756	COLGALT2	23127	protein_coding	-1.34889	1.39835	54.9024	5.7849e-11	6.82837e-10
ENSG00000258120	KRT128P	NA	unprocessed_pseudogene	-1.34981	-0.307599	27.2181	1.04348e-06	4.32913e-06
ENSG00000275395	FCGBP	8857	protein_coding	-1.35232	5.32476	80.0531	3.5159e-14	1.16257e-12
ENSG00000182379	NXPH4	11247	protein_coding	-1.35436	-0.715028	27.8874	8.38057e-07	3.55365e-06
ENSG00000291114	SIGLEC17P	284367	lncRNA	-1.35604	1.63298	50.5892	2.33689e-10	2.33712e-09
ENSG00000272163	ENSG00000272163	NA	lncRNA	-1.35904	-0.542279	38.7912	1.35093e-08	8.65322e-08
ENSG00000278972	ENSG00000278972	NA	TEC	-1.36078	-0.0984198	28.7471	6.09554e-07	2.67737e-06
ENSG00000182912	TSPEAR-AS2	NA	lncRNA	-1.36699	-1.60511	28.5545	5.87239e-07	2.59362e-06
ENSG00000267128	RNF157-AS1	100507218	lncRNA	-1.36946	0.378873	49.9262	2.96758e-10	2.88131e-09
ENSG00000260828	HMGB3P32	NA	processed_pseudogene	-1.37005	-0.783274	29.9091	3.86628e-07	1.7829e-06
ENSG00000069188	SDK2	54549	protein_coding	-1.3707	3.90126	71.1289	4.28358e-13	9.47415e-12
ENSG00000164684	ZNF704	619279	protein_coding	-1.37172	-1.15109	26.9392	1.21549e-06	4.97251e-06
ENSG00000269802	ENSG00000269802	NA	lncRNA	-1.37397	-0.771266	40.8983	6.56603e-09	4.55969e-08
ENSG00000289485	ENSG00000289485	101927369	lncRNA	-1.37461	-0.401268	29.0741	5.38722e-07	2.40004e-06
ENSG00000232021	LEF1-AS1	641518	lncRNA	-1.37942	2.26509	57.5655	2.47907e-11	3.25853e-10
ENSG00000173068	BNC2	54796	protein_coding	-1.38294	1.92717	32.9859	1.16926e-07	6.04671e-07
ENSG00000221946	FXYD7	53822	protein_coding	-1.38312	0.122629	47.6244	6.38529e-10	5.65781e-09
ENSG00000147642	SYBU	55638	protein_coding	-1.38315	-1.05875	26.5244	1.42253e-06	5.7442e-06
ENSG00000180815	MAP3K15	389840	protein_coding	-1.38439	0.0931078	37.833	1.96074e-08	1.21426e-07
ENSG00000174469	CNTNAP2	26047	protein_coding	-1.38485	1.50158	82.2363	1.95048e-14	7.2813e-13
ENSG00000134193	REG4	83998	protein_coding	-1.38627	-1.43555	32.7843	9.19164e-08	4.87325e-07
ENSG00000188056	TREML4	285852	protein_coding	-1.38663	1.80632	19.422	2.0165e-05	6.19687e-05
ENSG00000158481	CD1C	911	protein_coding	-1.39496	3.2024	81.7467	2.22619e-14	8.12826e-13
ENSG00000142233	NTN5	126147	protein_coding	-1.4031	-0.0395185	52.1547	1.43801e-10	1.51717e-09
ENSG00000235237	ENSG00000235237	NA	lncRNA	-1.40526	-1.54097	26.2783	1.51023e-06	6.06886e-06
ENSG00000277301	ENSG00000277301	101929698	lncRNA	-1.40735	0.962682	64.8332	2.7214e-12	4.62568e-11
ENSG00000034239	CLXN	79645	protein_coding	-1.4077	-1.87574	25.7319	1.37011e-06	5.55274e-06
ENSG00000154764	WNT7A	7476	protein_coding	-1.41031	1.84341	70.8633	4.59659e-13	1.00003e-11
ENSG00000177103	DSCAML1	57453	protein_coding	-1.41231	-1.33698	25.4391	2.0459e-06	7.96659e-06
ENSG00000206077	ZDHHC11B	653082	protein_coding	-1.41232	1.12799	68.24	9.93416e-13	1.93944e-11
ENSG00000174080	CTSF	8722	protein_coding	-1.41238	2.66868	78.7003	5.0913e-14	1.58385e-12
ENSG00000108379	WNT3	7473	protein_coding	-1.41366	-1.43278	23.7175	4.03704e-06	1.47427e-05
ENSG00000197467	COL13A1	1305	protein_coding	-1.41481	0.24744	37.1586	2.50405e-08	1.5109e-07
ENSG00000110881	ASIC1	41	protein_coding	-1.41558	-0.571199	36.1978	2.91611e-08	1.73129e-07
ENSG00000249667	LINC01259	106144599	lncRNA	-1.41591	1.70819	78.4441	5.47817e-14	1.68064e-12
ENSG00000170486	KRT72	140807	protein_coding	-1.41604	2.58945	44.5582	1.78625e-09	1.42188e-08
ENSG00000186049	KRT73	319101	protein_coding	-1.41697	2.24413	39.0565	1.24121e-08	8.03615e-08
ENSG00000197978	GOLGA6L9	440295	protein_coding	-1.41814	0.851711	98.9414	2.78659e-16	2.32861e-14
ENSG00000274256	ENSG00000274256	NA	processed_pseudogene	-1.41961	-1.92599	10.5445	0.00207368	0.00413741
ENSG00000244671	RN7SL280P	106480498	misc_RNA	-1.42258	-0.702133	34.8085	6.05094e-08	3.34763e-07
ENSG00000227051	C14orf132	56967	protein_coding	-1.42322	1.78272	29.7225	4.10995e-07	1.88223e-06
ENSG00000226070	LINC00951	401260	lncRNA	-1.42859	-1.1044	30.3685	2.98951e-07	1.40585e-06
ENSG00000226423	ENSG00000226423	NA	lncRNA	-1.43078	-0.103689	55.3411	5.19669e-11	6.21487e-10
ENSG00000008277	ADAM22	53616	protein_coding	-1.43207	1.6137	96.1639	5.40598e-16	3.76196e-14
ENSG00000289976	ENSG00000289976	NA	lncRNA	-1.43404	-0.145945	40.544	7.42303e-09	5.07541e-08
ENSG00000173114	LRRN3	54674	protein_coding	-1.43453	2.71957	73.7609	2.01076e-13	4.99488e-12
ENSG00000156564	LRFN2	57497	protein_coding	-1.43758	-0.529586	31.3051	2.047e-07	9.97868e-07
ENSG00000250602	ENSG00000250602	NA	lncRNA	-1.43764	-1.46664	24.7331	2.79713e-06	1.05524e-05
ENSG00000166924	NYAP1	222950	protein_coding	-1.43948	-1.23437	32.1078	1.59035e-07	7.97449e-07
ENSG00000196542	SPTSSB	165679	protein_coding	-1.44038	0.347024	59.2631	1.49258e-11	2.07445e-10
ENSG00000242473	KIR2DP1	554300	unprocessed_pseudogene	-1.44194	-0.877615	23.9569	4.00109e-06	1.46221e-05
ENSG00000170558	CDH2	1000	protein_coding	-1.44331	0.276921	33.8278	8.46247e-08	4.52995e-07
ENSG00000168754	FAM178B	51252	protein_coding	-1.45057	-1.00091	34.801	5.9745e-08	3.30809e-07
ENSG00000240535	ENSG00000240535	NA	lncRNA	-1.4542	-0.993137	27.6271	9.30842e-07	3.89907e-06
ENSG00000259097	ENSG00000259097	NA	lncRNA	-1.45677	0.263526	63.4935	3.64663e-12	5.92599e-11
ENSG00000141756	FKBP10	60681	protein_coding	-1.46006	-1.722	20.1018	1.90383e-05	5.89051e-05
ENSG00000102934	PLLP	51090	protein_coding	-1.46577	-0.397554	54.0406	7.66993e-11	8.70858e-10
ENSG00000129654	FOXJ1	2302	protein_coding	-1.46805	-0.650112	41.6487	4.84101e-09	3.47787e-08
ENSG00000173578	XCR1	2829	protein_coding	-1.46855	-0.916938	33.1586	1.01987e-07	5.34756e-07
ENSG00000186567	CEACAM19	56971	protein_coding	-1.4709	0.668095	68.5952	8.94602e-13	1.76377e-11
ENSG00000142303	ADAMTS10	81794	protein_coding	-1.47227	4.28774	67.0493	1.38816e-12	2.58623e-11
ENSG00000008226	DLEC1	9940	protein_coding	-1.47646	2.53525	79.9688	3.60216e-14	1.17938e-12
ENSG00000101230	ISM1	140862	protein_coding	-1.47879	0.447672	66.0208	1.93829e-12	3.47189e-11
ENSG00000172554	SNTG2	54221	protein_coding	-1.48257	-0.69697	51.0565	1.79392e-10	1.84681e-09
ENSG00000272970	ENSG00000272970	107986163	lncRNA	-1.48479	-1.61545	31.7038	1.78103e-07	8.81775e-07
ENSG00000257495	KRT73-AS1	100127967	lncRNA	-1.4857	0.291109	39.4625	1.09233e-08	7.16691e-08
ENSG00000288782	ENSG00000288782	NA	lncRNA	-1.48577	0.131211	56.3011	2.727e-11	3.52515e-10
ENSG00000240771	ARHGEF25	115557	protein_coding	-1.48581	-1.4979	25.2291	2.2707e-06	8.74308e-06
ENSG00000169744	LDB2	9079	protein_coding	-1.48699	-0.604131	41.372	5.52491e-09	3.90873e-08
ENSG00000161381	PLXDC1	57125	protein_coding	-1.48714	3.17038	80.5405	3.08267e-14	1.05063e-12
ENSG00000125804	FAM182A	284800	lncRNA	-1.49514	-1.22468	28.9945	4.87624e-07	2.19244e-06
ENSG00000165300	SLITRK5	26050	protein_coding	-1.4976	-0.53637	47.644	6.40618e-10	5.67129e-09
ENSG00000116014	KISS1R	84634	protein_coding	-1.50426	0.0797732	35.5356	4.48285e-08	2.55366e-07
ENSG00000267262	ENSG00000267262	NA	lncRNA	-1.50566	-0.640119	30.7879	2.54048e-07	1.21413e-06
ENSG00000261327	ENSG00000261327	105371401	lncRNA	-1.50681	-1.52537	19.2405	2.72715e-05	8.13542e-05
ENSG00000242686	PDE6B-AS1	NA	lncRNA	-1.5086	-1.43545	28.5546	5.90497e-07	2.6034e-06
ENSG00000110944	IL23A	51561	protein_coding	-1.50906	1.48846	65.2471	2.38064e-12	4.14165e-11
ENSG00000280381	ENSG00000280381	NA	TEC	-1.51731	0.808251	50.7596	2.22198e-10	2.23451e-09
ENSG00000103154	NECAB2	54550	protein_coding	-1.51987	1.5734	42.5113	3.6433e-09	2.68205e-08
ENSG00000054179	ENTPD2	954	protein_coding	-1.52561	0.617683	31.6796	1.90481e-07	9.36096e-07
ENSG00000107249	GLIS3	169792	protein_coding	-1.52724	0.586302	77.1289	7.97469e-14	2.28878e-12
ENSG00000256988	ENSG00000256988	NA	lncRNA	-1.53069	-1.80564	24.1404	3.24221e-06	1.20561e-05
ENSG00000227945	PTPRK-AS1	NA	lncRNA	-1.54216	-1.48587	38.5507	1.13062e-08	7.39381e-08
ENSG00000158488	CD1E	913	protein_coding	-1.54506	-0.77446	35.136	5.08623e-08	2.86712e-07
ENSG00000220378	KRT8P42	NA	processed_pseudogene	-1.55122	-1.44351	20.0516	2.0525e-05	6.29781e-05
ENSG00000226981	ABHD17AP6	NA	unprocessed_pseudogene	-1.55702	-0.541613	41.6253	4.69018e-09	3.37801e-08
ENSG00000154102	C16orf74	404550	protein_coding	-1.55853	2.09433	109.533	2.20049e-17	3.57302e-15
ENSG00000124875	CXCL6	6372	protein_coding	-1.56383	-1.51486	31.9415	1.32346e-07	6.76189e-07
ENSG00000289074	ENSG00000289074	NA	lncRNA	-1.56401	-0.359786	51.0509	2.07923e-10	2.11008e-09
ENSG00000102678	FGF9	2254	protein_coding	-1.57981	-0.866271	42.597	3.48485e-09	2.57585e-08
ENSG00000162576	MXRA8	54587	protein_coding	-1.60631	-0.523263	44.8077	1.38671e-09	1.13413e-08
ENSG00000227888	FAM66A	NA	lncRNA	-1.61018	-1.31521	41.7088	3.96157e-09	2.89289e-08
ENSG00000184613	NELL2	4753	protein_coding	-1.61078	5.53316	99.8026	2.20233e-16	1.96911e-14
ENSG00000196159	FAT4	79633	protein_coding	-1.63726	1.76697	72.0995	3.23255e-13	7.46363e-12
ENSG00000148600	CDHR1	92211	protein_coding	-1.63828	1.60459	91.6458	1.68602e-15	9.17527e-14
ENSG00000197859	ADAMTSL2	9719	protein_coding	-1.64056	-1.55926	26.6666	1.11008e-06	4.58164e-06
ENSG00000166033	HTRA1	5654	protein_coding	-1.64382	-0.76641	45.5971	1.04798e-09	8.81645e-09
ENSG00000221203	MIR1262	100302279	miRNA	-1.65633	-1.46113	29.5287	3.5771e-07	1.6572e-06
ENSG00000033122	LRRC7	57554	protein_coding	-1.66763	-0.144982	79.4763	2.49793e-14	8.91793e-13
ENSG00000286644	ENSG00000286644	NA	lncRNA	-1.6695	-1.14572	37.159	2.37014e-08	1.43705e-07
ENSG00000162571	TTLL10	254173	protein_coding	-1.6938	-1.83317	32.4811	9.87448e-08	5.19803e-07
ENSG00000291037	ENSG00000291037	645700	lncRNA	-1.6983	-0.144888	61.6973	1.76097e-12	3.18859e-11
ENSG00000130643	CALY	50632	protein_coding	-1.70559	-1.76296	34.2647	5.32658e-08	2.98492e-07
ENSG00000065361	ERBB3	2065	protein_coding	-1.72613	-1.20492	42.1912	3.3322e-09	2.47584e-08
ENSG00000241889	ENSG00000241889	NA	processed_pseudogene	-1.72626	0.799725	64.9799	2.6173e-12	4.49465e-11
ENSG00000141448	GATA6	2627	protein_coding	-1.74348	-1.35903	37.2095	1.86837e-08	1.16246e-07
ENSG00000275393	ENSG00000275393	NA	lncRNA	-1.75623	-1.46528	29.1531	4.57854e-07	2.07259e-06
ENSG00000183691	NOG	9241	protein_coding	-1.75727	3.68316	68.4592	9.18976e-13	1.80825e-11
ENSG00000236242	MYO16-AS1	100885782	lncRNA	-1.79023	-1.27528	18.2682	3.89836e-05	0.000112203
ENSG00000116147	TNR	7143	protein_coding	-1.80018	-0.602352	44.0468	2.05676e-09	1.61595e-08
ENSG00000158089	GALNT14	79623	protein_coding	-1.80215	1.21149	35.2963	4.94109e-08	2.79161e-07
ENSG00000185483	ROR1	4919	protein_coding	-1.81319	-1.16599	39.7205	7.77455e-09	5.2848e-08
ENSG00000100218	RSPH14	27156	protein_coding	-1.82368	-0.231908	48.1431	5.34374e-10	4.84622e-09
ENSG00000134184	GSTM1	2944	protein_coding	-1.82961	0.876979	17.568	0.000160556	0.000406417
ENSG00000178947	SMIM10L2A	399668	protein_coding	-1.84185	0.136462	56.7453	3.30755e-11	4.17036e-10
ENSG00000134765	DSC1	1823	protein_coding	-1.86178	1.57416	103.553	9.12501e-17	1.0414e-14
ENSG00000088881	EBF4	57593	protein_coding	-1.86423	1.09185	87.4169	5.05678e-15	2.3217e-13
ENSG00000178075	GRAMD1C	54762	protein_coding	-1.87183	3.07065	105.49	5.64671e-17	7.45958e-15
ENSG00000169429	CXCL8	3576	protein_coding	-1.87572	3.43751	29.7049	4.12678e-07	1.8882e-06
ENSG00000182580	EPHB3	2049	protein_coding	-1.88936	0.896339	65.3279	2.36328e-12	4.11863e-11
ENSG00000154914	USP43	124739	protein_coding	-1.89544	-0.741557	54.0333	7.66866e-11	8.70858e-10
ENSG00000176771	NCKAP5	344148	protein_coding	-1.92331	-1.87408	26.7281	1.01169e-06	4.20885e-06
ENSG00000158270	COLEC12	81035	protein_coding	-1.9241	-1.47964	37.5232	1.29955e-08	8.36439e-08
ENSG00000060709	RIMBP2	23504	protein_coding	-1.93126	-1.20688	36.9083	1.55655e-08	9.81916e-08
ENSG00000271447	MMP28	79148	protein_coding	-1.94359	0.682607	80.4629	3.22719e-14	1.08874e-12
ENSG00000283234	ENSG00000283234	NA	transcribed_unitary_pseudogene	-1.95401	-1.87422	35.9142	2.38797e-08	1.44654e-07
ENSG00000266256	LINC00683	284276	lncRNA	-2.04697	0.34723	63.528	3.935e-12	6.32259e-11
ENSG00000120057	SFRP5	6425	protein_coding	-2.06273	-0.392155	59.7624	8.73462e-12	1.28649e-10
ENSG00000154736	ADAMTS5	11096	protein_coding	-2.06337	1.19605	51.9033	1.5305e-10	1.60458e-09
ENSG00000091129	NRCAM	4897	protein_coding	-2.07205	1.44567	72.1356	3.24028e-13	7.46836e-12
ENSG00000132470	ITGB4	3691	protein_coding	-2.24786	1.63794	59.954	1.19567e-11	1.71182e-10
ENSG00000109819	PPARGC1A	10891	protein_coding	-2.89239	-1.63563	58.9967	2.48007e-12	4.28848e-11

## Sheet: Fig. 1D,E; S2F DEGs ChAd boost
Differentially expressed genes at ChAdOx1 boost (V2+1 vs V2)
Ensembl ID	Gene name	Entrez ID	Gene type	logFC	logCPM	F	PValue	FDR
ENSG00000290525	GBP1P1.1	400759	lncRNA	6.8702	1.2288	131.492	2.00439e-21	1.00079e-17
ENSG00000225492	GBP1P1	NA	transcribed_unprocessed_pseudogene	6.85072	3.41634	136.485	8.46153e-21	2.4142e-17
ENSG00000108691	CCL2	6347	protein_coding	5.90171	1.67638	86.7879	1.25403e-15	3.57793e-13
ENSG00000223387	LINC02068	105374219	lncRNA	5.83598	2.01199	82.9436	1.74378e-15	4.58247e-13
ENSG00000260325	HSPB9	94086	protein_coding	5.83131	-1.69164	54.7015	6.35957e-11	2.84783e-09
ENSG00000169245	CXCL10	3627	protein_coding	5.72559	4.46623	89.6723	2.35286e-15	5.73701e-13
ENSG00000199668	Y_RNA.24	NA	misc_RNA	5.67449	-0.596792	85.9306	1.45203e-15	3.97259e-13
ENSG00000108700	CCL8	6355	protein_coding	5.49023	0.639782	78.0695	4.24742e-15	9.32193e-13
ENSG00000152766	ANKRD22	118932	protein_coding	5.27275	5.53815	109.191	2.38885e-17	1.835e-14
ENSG00000078081	LAMP3	27074	protein_coding	5.26187	5.55162	78.3584	5.55925e-14	7.07193e-12
ENSG00000149131	SERPING1	710	protein_coding	5.0402	7.09858	103.486	9.07231e-17	5.03312e-14
ENSG00000224666	ETV7-AS1	NA	lncRNA	4.95602	0.369481	106.769	9.67832e-19	1.61079e-15
ENSG00000134321	RSAD2	91543	protein_coding	4.93792	9.25886	75.8377	1.12093e-13	1.23006e-11
ENSG00000010030	ETV7	51513	protein_coding	4.84175	5.97846	134.634	9.26553e-20	2.05612e-16
ENSG00000287181	ENSG00000287181	124900731	lncRNA	4.75819	-1.63881	69.7267	7.85264e-14	9.17151e-12
ENSG00000226004	LINC02528	105378020	lncRNA	4.66599	1.37602	90.322	4.93846e-16	1.79329e-13
ENSG00000187608	ISG15	9636	protein_coding	4.65433	8.90169	73.5447	2.13279e-13	2.11921e-11
ENSG00000137959	IFI44L	10964	protein_coding	4.61872	8.30795	81.2864	2.51827e-14	3.8393e-12
ENSG00000168062	BATF2	116071	protein_coding	4.55329	5.69735	112.776	1.04274e-17	1.22445e-14
ENSG00000168658	VWA3B	200403	protein_coding	4.5199	-1.13615	77.6524	5.56262e-15	1.12219e-12
ENSG00000185745	IFIT1	3434	protein_coding	4.49005	8.99986	71.5928	3.71448e-13	3.43451e-11
ENSG00000179044	EXOC3L1	283849	protein_coding	4.38298	4.21006	96.8611	4.58122e-16	1.72634e-13
ENSG00000100336	APOL4	80832	protein_coding	4.35407	2.92901	129.31	2.75764e-19	5.50756e-16
ENSG00000131203	IDO1	3620	protein_coding	4.35054	6.52687	53.6754	8.53205e-11	3.62558e-09
ENSG00000286978	ENSG00000286978	NA	lncRNA	4.34562	-1.10249	70.0195	6.41313e-14	7.81047e-12
ENSG00000189325	BNIP5	389384	protein_coding	4.25002	-1.33047	75.3051	7.39962e-15	1.46101e-12
ENSG00000088827	SIGLEC1	6614	protein_coding	4.24943	7.77665	79.708	3.86176e-14	5.3935e-12
ENSG00000078098	FAP	2191	protein_coding	4.20939	0.0773311	57.8296	5.53835e-12	3.41395e-10
ENSG00000163666	HESX1	8820	protein_coding	4.16477	1.10826	61.0914	2.52202e-12	1.71911e-10
ENSG00000162772	ATF3	467	protein_coding	4.13761	4.11718	88.6381	3.64192e-15	8.40619e-13
ENSG00000243649	CFB	629	protein_coding	4.11936	-0.759571	128.452	3.91795e-21	1.55902e-17
ENSG00000138646	HERC5	51191	protein_coding	4.11548	8.23912	71.335	3.99896e-13	3.66363e-11
ENSG00000254602	MIR130AHG	123466203	lncRNA	4.10075	-0.936733	79.5747	3.09994e-15	7.37048e-13
ENSG00000169248	CXCL11	6373	protein_coding	4.06803	-1.25326	59.0398	2.11282e-12	1.48582e-10
ENSG00000126709	IFI6	2537	protein_coding	4.03379	8.65703	83.4825	1.39813e-14	2.28055e-12
ENSG00000119917	IFIT3	3437	protein_coding	4.01465	9.63255	90.3046	2.35547e-15	5.73701e-13
ENSG00000115155	OTOF	9381	protein_coding	3.99329	4.00684	61.7691	6.49759e-12	3.92054e-10
ENSG00000111331	OAS3	4940	protein_coding	3.9568	10.2448	79.717	3.85208e-14	5.3935e-12
ENSG00000233975	LINC02574	111216282	lncRNA	3.95421	1.94145	81.0551	2.42723e-14	3.75788e-12
ENSG00000205837	LINC00487	400941	lncRNA	3.92393	-0.20816	96.3641	1.02712e-16	5.1284e-14
ENSG00000224789	ENSG00000224789	NA	lncRNA	3.90674	1.84904	92.6022	1.31207e-15	3.69079e-13
ENSG00000237626	ENSG00000237626	NA	lncRNA	3.88877	-1.1074	61.6561	8.67111e-13	6.84503e-11
ENSG00000157601	MX1	4599	protein_coding	3.87856	10.3828	77.8321	6.45267e-14	7.81047e-12
ENSG00000184979	USP18	11274	protein_coding	3.85249	4.97984	58.2908	1.97577e-11	1.05508e-09
ENSG00000253838	ENSG00000253838	NA	lncRNA	3.74074	0.763721	35.028	2.76835e-08	5.0771e-07
ENSG00000117228	GBP1	2633	protein_coding	3.73838	8.95876	116.077	4.94266e-18	6.58098e-15
ENSG00000290727	ALMS1P1	200420	lncRNA	3.71199	1.52438	61.8861	5.73021e-12	3.52135e-10
ENSG00000137965	IFI44	10561	protein_coding	3.70069	7.46247	80.8523	2.83135e-14	4.18871e-12
ENSG00000150337	FCGR1A	2209	protein_coding	3.69606	6.30405	106.839	4.10494e-17	2.7328e-14
ENSG00000188820	CALHM6	441168	protein_coding	3.66832	5.45	105.46	5.72286e-17	3.687e-14
ENSG00000231528	FAM225A	286333	lncRNA	3.66743	-0.0126154	115.164	3.83214e-18	5.46682e-15
ENSG00000135114	OASL	8638	protein_coding	3.64161	7.89212	74.6167	1.57705e-13	1.65773e-11
ENSG00000142089	IFITM3	10410	protein_coding	3.63124	8.52887	79.7714	3.7955e-14	5.37615e-12
ENSG00000134326	CMPK2	129607	protein_coding	3.62328	7.63196	82.9299	1.62011e-14	2.60942e-12
ENSG00000188290	HES4	57801	protein_coding	3.62279	4.77456	62.5882	5.26909e-12	3.27832e-10
ENSG00000119922	IFIT2	3433	protein_coding	3.54609	10.2916	74.6634	1.55653e-13	1.64482e-11
ENSG00000228318	ENSG00000228318	NA	lncRNA	3.53377	-0.912853	180.272	3.41872e-26	6.82787e-22
ENSG00000237568	ENSG00000237568	NA	lncRNA	3.53244	-1.09549	147.918	9.74966e-23	6.49067e-19
ENSG00000120217	CD274	29126	protein_coding	3.49914	6.32855	80.0778	3.49302e-14	5.01889e-12
ENSG00000108387	SEPTIN4	5414	protein_coding	3.43352	4.02577	66.246	1.76352e-12	1.2624e-10
ENSG00000159189	C1QC	714	protein_coding	3.4251	1.0385	100.236	1.53682e-16	6.67249e-14
ENSG00000123610	TNFAIP6	7130	protein_coding	3.4213	5.93874	80.4541	3.15431e-14	4.63219e-12
ENSG00000238015	ENSG00000238015	100130630	processed_pseudogene	3.41604	0.842683	62.8856	2.79889e-12	1.87582e-10
ENSG00000260096	DNM1P33	NA	unprocessed_pseudogene	3.39546	-1.41365	73.6699	2.76983e-14	4.12829e-12
ENSG00000154451	GBP5	115362	protein_coding	3.3908	10.2516	107.917	3.18908e-17	2.27472e-14
ENSG00000197646	PDCD1LG2	80380	protein_coding	3.37787	1.60044	73.9577	1.87005e-13	1.88629e-11
ENSG00000198785	GRIN3A	116443	protein_coding	3.36539	2.05498	74.1795	1.84067e-13	1.86608e-11
ENSG00000002549	LAP3	51056	protein_coding	3.34578	7.82546	107.442	3.56361e-17	2.45422e-14
ENSG00000255397	NASPP1	NA	processed_pseudogene	3.34376	-1.58108	49.5523	7.01799e-11	3.10783e-09
ENSG00000164509	IL31RA	133396	protein_coding	3.33967	3.41428	102.34	1.19764e-16	5.69507e-14
ENSG00000183347	GBP6	163351	protein_coding	3.33176	2.53271	84.0232	1.24506e-14	2.0896e-12
ENSG00000272491	ENSG00000272491	NA	lncRNA	3.33147	2.08085	46.6489	7.558e-10	2.38089e-08
ENSG00000175643	RMI2	116028	protein_coding	3.32118	3.68094	65.4141	2.26021e-12	1.57836e-10
ENSG00000133106	EPSTI1	94240	protein_coding	3.26836	7.13798	98.75	2.8468e-16	1.16033e-13
ENSG00000121380	BCL2L14	79370	protein_coding	3.26565	0.431148	74.3603	8.50914e-14	9.71112e-12
ENSG00000265531	FCGR1CP	100132417	unprocessed_pseudogene	3.26046	4.19889	78.7407	5.05722e-14	6.64492e-12
ENSG00000102794	ACOD1	730249	protein_coding	3.18501	-1.21994	36.3773	1.33211e-08	2.75128e-07
ENSG00000280270	ENSG00000280270	NA	TEC	3.1601	-0.627507	57.1927	5.87033e-12	3.58539e-10
ENSG00000162654	GBP4	115361	protein_coding	3.12428	8.80114	101.878	1.33297e-16	6.05047e-14
ENSG00000233785	ENSG00000233785	NA	lncRNA	3.10024	0.00515931	67.5482	4.34594e-13	3.89225e-11
ENSG00000272512	ENSG00000272512	NA	lncRNA	3.09452	2.04273	48.6541	4.4949e-10	1.55315e-08
ENSG00000089127	OAS1	4938	protein_coding	3.07225	8.36767	79.3311	4.27918e-14	5.81386e-12
ENSG00000104332	SFRP1	6422	protein_coding	3.03375	-1.44172	44.7331	6.27614e-10	2.05487e-08
ENSG00000197272	IL27	246778	protein_coding	3.03264	1.31803	104.476	7.58971e-17	4.45828e-14
ENSG00000140105	WARS1	7453	protein_coding	3.02451	9.38332	111.539	1.38114e-17	1.26751e-14
ENSG00000132530	XAF1	54739	protein_coding	3.00322	8.74029	100.339	1.93337e-16	8.04445e-14
ENSG00000173369	C1QB	713	protein_coding	2.98634	1.67076	111.336	1.47756e-17	1.28303e-14
ENSG00000068079	IFI35	3430	protein_coding	2.98224	7.24096	96.2324	5.29097e-16	1.8835e-13
ENSG00000222346	RNA5SP237	100873495	rRNA_pseudogene	2.95265	-1.12128	35.367	2.75296e-08	5.05816e-07
ENSG00000196141	SPATS2L	26010	protein_coding	2.92297	4.81893	64.1023	3.33382e-12	2.14784e-10
ENSG00000255221	CARD17P	NA	transcribed_unprocessed_pseudogene	2.91844	2.00818	55.227	5.3112e-11	2.43851e-09
ENSG00000188157	AGRN	375790	protein_coding	2.9002	6.05254	65.4552	2.22459e-12	1.55893e-10
ENSG00000124785	NRN1	51299	protein_coding	2.89383	1.03152	80.875	1.70375e-14	2.72219e-12
ENSG00000258666	ENSG00000258666	NA	lncRNA	2.88992	-2.05258	89.3171	7.52478e-17	4.45828e-14
ENSG00000173193	PARP14	54625	protein_coding	2.88844	10.5735	102.703	1.09359e-16	5.32711e-14
ENSG00000235150	RCBTB2P1	NA	processed_pseudogene	2.88287	-1.04326	35.0054	2.45377e-08	4.60157e-07
ENSG00000260943	LINC02555	NA	lncRNA	2.87881	1.7375	66.5345	1.63279e-12	1.18152e-10
ENSG00000279296	PRAL	NA	TEC	2.87427	-0.494679	162.219	9.84059e-24	9.82681e-20
ENSG00000177409	SAMD9L	219285	protein_coding	2.84143	8.82187	103.186	9.74228e-17	5.1284e-14
ENSG00000188282	RUFY4	285180	protein_coding	2.841	3.40834	83.474	1.4045e-14	2.28055e-12
ENSG00000158163	DZIP1L	199221	protein_coding	2.82899	2.66109	36.4539	3.20337e-08	5.75857e-07
ENSG00000162512	SDC3	9672	protein_coding	2.80932	3.9834	98.3293	3.15896e-16	1.26182e-13
ENSG00000242113	RN7SL124P	106480955	misc_RNA	2.80866	1.00753	62.3613	5.7608e-12	3.52929e-10
ENSG00000138755	CXCL9	4283	protein_coding	2.8005	-0.340394	58.0648	1.62554e-11	8.89946e-10
ENSG00000107201	RIGI	23586	protein_coding	2.79379	6.76869	68.285	9.66139e-13	7.5374e-11
ENSG00000118160	SLC8A2	6543	protein_coding	2.77643	-1.77147	46.1966	2.4082e-10	9.09198e-09
ENSG00000020577	SAMD4A	23034	protein_coding	2.7742	4.61422	100.342	1.93308e-16	8.04445e-14
ENSG00000115267	IFIH1	64135	protein_coding	2.76158	7.88797	76.3147	9.8162e-14	1.09525e-11
ENSG00000205436	EXOC3L4	91828	protein_coding	2.75529	-1.90458	47.9612	1.60293e-10	6.33471e-09
ENSG00000111335	OAS2	4939	protein_coding	2.7479	8.97604	72.1655	3.15422e-13	3.00893e-11
ENSG00000121236	TRIM6	117854	protein_coding	2.74138	0.926432	79.8134	3.60455e-14	5.14215e-12
ENSG00000170581	STAT2	6773	protein_coding	2.72029	9.72297	104.475	7.16814e-17	4.45828e-14
ENSG00000128512	DOCK4	9732	protein_coding	2.70911	6.56355	69.3766	7.03207e-13	5.75592e-11
ENSG00000185338	SOCS1	8651	protein_coding	2.70732	5.63664	48.1729	5.20742e-10	1.75458e-08
ENSG00000137628	DDX60	55601	protein_coding	2.70495	7.89133	84.173	1.16381e-14	2.02119e-12
ENSG00000121858	TNFSF10	8743	protein_coding	2.704	8.77026	74.4653	1.64556e-13	1.72069e-11
ENSG00000124256	ZBP1	81030	protein_coding	2.68854	7.68494	74.1127	1.81709e-13	1.85355e-11
ENSG00000262979	ENSG00000262979	NA	lncRNA	2.67713	2.17797	70.9026	4.5755e-13	4.05883e-11
ENSG00000038945	MSR1	4481	protein_coding	2.67614	3.60621	87.9718	4.31332e-15	9.36365e-13
ENSG00000288836	ENSG00000288836	NA	lncRNA	2.66603	2.06281	44.4285	1.88272e-09	5.20798e-08
ENSG00000172426	RSPH9	221421	protein_coding	2.66556	0.871434	61.1828	8.29987e-12	4.87544e-10
ENSG00000185507	IRF7	3665	protein_coding	2.65398	8.23738	80.9552	2.7535e-14	4.12829e-12
ENSG00000168899	VAMP5	10791	protein_coding	2.64856	5.82166	84.0757	1.19434e-14	2.04014e-12
ENSG00000177294	FBXO39	162517	protein_coding	2.64668	1.19793	87.2499	5.42408e-15	1.10541e-12
ENSG00000234358	RPL7AP42	100271215	processed_pseudogene	2.64531	1.20073	52.428	1.30972e-10	5.28438e-09
ENSG00000229023	RAB1AP1	NA	processed_pseudogene	2.6386	3.43809	128.57	3.27609e-19	5.94819e-16
ENSG00000177989	ODF3B	440836	protein_coding	2.63237	7.49089	101.779	1.36507e-16	6.05849e-14
ENSG00000156587	UBE2L6	9246	protein_coding	2.63179	8.16999	108.084	3.06729e-17	2.26889e-14
ENSG00000115415	STAT1	6772	protein_coding	2.62946	10.257	149.63	4.68362e-21	1.55902e-17
ENSG00000291135	FCGR1BP	2210	lncRNA	2.60391	5.51392	70.4842	5.10652e-13	4.4536e-11
ENSG00000255355	PATL1-DT	NA	lncRNA	2.6029	-1.02088	35.8561	2.2075e-08	4.19887e-07
ENSG00000280248	ENSG00000280248	NA	TEC	2.59082	4.75226	70.2175	5.51554e-13	4.72774e-11
ENSG00000277511	ENSG00000277511	NA	lncRNA	2.5868	1.12597	74.2824	1.80216e-13	1.85355e-11
ENSG00000165949	IFI27	3429	protein_coding	2.57532	3.99606	24.436	3.40201e-06	2.92509e-05
ENSG00000136514	RTP4	64108	protein_coding	2.57497	4.84055	72.1558	3.1638e-13	3.00893e-11
ENSG00000252206	RNU7-40P	100147827	snRNA	2.57112	1.89677	72.1875	3.18444e-13	3.0142e-11
ENSG00000108771	DHX58	79132	protein_coding	2.56975	6.70581	75.4292	1.2562e-13	1.35616e-11
ENSG00000138496	PARP9	83666	protein_coding	2.56171	8.58903	119.216	2.45997e-18	3.77927e-15
ENSG00000230266	XXYLT1-AS2	101410543	lncRNA	2.55726	0.191782	53.1956	9.67613e-11	4.01498e-09
ENSG00000269720	CCDC194	110806280	protein_coding	2.54951	3.00207	59.4162	1.39375e-11	7.86328e-10
ENSG00000152778	IFIT5	24138	protein_coding	2.53461	6.99842	84.638	1.029e-14	1.85146e-12
ENSG00000163746	PLSCR2	57047	protein_coding	2.53035	0.724856	44.7008	1.66284e-09	4.71737e-08
ENSG00000188313	PLSCR1	5359	protein_coding	2.51949	7.39571	78.9966	4.68849e-14	6.26678e-12
ENSG00000225964	NRIR	NA	lncRNA	2.51697	3.36153	62.4822	5.44068e-12	3.37457e-10
ENSG00000229054	RPS29P14	100129599	processed_pseudogene	2.51578	1.23922	38.6427	1.45518e-08	2.95055e-07
ENSG00000283384	ENSG00000283384	NA	lncRNA	2.49361	1.21301	52.0925	1.42824e-10	5.7164e-09
ENSG00000116663	FBXO6	26270	protein_coding	2.49352	5.25963	93.4964	1.04794e-15	3.07786e-13
ENSG00000079385	CEACAM1	634	protein_coding	2.48917	6.29376	60.4796	1.00143e-11	5.8043e-10
ENSG00000284194	SCO2	9997	protein_coding	2.47655	6.81968	111.749	1.31635e-17	1.26751e-14
ENSG00000163568	AIM2	9447	protein_coding	2.47571	5.19192	88.1144	4.14224e-15	9.27267e-13
ENSG00000145147	SLIT2	9353	protein_coding	2.46756	-1.63079	50.0584	7.36163e-11	3.23135e-09
ENSG00000289246	ENSG00000289246	NA	lncRNA	2.45294	0.397516	71.2965	4.25451e-13	3.82753e-11
ENSG00000238000	PSME2P1	257093	processed_pseudogene	2.43434	-1.24005	88.2949	1.01117e-15	3.01419e-13
ENSG00000227017	ENSG00000227017	NA	lncRNA	2.43335	-1.94336	27.8778	4.77255e-07	5.54689e-06
ENSG00000102524	TNFSF13B	10673	protein_coding	2.43224	7.48306	72.0699	3.24138e-13	3.05362e-11
ENSG00000168779	SHOX2	6474	protein_coding	2.42329	-1.16015	33.4307	5.8874e-08	9.7823e-07
ENSG00000221963	APOL6	80830	protein_coding	2.42268	9.53799	102.997	1.01932e-16	5.1284e-14
ENSG00000183638	RP1L1	94137	protein_coding	2.39831	-1.10788	26.5178	9.30901e-07	9.75443e-06
ENSG00000132274	TRIM22	10346	protein_coding	2.39677	9.55647	95.6426	6.12528e-16	2.00548e-13
ENSG00000100342	APOL1	8542	protein_coding	2.38622	7.00542	96.0486	5.53773e-16	1.90689e-13
ENSG00000160932	LY6E	4061	protein_coding	2.38328	8.16825	69.7405	6.32838e-13	5.23407e-11
ENSG00000287188	ENSG00000287188	NA	lncRNA	2.37935	-0.926513	33.4169	6.98577e-08	1.13616e-06
ENSG00000055332	EIF2AK2	5610	protein_coding	2.37223	8.47722	77.4508	7.16755e-14	8.52086e-12
ENSG00000059378	PARP12	64761	protein_coding	2.37179	7.75203	79.5012	4.08531e-14	5.62702e-12
ENSG00000130589	HELZ2	85441	protein_coding	2.36478	9.90366	84.0261	1.21005e-14	2.04806e-12
ENSG00000181381	DDX60L	91351	protein_coding	2.3513	9.24342	69.0613	7.70588e-13	6.1808e-11
ENSG00000140464	PML	5371	protein_coding	2.34891	8.44921	83.7145	1.31447e-14	2.18771e-12
ENSG00000138642	HERC6	55008	protein_coding	2.33849	6.14862	64.9324	2.59941e-12	1.76583e-10
ENSG00000289582	ENSG00000289582	NA	lncRNA	2.33756	1.75015	97.0749	4.34271e-16	1.66794e-13
ENSG00000185897	FFAR3	2865	protein_coding	2.3373	0.411514	53.1896	9.68967e-11	4.01498e-09
ENSG00000279320	ENSG00000279320	NA	TEC	2.32532	2.95896	54.4562	6.65075e-11	2.96493e-09
ENSG00000138119	MYOF	26509	protein_coding	2.3233	6.91543	101.991	1.29723e-16	6.02519e-14
ENSG00000105948	TTC26	79989	protein_coding	2.30865	3.11234	38.9281	1.29806e-08	2.6921e-07
ENSG00000107593	PKD2L1	9033	protein_coding	2.30601	-1.28701	30.4515	1.98142e-07	2.72929e-06
ENSG00000237980	LINC02773	NA	lncRNA	2.30246	0.647994	52.9619	1.09153e-10	4.43993e-09
ENSG00000174944	P2RY14	9934	protein_coding	2.29595	4.93217	46.686	8.60102e-10	2.65092e-08
ENSG00000178965	ERICH3	127254	protein_coding	2.29539	-1.63598	42.2047	2.20935e-09	5.92285e-08
ENSG00000139572	GPR84	53831	protein_coding	2.2949	1.55023	67.088	1.38716e-12	1.0223e-10
ENSG00000060656	PTPRU	10076	protein_coding	2.28518	0.0918583	63.8414	3.24286e-12	2.10281e-10
ENSG00000125148	MT2A	4502	protein_coding	2.284	6.01874	49.4727	3.37348e-10	1.2127e-08
ENSG00000128342	LIF	3976	protein_coding	2.28081	-0.472285	52.0939	1.31249e-10	5.2849e-09
ENSG00000185339	TCN2	6948	protein_coding	2.25686	4.10643	67.5084	1.21331e-12	9.14422e-11
ENSG00000289202	ENSG00000289202	NA	lncRNA	2.25571	-1.07534	58.2622	1.83168e-11	9.83396e-10
ENSG00000168026	TTC21A	199223	protein_coding	2.23122	4.94129	39.6438	1.00267e-08	2.14864e-07
ENSG00000286273	ENSG00000286273	NA	lncRNA	2.21979	-1.69639	15.2794	0.00014326	0.000655404
ENSG00000155363	MOV10	4343	protein_coding	2.2013	7.33569	67.5998	1.18068e-12	8.96596e-11
ENSG00000251804	RNU6-1294P	106480131	snRNA	2.19625	0.447378	31.5799	2.01832e-07	2.77235e-06
ENSG00000136689	IL1RN	3557	protein_coding	2.19318	6.75392	45.8133	1.15746e-09	3.43486e-08
ENSG00000158714	SLAMF8	56833	protein_coding	2.18863	3.51541	77.981	6.19972e-14	7.64326e-12
ENSG00000286818	ENSG00000286818	NA	lncRNA	2.18429	-2.07482	26.7715	7.31501e-07	7.97029e-06
ENSG00000159871	LYPD5	284348	protein_coding	2.16926	-1.30896	61.866	5.25648e-12	3.27832e-10
ENSG00000188676	IDO2	169355	protein_coding	2.1682	0.0494831	36.6008	2.92829e-08	5.33611e-07
ENSG00000223914	LINC02471	NA	lncRNA	2.16295	-0.70434	31.6712	1.57822e-07	2.24663e-06
ENSG00000141574	SECTM1	6398	protein_coding	2.15824	8.56004	97.6795	3.70132e-16	1.44947e-13
ENSG00000137757	CASP5	838	protein_coding	2.14852	4.51896	53.748	8.33063e-11	3.55511e-09
ENSG00000141837	CACNA1A	773	protein_coding	2.14593	1.6806	48.0054	5.55333e-10	1.84852e-08
ENSG00000279236	ENSG00000279236	NA	TEC	2.13851	3.52812	75.6232	1.19096e-13	1.29271e-11
ENSG00000118162	KPTN	11133	protein_coding	2.12723	3.41631	95.7189	6.01566e-16	2.00241e-13
ENSG00000177807	KCNJ10	3766	protein_coding	2.12562	-1.55194	25.5048	1.47527e-06	1.44835e-05
ENSG00000270972	ENSG00000270972	NA	lncRNA	2.11931	3.19528	40.6021	7.135e-09	1.60113e-07
ENSG00000105967	TFEC	22797	protein_coding	2.11757	6.2696	51.687	1.62584e-10	6.37944e-09
ENSG00000131979	GCH1	2643	protein_coding	2.11637	6.64696	81.9194	2.12367e-14	3.36618e-12
ENSG00000064300	NGFR	4804	protein_coding	2.11599	0.684594	68.2667	1.00035e-12	7.76557e-11
ENSG00000025708	TYMP	1890	protein_coding	2.10732	9.76271	111.89	1.27449e-17	1.26751e-14
ENSG00000173821	RNF213	57674	protein_coding	2.09674	12.3043	81.2347	2.55341e-14	3.86339e-12
ENSG00000179750	APOBEC3B	9582	protein_coding	2.09218	2.13493	53.1567	1.02234e-10	4.19803e-09
ENSG00000099834	CDHR5	53841	protein_coding	2.09145	-0.345299	70.874	4.88865e-13	4.28229e-11
ENSG00000104951	IL4I1	259307	protein_coding	2.08761	2.96707	79.6279	3.95248e-14	5.48187e-12
ENSG00000029153	BMAL2	56938	protein_coding	2.07753	1.15394	71.7832	3.55835e-13	3.3148e-11
ENSG00000100911	PSME2	5721	protein_coding	2.0761	6.89262	135.379	7.93408e-20	1.98074e-16
ENSG00000172159	FRMD3	257019	protein_coding	2.07152	4.97347	44.393	1.8854e-09	5.20818e-08
ENSG00000108679	LGALS3BP	3959	protein_coding	2.05735	5.90229	81.3004	2.50865e-14	3.8393e-12
ENSG00000111181	SLC6A12	6539	protein_coding	2.045	3.78666	87.6364	4.69125e-15	9.86249e-13
ENSG00000183486	MX2	4600	protein_coding	2.04374	9.49025	69.9658	5.9292e-13	4.99654e-11
ENSG00000134809	TIMM10	26519	protein_coding	2.03877	4.16735	41.2879	5.5829e-09	1.28606e-07
ENSG00000265432	MIR4308	100422984	miRNA	2.02781	-1.15014	27.2621	9.04765e-07	9.55073e-06
ENSG00000232031	ENSG00000232031	NA	lncRNA	2.02472	0.689461	32.4035	1.4765e-07	2.12314e-06
ENSG00000163840	DTX3L	151636	protein_coding	2.01475	8.58606	103.605	8.81556e-17	5.03041e-14
ENSG00000162645	GBP2	2634	protein_coding	2.01341	9.13692	109.748	2.08515e-17	1.66578e-14
ENSG00000108950	FAM20A	54757	protein_coding	2.01184	0.648258	38.7062	1.37123e-08	2.82041e-07
ENSG00000289234	ZNF496-DT	107985115	lncRNA	1.99305	3.2171	56.4146	3.55911e-11	1.72113e-09
ENSG00000141664	ZCCHC2	54877	protein_coding	1.98477	7.93785	76.3731	9.65844e-14	1.0837e-11
ENSG00000130303	BST2	684	protein_coding	1.98367	7.05268	76.2624	9.9601e-14	1.10513e-11
ENSG00000272669	ENSG00000272669	NA	lncRNA	1.97427	3.52998	50.6363	2.29623e-10	8.68568e-09
ENSG00000182168	UNC5C	8633	protein_coding	1.97244	-2.01655	21.3671	8.80852e-06	6.46303e-05
ENSG00000279861	ENSG00000279861	NA	TEC	1.97053	3.15805	85.6854	7.81577e-15	1.49202e-12
ENSG00000023171	GRAMD1B	57476	protein_coding	1.96175	6.13127	55.333	5.01246e-11	2.32811e-09
ENSG00000222986	RNU5A-5P	100873835	snRNA	1.96093	-1.28594	30.0529	2.93016e-07	3.72272e-06
ENSG00000273076	ENSG00000273076	NA	lncRNA	1.96076	0.791861	39.7038	9.98801e-09	2.14495e-07
ENSG00000282851	BISPR	105221694	lncRNA	1.95665	5.07899	91.0877	1.92858e-15	5.00228e-13
ENSG00000251072	LMNB1-DT	102723557	lncRNA	1.95239	-1.87723	30.2407	1.84292e-07	2.5721e-06
ENSG00000280007	ENSG00000280007	NA	lncRNA	1.94679	1.5162	35.3688	4.79522e-08	8.1576e-07
ENSG00000136816	TOR1B	27348	protein_coding	1.94624	6.52121	66.0619	1.85783e-12	1.32174e-10
ENSG00000135148	TRAFD1	10906	protein_coding	1.94409	7.80387	77.7347	6.62794e-14	7.97428e-12
ENSG00000273272	ENSG00000273272	NA	lncRNA	1.94108	3.25079	91.9131	1.56497e-15	4.22373e-13
ENSG00000196116	TDRD7	23424	protein_coding	1.92252	6.16561	66.6563	1.55843e-12	1.13182e-10
ENSG00000156113	KCNMA1	3778	protein_coding	1.91045	1.61417	14.073	0.00030348	0.00122744
ENSG00000138035	PNPT1	87178	protein_coding	1.90389	5.59381	37.2974	2.34453e-08	4.41744e-07
ENSG00000258872	FDPSP3	2227	transcribed_processed_pseudogene	1.90201	1.90609	50.3615	2.52378e-10	9.49247e-09
ENSG00000196123	MATCAP1	653319	protein_coding	1.89817	3.97066	37.5407	2.14556e-08	4.11634e-07
ENSG00000166016	ABTB2	25841	protein_coding	1.89417	4.68143	34.9662	5.54398e-08	9.26564e-07
ENSG00000132256	TRIM5	85363	protein_coding	1.89413	6.17099	70.2742	5.42431e-13	4.6898e-11
ENSG00000196550	FAM72A	729533	protein_coding	1.88258	0.651833	50.1752	2.72267e-10	1.01261e-08
ENSG00000073737	DHRS9	10170	protein_coding	1.88035	5.04047	88.5902	3.66182e-15	8.40619e-13
ENSG00000168394	TAP1	6890	protein_coding	1.87885	9.4978	96.5425	4.89982e-16	1.79329e-13
ENSG00000163565	IFI16	3428	protein_coding	1.87687	8.40708	77.4777	7.11456e-14	8.5085e-12
ENSG00000111199	TRPV4	59341	protein_coding	1.86735	0.447157	86.649	6.2895e-15	1.25614e-12
ENSG00000185885	IFITM1	8519	protein_coding	1.86506	8.09479	70.1695	5.59062e-13	4.77161e-11
ENSG00000287192	ENSG00000287192	NA	lncRNA	1.86361	-1.25401	27.4146	8.28585e-07	8.86844e-06
ENSG00000074660	SCARF1	8578	protein_coding	1.85212	6.96137	68.9148	8.04122e-13	6.39838e-11
ENSG00000230149	ENSG00000230149	NA	lncRNA	1.85142	3.16788	53.3933	9.34388e-11	3.9041e-09
ENSG00000187741	FANCA	2175	protein_coding	1.85099	5.68803	88.8827	3.39499e-15	7.97702e-13
ENSG00000135604	STX11	8676	protein_coding	1.8502	8.02478	87.8091	4.4827e-15	9.62673e-13
ENSG00000274121	ENSG00000274121	NA	misc_RNA	1.84992	-1.88989	21.4346	9.33022e-06	6.79609e-05
ENSG00000151364	KCTD14	65987	protein_coding	1.84865	-1.61588	15.8803	0.000107626	0.000518269
ENSG00000169136	ATF5	22809	protein_coding	1.84624	4.41057	95.4483	6.43039e-16	2.07142e-13
ENSG00000233646	OR52T1P	81244	unprocessed_pseudogene	1.84488	-1.32105	27.8812	7.19248e-07	7.85822e-06
ENSG00000179331	RAB39A	54734	protein_coding	1.84457	2.51455	84.0803	1.19516e-14	2.04014e-12
ENSG00000232884	ENSG00000232884	NA	lncRNA	1.83694	0.365062	25.999	1.80352e-06	1.71851e-05
ENSG00000117226	GBP3	2635	protein_coding	1.83542	5.65619	78.5807	5.25387e-14	6.7697e-12
ENSG00000137200	CMTR1	23070	protein_coding	1.83393	7.36952	71.8233	3.47764e-13	3.26082e-11
ENSG00000204267	TAP2	6891	protein_coding	1.83152	7.8924	94.5181	8.10835e-16	2.49138e-13
ENSG00000249633	OR52V1P	81242	unprocessed_pseudogene	1.82896	-1.1838	28.5584	5.70276e-07	6.47869e-06
ENSG00000178685	PARP10	84875	protein_coding	1.82757	8.49905	70.6884	4.81436e-13	4.23579e-11
ENSG00000224295	OLFM5P	NA	unitary_pseudogene	1.82139	0.125503	38.9373	1.31701e-08	2.72291e-07
ENSG00000181616	OR52H1	390067	protein_coding	1.81422	-1.36539	17.4941	5.89818e-05	0.000313392
ENSG00000272666	KLHDC7B-DT	NA	lncRNA	1.80963	-0.169105	57.9402	2.31457e-11	1.19611e-09
ENSG00000255328	ENSG00000255328	NA	lncRNA	1.8074	3.72012	34.1573	7.50593e-08	1.20505e-06
ENSG00000202125	RNU1-100P	106480183	snRNA	1.80736	0.679904	39.7916	9.68691e-09	2.08253e-07
ENSG00000178146	GK4P	NA	processed_pseudogene	1.80467	-0.7627	37.3009	2.41865e-08	4.54424e-07
ENSG00000128383	APOBEC3A	200315	protein_coding	1.80408	8.43512	72.7874	2.64287e-13	2.54993e-11
ENSG00000205413	SAMD9	54809	protein_coding	1.80236	8.47994	65.1728	2.41952e-12	1.6663e-10
ENSG00000266786	LGALS9DP	NA	unprocessed_pseudogene	1.79411	-0.676064	39.0115	6.70617e-09	1.51469e-07
ENSG00000128335	APOL2	23780	protein_coding	1.79302	8.04178	94.528	8.08825e-16	2.49138e-13
ENSG00000172183	ISG20	3669	protein_coding	1.77841	8.13333	57.0953	2.86899e-11	1.42303e-09
ENSG00000196358	NTNG2	84628	protein_coding	1.77113	6.71279	42.3281	3.86868e-09	9.50372e-08
ENSG00000204103	MAFB	9935	protein_coding	1.77088	6.74324	84.2541	1.13906e-14	1.99556e-12
ENSG00000290118	ENSG00000290118	NA	lncRNA	1.76538	-1.15176	22.3833	7.41455e-06	5.56325e-05
ENSG00000147697	GSDMC	56169	protein_coding	1.76423	-1.10272	20.1398	1.75569e-05	0.000114853
ENSG00000130487	KLHDC7B	113730	protein_coding	1.75363	3.651	109.942	1.99534e-17	1.66046e-14
ENSG00000008735	MAPK8IP2	23542	protein_coding	1.75137	0.210359	86.0177	7.46158e-15	1.46101e-12
ENSG00000205846	CLEC6A	93978	protein_coding	1.75126	1.36309	56.8868	3.08113e-11	1.51568e-09
ENSG00000168961	LGALS9	3965	protein_coding	1.75006	7.50622	84.4739	1.07466e-14	1.91058e-12
ENSG00000157827	FMNL2	114793	protein_coding	1.74568	3.52421	61.8169	6.65368e-12	3.99061e-10
ENSG00000013374	NUB1	51667	protein_coding	1.74398	7.7879	69.679	6.44201e-13	5.29464e-11
ENSG00000264400	RN7SL491P	106480514	misc_RNA	1.73303	-1.2384	18.5154	3.94323e-05	0.000224046
ENSG00000167601	AXL	558	protein_coding	1.7316	1.53948	46.1988	1.02062e-09	3.07408e-08
ENSG00000234518	PTGES3P1	NA	processed_pseudogene	1.73104	4.02352	84.6941	1.01421e-14	1.85146e-12
ENSG00000244491	ENSG00000244491	NA	lncRNA	1.72584	0.761643	44.3606	1.92248e-09	5.29598e-08
ENSG00000145685	LHFPL2	10184	protein_coding	1.72415	5.4731	56.4735	3.49065e-11	1.69212e-09
ENSG00000233214	ENSG00000233214	NA	lncRNA	1.69161	1.81197	50.0089	2.83295e-10	1.04777e-08
ENSG00000196664	TLR7	51284	protein_coding	1.68846	5.12974	70.2192	5.51131e-13	4.72774e-11
ENSG00000225450	ENSG00000225450	NA	lncRNA	1.6878	3.14803	44.6214	1.74314e-09	4.90611e-08
ENSG00000161640	SIGLEC11	114132	protein_coding	1.68599	1.3283	74.1771	1.81903e-13	1.85355e-11
ENSG00000079263	SP140	11262	protein_coding	1.68279	7.13301	58.0267	2.14223e-11	1.12002e-09
ENSG00000215784	FAM72D	728833	protein_coding	1.678	-1.63266	18.3605	4.07743e-05	0.000230366
ENSG00000229677	ENSG00000229677	100270940	processed_pseudogene	1.6752	2.91799	39.8951	9.16776e-09	1.98159e-07
ENSG00000125355	TMEM255A	55026	protein_coding	1.67472	0.812383	25.2532	2.4022e-06	2.19473e-05
ENSG00000202533	Y_RNA	NA	misc_RNA	1.6731	2.16109	64.6117	2.86689e-12	1.8973e-10
ENSG00000233902	ENSG00000233902	NA	unprocessed_pseudogene	1.67237	-1.27512	26.5434	1.07815e-06	1.10823e-05
ENSG00000143344	RGL1	23179	protein_coding	1.66703	3.44031	41.2658	5.62723e-09	1.29478e-07
ENSG00000272563	ENSG00000272563	NA	lncRNA	1.66348	-1.25707	19.1107	2.86157e-05	0.000172558
ENSG00000152229	PSTPIP2	9050	protein_coding	1.66263	6.47131	62.4589	5.47133e-12	3.38308e-10
ENSG00000239920	ENSG00000239920	NA	protein_coding	1.65696	1.08257	40.1104	8.55273e-09	1.86743e-07
ENSG00000019169	MARCO	8685	protein_coding	1.65001	3.45974	78.5168	5.37742e-14	6.88448e-12
ENSG00000123609	NMI	9111	protein_coding	1.64965	6.65542	81.6631	2.27514e-14	3.57788e-12
ENSG00000233672	RNASEH2B-AS1	NA	lncRNA	1.64961	0.858292	20.171	2.03827e-05	0.000130142
ENSG00000135378	PRRG4	79056	protein_coding	1.64953	5.53112	67.2196	1.32015e-12	9.80147e-11
ENSG00000129682	FGF13	2258	protein_coding	1.64793	1.36634	37.7214	1.8817e-08	3.68806e-07
ENSG00000090104	RGS1	5996	protein_coding	1.64095	1.41812	48.3455	4.94066e-10	1.681e-08
ENSG00000157693	TMEM268	203197	protein_coding	1.63826	5.93087	71.3771	3.95104e-13	3.63641e-11
ENSG00000213172	ENSG00000213172	NA	processed_pseudogene	1.63471	0.731297	30.1896	3.44774e-07	4.24527e-06
ENSG00000158517	NCF1	653361	protein_coding	1.63434	9.42946	47.5829	6.34943e-10	2.06196e-08
ENSG00000266604	LINC01887	NA	lncRNA	1.63311	-0.539672	14.1187	0.000288335	0.00117523
ENSG00000114127	XRN1	54464	protein_coding	1.62914	8.7664	53.7898	8.21712e-11	3.52172e-09
ENSG00000248553	OR52H2P	81261	unitary_pseudogene	1.61991	-1.68076	15.8296	0.000122342	0.000575964
ENSG00000165185	KIAA1958	158405	protein_coding	1.61867	4.49265	42.5963	3.52184e-09	8.7813e-08
ENSG00000232680	ENSG00000232680	NA	lncRNA	1.61575	2.35049	47.6121	6.29489e-10	2.05764e-08
ENSG00000112773	TENT5A	55603	protein_coding	1.61525	6.45095	57.3247	2.66942e-11	1.33954e-09
ENSG00000222179	RN7SKP26	106479106	misc_RNA	1.6085	-0.370273	23.1289	5.85268e-06	4.55888e-05
ENSG00000240065	PSMB9	5698	protein_coding	1.60838	7.77866	93.6945	9.96842e-16	3.01419e-13
ENSG00000200135	Y_RNA.31	NA	misc_RNA	1.60746	-0.92815	19.9812	2.11918e-05	0.000134405
ENSG00000115414	FN1	2335	protein_coding	1.60713	0.291387	43.5019	1.75353e-09	4.92568e-08
ENSG00000197536	IRF1-AS1	NA	lncRNA	1.59922	7.11297	74.2467	1.74982e-13	1.82018e-11
ENSG00000233029	ENSG00000233029	100996318	lncRNA	1.59814	-1.81292	24.6207	2.44598e-06	2.22861e-05
ENSG00000086065	CHMP5	51510	protein_coding	1.59812	6.1933	66.9171	1.44305e-12	1.0557e-10
ENSG00000122643	NT5C3A	51251	protein_coding	1.5963	6.80061	41.7129	4.80357e-09	1.13669e-07
ENSG00000233875	ENSG00000233875	NA	lncRNA	1.59231	2.81449	53.9616	7.78055e-11	3.37505e-09
ENSG00000114450	GNB4	59345	protein_coding	1.58984	7.0528	71.7331	3.5684e-13	3.3148e-11
ENSG00000266028	SRGAP2	23380	protein_coding	1.58514	7.09621	44.1109	2.07833e-09	5.63207e-08
ENSG00000146425	DYNLT1	6993	protein_coding	1.58008	6.47698	58.151	2.06062e-11	1.08302e-09
ENSG00000126262	FFAR2	2867	protein_coding	1.56933	8.32244	56.0523	3.98833e-11	1.90562e-09
ENSG00000110492	MDK	4192	protein_coding	1.56603	1.76124	36.2228	3.48407e-08	6.1965e-07
ENSG00000173372	C1QA	712	protein_coding	1.56438	0.775384	47.602	6.42323e-10	2.08015e-08
ENSG00000090659	CD209	30835	protein_coding	1.56434	-0.00421541	54.1639	7.52434e-11	3.28114e-09
ENSG00000161643	SIGLEC16	400709	protein_coding	1.55919	2.60017	62.8438	4.8746e-12	3.08744e-10
ENSG00000237505	PKN2-AS1	101927891	lncRNA	1.55625	0.158137	21.5125	1.16099e-05	8.14447e-05
ENSG00000165178	NCF1C	654817	unprocessed_pseudogene	1.55537	8.34532	47.5361	6.4504e-10	2.08122e-08
ENSG00000224025	ENSG00000224025	347097	processed_pseudogene	1.55387	-1.64518	16.175	0.000106609	0.000514049
ENSG00000223638	RFPL4A	342931	protein_coding	1.55275	-1.79881	45.7696	5.03901e-09	1.17982e-07
ENSG00000143147	GPR161	23432	protein_coding	1.54008	-0.262158	44.0385	2.09955e-09	5.67417e-08
ENSG00000236254	MTND4P14	100653489	unprocessed_pseudogene	1.5332	0.630164	21.0081	1.43465e-05	9.73925e-05
ENSG00000125826	RBCK1	10616	protein_coding	1.53249	8.27578	67.3975	1.2529e-12	9.37458e-11
ENSG00000236469	ENSG00000236469	NA	lncRNA	1.53074	-1.56249	40.7356	4.15753e-09	1.01266e-07
ENSG00000135047	CTSL	1514	protein_coding	1.53003	3.28938	72.8824	2.57417e-13	2.4957e-11
ENSG00000168016	TRANK1	9881	protein_coding	1.52349	9.9175	66.7842	1.50073e-12	1.09389e-10
ENSG00000215533	LINC00189	193629	lncRNA	1.5198	1.40214	51.4112	1.78958e-10	6.99441e-09
ENSG00000082397	EPB41L3	23136	protein_coding	1.51665	5.61324	85.3861	8.44666e-15	1.59148e-12
ENSG00000287839	ENSG00000287839	NA	lncRNA	1.51599	3.63599	114.329	7.32725e-18	9.14624e-15
ENSG00000136147	PHF11	51131	protein_coding	1.51476	6.33653	58.0732	2.1113e-11	1.10674e-09
ENSG00000289141	ENSG00000289141	NA	lncRNA	1.51367	-0.941849	26.4519	1.47576e-06	1.44835e-05
ENSG00000175518	UBQLNL	143630	protein_coding	1.51202	-0.0498937	23.3278	5.43415e-06	4.29655e-05
ENSG00000263069	RNF213-AS1	100294362	lncRNA	1.51105	-0.0259683	64.2061	3.31957e-12	2.14558e-10
ENSG00000183784	DOCK8-AS1	157983	lncRNA	1.5108	1.69259	61.1098	8.27486e-12	4.87509e-10
ENSG00000112053	SLC26A8	116369	protein_coding	1.5104	3.27403	36.7853	2.82909e-08	5.17423e-07
ENSG00000196369	SRGAP2B	647135	protein_coding	1.5094	4.68164	37.7259	2.00518e-08	3.8801e-07
ENSG00000186407	CD300E	342510	protein_coding	1.50682	7.53337	66.0466	1.86627e-12	1.32174e-10
ENSG00000186714	CCDC73	493860	protein_coding	1.50546	-1.03834	30.7553	2.74412e-07	3.51769e-06
ENSG00000129667	RHBDF2	79651	protein_coding	1.50022	7.9643	84.9774	9.40746e-15	1.73968e-12
ENSG00000146859	TMEM140	55281	protein_coding	1.49898	7.83741	65.1535	2.43353e-12	1.67019e-10
ENSG00000230825	LINC03016	101927354	lncRNA	1.49887	1.73333	31.3425	2.18937e-07	2.94253e-06
ENSG00000127951	FGL2	10875	protein_coding	1.49843	9.59836	95.8059	5.8816e-16	1.99097e-13
ENSG00000231233	CFAP58-DT	100505869	lncRNA	1.49838	1.90746	48.6432	4.45846e-10	1.54591e-08
ENSG00000110057	UNC93B1	81622	protein_coding	1.49794	8.00479	69.0981	7.6239e-13	6.1397e-11
ENSG00000261211	ENSG00000261211	NA	lncRNA	1.49749	2.21717	42.417	3.7551e-09	9.2818e-08
ENSG00000130066	SAT1	6303	protein_coding	1.49689	8.79348	54.1836	7.23958e-11	3.19181e-09
ENSG00000203797	DDO	8528	protein_coding	1.49595	-0.00219739	56.1834	3.92672e-11	1.8852e-09
ENSG00000180061	TMEM150B	284417	protein_coding	1.49406	4.11435	75.626	1.18934e-13	1.29271e-11
ENSG00000254554	ADM-DT	NA	lncRNA	1.48747	1.40672	51.895	1.52388e-10	6.06272e-09
ENSG00000288731	ENSG00000288731	NA	lncRNA	1.48661	0.727841	37.835	1.94219e-08	3.78433e-07
ENSG00000163823	CCR1	1230	protein_coding	1.48639	7.25519	76.7195	8.77361e-14	9.95605e-12
ENSG00000234073	ENSG00000234073	107986032	processed_pseudogene	1.48584	2.73253	40.0915	8.54551e-09	1.86743e-07
ENSG00000270106	TSNAX-DISC1	100303453	protein_coding	1.48498	-0.486203	25.8574	1.93032e-06	1.8228e-05
ENSG00000288610	ENSG00000288610	NA	lncRNA	1.48389	-1.39726	27.831	8.58243e-07	9.12181e-06
ENSG00000235917	MTCO2P11	107075214	unprocessed_pseudogene	1.48362	0.960766	33.1713	1.09866e-07	1.66357e-06
ENSG00000166002	SMCO4	56935	protein_coding	1.48139	3.64639	68.8609	8.17138e-13	6.47615e-11
ENSG00000123685	BATF3	55509	protein_coding	1.4793	2.01512	59.1997	1.48959e-11	8.31008e-10
ENSG00000281100	ENSG00000281100	NA	TEC	1.47908	3.53774	55.7183	4.43559e-11	2.08933e-09
ENSG00000085449	WDFY1	57590	protein_coding	1.47784	5.70859	67.5173	1.20962e-12	9.14422e-11
ENSG00000271304	DPRXP2	503643	transcribed_processed_pseudogene	1.47513	-1.09476	13.0735	0.000465902	0.00175427
ENSG00000228097	MTATP6P11	107075311	unprocessed_pseudogene	1.47496	0.62295	22.7487	6.90089e-06	5.2365e-05
ENSG00000125347	IRF1	3659	protein_coding	1.47283	10.0633	80.1278	3.44511e-14	5.00388e-12
ENSG00000235321	ENSG00000235321	NA	lncRNA	1.4692	-0.748303	21.8782	9.45334e-06	6.86054e-05
ENSG00000105402	NAPA	8775	protein_coding	1.46829	7.45985	77.0373	8.03461e-14	9.28342e-12
ENSG00000262223	LINC03048	100130370	lncRNA	1.46797	-1.34714	26.7277	1.31533e-06	1.31414e-05
ENSG00000279913	ENSG00000279913	NA	TEC	1.46786	2.28588	42.0129	4.32594e-09	1.04093e-07
ENSG00000155629	PIK3AP1	118788	protein_coding	1.46771	8.63484	71.1698	4.19273e-13	3.78901e-11
ENSG00000130813	SHFL	55337	protein_coding	1.46661	6.55226	58.9105	1.62643e-11	8.89946e-10
ENSG00000113494	PRLR	5618	protein_coding	1.4628	2.02097	48.61	4.5057e-10	1.55419e-08
ENSG00000289371	ENSG00000289371	NA	lncRNA	1.46079	-1.2786	15.1476	0.000181298	0.000800194
ENSG00000143891	GALM	130589	protein_coding	1.46078	5.07848	24.1912	3.76041e-06	3.19086e-05
ENSG00000004468	CD38	952	protein_coding	1.46035	5.12242	75.401	1.26614e-13	1.35954e-11
ENSG00000276747	PADI6	353238	protein_coding	1.45976	-1.39441	21.405	9.02204e-06	6.60165e-05
ENSG00000132109	TRIM21	6737	protein_coding	1.45861	7.07474	78.6602	5.14046e-14	6.66657e-12
ENSG00000110079	MS4A4A	51338	protein_coding	1.45783	2.20474	56.0891	3.94809e-11	1.89092e-09
ENSG00000198216	CACNA1E	777	protein_coding	1.45591	4.40003	50.0725	2.76534e-10	1.02657e-08
ENSG00000171729	TMEM51	55092	protein_coding	1.45527	0.674455	62.2341	6.00934e-12	3.64798e-10
ENSG00000289327	ENSG00000289327	NA	lncRNA	1.45515	-0.295385	28.518	6.64086e-07	7.3725e-06
ENSG00000135899	SP110	3431	protein_coding	1.45341	8.52798	65.231	2.37793e-12	1.65478e-10
ENSG00000188610	FAM72B	653820	protein_coding	1.45318	-0.0496378	30.8015	2.74029e-07	3.51503e-06
ENSG00000227032	RPS2P36	100271243	processed_pseudogene	1.45224	2.65421	62.782	4.96583e-12	3.12863e-10
ENSG00000198814	GK	2710	protein_coding	1.45006	7.40701	41.8589	4.5626e-09	1.0887e-07
ENSG00000124201	ZNFX1	57169	protein_coding	1.44959	8.9238	65.2122	2.39132e-12	1.65831e-10
ENSG00000160710	ADAR	103	protein_coding	1.4453	10.5477	78.8216	4.91821e-14	6.50507e-12
ENSG00000087253	LPCAT2	54947	protein_coding	1.44284	7.19401	47.6644	6.17743e-10	2.0359e-08
ENSG00000168404	MLKL	197259	protein_coding	1.44177	7.01135	64.6646	2.81581e-12	1.88085e-10
ENSG00000246375	PPM1K-DT	105369192	lncRNA	1.44085	-1.20769	12.6544	0.000573148	0.00209
ENSG00000227082	LINC02798	107985194	lncRNA	1.43769	0.0384896	21.1097	1.37749e-05	9.41843e-05
ENSG00000226758	DISC1-IT1	104472714	lncRNA	1.43561	1.64934	25.5468	2.1632e-06	2.00016e-05
ENSG00000179921	GPBAR1	151306	protein_coding	1.4353	4.96089	78.9825	4.70667e-14	6.26678e-12
ENSG00000279727	LINC02033	105377031	lncRNA	1.43437	2.29165	43.1664	2.88796e-09	7.47127e-08
ENSG00000204397	CARD16	114769	protein_coding	1.43407	5.59958	62.9278	4.74696e-12	3.01931e-10
ENSG00000233030	ENSG00000233030	124904411	lncRNA	1.43372	1.97081	18.1861	4.819e-05	0.000264511
ENSG00000106605	BLVRA	644	protein_coding	1.43299	5.19915	87.7649	4.53468e-15	9.63475e-13
ENSG00000134470	IL15RA	3601	protein_coding	1.42857	4.02112	112.522	1.10355e-17	1.22445e-14
ENSG00000113368	LMNB1	4001	protein_coding	1.42798	6.99976	61.9327	6.42012e-12	3.88553e-10
ENSG00000241886	ENSG00000241886	NA	lncRNA	1.42523	3.09742	30.2819	3.29666e-07	4.09969e-06
ENSG00000288838	ENSG00000288838	NA	lncRNA	1.42488	4.99268	53.9823	7.72378e-11	3.36077e-09
ENSG00000287733	ENSG00000287733	NA	lncRNA	1.42478	3.61076	77.357	7.35894e-14	8.69661e-12
ENSG00000026103	FAS	355	protein_coding	1.42264	7.35025	54.6722	6.18993e-11	2.7781e-09
ENSG00000223525	RABGAP1L-IT1	NA	lncRNA	1.41812	0.848769	15.0688	0.000194393	0.00084695
ENSG00000235513	L3MBTL2-AS1	NA	lncRNA	1.41339	1.38899	38.811	1.35598e-08	2.79193e-07
ENSG00000221955	SLC12A8	84561	protein_coding	1.41327	-0.479473	32.8292	1.26144e-07	1.86343e-06
ENSG00000119655	NPC2	10577	protein_coding	1.40888	6.13608	88.0799	4.17855e-15	9.27267e-13
ENSG00000250508	LINC02701	NA	lncRNA	1.40846	-1.31835	18.7005	3.53091e-05	0.000205117
ENSG00000228166	MTND1P11	100873212	unprocessed_pseudogene	1.4027	1.63925	30.9856	2.51369e-07	3.27271e-06
ENSG00000137752	CASP1	834	protein_coding	1.4008	7.66485	74.752	1.51832e-13	1.61298e-11
ENSG00000135363	LMO2	4005	protein_coding	1.39984	6.66468	43.8022	2.31297e-09	6.15108e-08
ENSG00000274902	ENSG00000274902	NA	lncRNA	1.39928	0.92492	46.8867	8.07843e-10	2.50921e-08
ENSG00000152558	TMEM123	114908	protein_coding	1.39584	8.32571	45.498	1.28926e-09	3.78108e-08
ENSG00000128284	APOL3	80833	protein_coding	1.3916	7.50957	103.093	9.96171e-17	5.1284e-14
ENSG00000185499	MUC1	4582	protein_coding	1.3898	0.339589	40.9086	6.45671e-09	1.47039e-07
ENSG00000144655	CSRNP1	64651	protein_coding	1.38564	6.50677	34.3528	6.97204e-08	1.13548e-06
ENSG00000287655	ENSG00000287655	NA	lncRNA	1.38554	-1.52945	25.7248	1.57386e-06	1.52588e-05
ENSG00000246100	LINC00900	NA	lncRNA	1.38215	-1.1819	27.2167	1.08381e-06	1.11289e-05
ENSG00000141086	CTRL	1506	protein_coding	1.38136	0.211233	46.4608	9.42573e-10	2.86967e-08
ENSG00000259321	ENSG00000259321	NA	lncRNA	1.37898	2.35021	75.0456	1.40057e-13	1.49583e-11
ENSG00000140853	NLRC5	84166	protein_coding	1.37852	9.65929	95.119	6.97832e-16	2.21224e-13
ENSG00000196684	HSH2D	84941	protein_coding	1.37721	8.30003	53.0616	1.03954e-10	4.25443e-09
ENSG00000102554	KLF5	688	protein_coding	1.37575	3.49654	26.4973	1.4714e-06	1.44549e-05
ENSG00000237217	ENSG00000237217	NA	processed_pseudogene	1.37536	0.84286	23.6929	4.63968e-06	3.77449e-05
ENSG00000234142	LINC01675	NA	lncRNA	1.3713	-1.32532	23.7284	4.51551e-06	3.69152e-05
ENSG00000162614	NEXN	91624	protein_coding	1.37016	2.8552	53.5759	8.80876e-11	3.71301e-09
ENSG00000175550	DRAP1	10589	protein_coding	1.36634	6.08901	58.5556	1.81629e-11	9.79573e-10
ENSG00000138760	SCARB2	950	protein_coding	1.36283	6.17251	71.2183	4.13491e-13	3.75375e-11
ENSG00000272941	ENSG00000272941	NA	lncRNA	1.36196	4.79159	70.8525	4.59291e-13	4.05883e-11
ENSG00000254708	MMADHCP2	NA	processed_pseudogene	1.36084	0.249147	9.91518	0.00220296	0.00655115
ENSG00000254017	IGHEP2	3499	IG_C_pseudogene	1.36044	2.12612	55.1403	5.33715e-11	2.44481e-09
ENSG00000197121	PGAP1	80055	protein_coding	1.35917	3.41509	37.8419	1.92267e-08	3.75363e-07
ENSG00000137414	FAM8A1	51439	protein_coding	1.35689	7.31496	51.6989	1.61952e-10	6.3738e-09
ENSG00000121797	CCRL2	9034	protein_coding	1.35566	3.15447	24.4601	3.36742e-06	2.90514e-05
ENSG00000134243	SORT1	6272	protein_coding	1.35514	7.35591	54.9542	5.6562e-11	2.57325e-09
ENSG00000183087	GAS6	2621	protein_coding	1.35311	3.56384	61.7308	6.82961e-12	4.07167e-10
ENSG00000285888	ENSG00000285888	NA	lncRNA	1.35113	-1.74409	18.5508	3.73093e-05	0.000214367
ENSG00000198959	TGM2	7052	protein_coding	1.34759	4.78543	39.2424	1.15809e-08	2.4398e-07
ENSG00000188343	CIBAR1	137392	protein_coding	1.34737	-0.585278	23.5269	5.02023e-06	4.02828e-05
ENSG00000122877	EGR2	1959	protein_coding	1.34702	-0.0459045	32.5171	1.40934e-07	2.03966e-06
ENSG00000254521	SIGLEC12	89858	protein_coding	1.34632	0.555268	24.0008	3.96152e-06	3.32715e-05
ENSG00000237781	ADAMTSL4-AS2	100289061	lncRNA	1.34632	6.22478	38.7656	1.37518e-08	2.82563e-07
ENSG00000096968	JAK2	3717	protein_coding	1.34529	7.81501	85.7068	7.76334e-15	1.49202e-12
ENSG00000207444	SNORD56B	319139	snoRNA	1.34395	-0.392818	14.6601	0.0002327	0.000985261
ENSG00000287216	ENSG00000287216	NA	lncRNA	1.34	-0.891708	24.1277	3.80673e-06	3.22067e-05
ENSG00000229331	GK-IT1	NA	lncRNA	1.33627	2.01776	30.8946	2.6015e-07	3.37165e-06
ENSG00000143554	SLC27A3	11000	protein_coding	1.33625	6.44185	57.5637	2.47649e-11	1.26822e-09
ENSG00000054690	PLEKHH1	57475	protein_coding	1.33607	-1.33439	16.701	9.13991e-05	0.000451837
ENSG00000204516	MICB	4277	protein_coding	1.33172	5.00909	72.3483	2.99434e-13	2.87514e-11
ENSG00000139618	BRCA2	675	protein_coding	1.33163	3.82602	34.6557	6.2257e-08	1.02845e-06
ENSG00000183762	KREMEN1	83999	protein_coding	1.33136	5.97353	31.5248	2.03876e-07	2.78891e-06
ENSG00000213197	NUDCP1	NA	processed_pseudogene	1.33118	-1.50657	15.1249	0.000181204	0.000799959
ENSG00000186818	LILRB4	11006	protein_coding	1.33063	4.98125	73.3249	2.26964e-13	2.22202e-11
ENSG00000100226	GTPBP1	9567	protein_coding	1.33058	8.02362	53.1092	1.02365e-10	4.19803e-09
ENSG00000128203	ASPHD2	57168	protein_coding	1.3303	4.01958	76.0819	1.04747e-13	1.15581e-11
ENSG00000243650	RN7SL834P	106481148	misc_RNA	1.32922	2.48616	36.1907	3.52245e-08	6.24781e-07
ENSG00000108106	UBE2S	27338	protein_coding	1.32921	4.58625	42.5368	3.59576e-09	8.93215e-08
ENSG00000130962	PRRG1	5638	protein_coding	1.32901	-1.37387	17.7225	5.78817e-05	0.000308434
ENSG00000185722	ANKFY1	51479	protein_coding	1.32842	7.85452	64.6021	2.86894e-12	1.8973e-10
ENSG00000213928	IRF9	10379	protein_coding	1.327	6.21962	79.353	4.25368e-14	5.81386e-12
ENSG00000181778	TMEM252	169693	protein_coding	1.3139	2.53152	26.4846	1.47921e-06	1.4503e-05
ENSG00000123700	KCNJ2	3759	protein_coding	1.30979	7.18357	50.8805	2.11803e-10	8.11501e-09
ENSG00000285492	ENSG00000285492	112267968	lncRNA	1.30855	1.32157	53.3064	9.64747e-11	4.01415e-09
ENSG00000106804	C5	727	protein_coding	1.30818	3.60834	27.3919	1.02812e-06	1.06227e-05
ENSG00000259005	ENSG00000259005	NA	lncRNA	1.30662	0.295832	40.4142	7.71627e-09	1.71614e-07
ENSG00000137767	SQOR	58472	protein_coding	1.30583	5.69141	67.8411	1.10006e-12	8.41779e-11
ENSG00000224083	MTCO1P11	107075264	unprocessed_pseudogene	1.30543	1.97336	33.7155	8.86951e-08	1.38935e-06
ENSG00000258499	LINC02287	101929002	lncRNA	1.30495	-1.64119	18.2311	4.41492e-05	0.000245544
ENSG00000216813	ENSG00000216813	NA	processed_pseudogene	1.30486	-1.27033	16.7921	8.94923e-05	0.000443729
ENSG00000168126	OR2W6P	81406	unprocessed_pseudogene	1.30405	-1.59309	13.3087	0.000420797	0.00161154
ENSG00000234534	CSNK1G2P1	NA	processed_pseudogene	1.3026	1.84297	50.2128	2.64369e-10	9.85071e-09
ENSG00000138166	DUSP5	1847	protein_coding	1.30243	4.6042	66.0572	1.86054e-12	1.32174e-10
ENSG00000140280	LYSMD2	256586	protein_coding	1.30151	5.34594	62.6556	5.15466e-12	3.22724e-10
ENSG00000182487	NCF1B.1	NA	transcribed_unprocessed_pseudogene	1.29973	1.92775	30.0047	3.67311e-07	4.48091e-06
ENSG00000285906	ENSG00000285906	102723663	lncRNA	1.29841	-0.159755	37.8822	1.94191e-08	3.78433e-07
ENSG00000237272	OR51R1P	390034	unitary_pseudogene	1.29809	2.34182	32.9179	1.19841e-07	1.79285e-06
ENSG00000165168	CYBB	1536	protein_coding	1.29774	9.67804	76.9479	8.23592e-14	9.45332e-12
ENSG00000289196	ENSG00000289196	NA	lncRNA	1.29611	2.05094	40.5185	7.34088e-09	1.64548e-07
ENSG00000132669	RIN2	54453	protein_coding	1.29486	5.40345	44.7807	1.64932e-09	4.69233e-08
ENSG00000266017	MIR4477B	100616194	miRNA	1.29296	2.90841	30.3261	3.2405e-07	4.0399e-06
ENSG00000241597	ENSG00000241597	100133054	processed_pseudogene	1.29118	-0.640988	21.7918	1.03534e-05	7.39149e-05
ENSG00000163959	SLC51A	200931	protein_coding	1.29109	-1.28191	15.2096	0.000174569	0.000774948
ENSG00000242732	RTL5	340526	protein_coding	1.29013	2.64194	43.2487	2.80524e-09	7.26669e-08
ENSG00000123130	ACOT9	23597	protein_coding	1.2884	5.80799	56.5331	3.42538e-11	1.66858e-09
ENSG00000099860	GADD45B	4616	protein_coding	1.28302	6.37456	45.8085	1.15938e-09	3.43486e-08
ENSG00000103642	LACTB	114294	protein_coding	1.28227	5.69253	58.274	1.98301e-11	1.05613e-09
ENSG00000164136	IL15	3600	protein_coding	1.28146	3.75029	88.2977	3.95069e-15	8.96626e-13
ENSG00000264558	ENSG00000264558	NA	lncRNA	1.28139	-1.56232	45.0495	9.37587e-10	2.85885e-08
ENSG00000067066	SP100	6672	protein_coding	1.28051	8.66013	57.7751	2.31771e-11	1.19611e-09
ENSG00000120280	TASL	80231	protein_coding	1.28044	5.73933	50.2708	2.58952e-10	9.69244e-09
ENSG00000231535	LINC00278	100873962	lncRNA	1.27961	3.84384	16.8308	0.000256135	0.0010664
ENSG00000237711	MTCO3P11	107075153	unprocessed_pseudogene	1.27399	0.982008	22.9294	6.3749e-06	4.89314e-05
ENSG00000246430	LINC00968	100507632	lncRNA	1.2728	1.02805	46.4517	9.35096e-10	2.85562e-08
ENSG00000198604	BAZ1A	11177	protein_coding	1.27148	8.26263	49.0704	3.85669e-10	1.36188e-08
ENSG00000172123	SLFN12	55106	protein_coding	1.27057	4.40043	39.5297	1.04454e-08	2.22642e-07
ENSG00000261997	ENSG00000261997	NA	lncRNA	1.27018	3.08757	26.3052	1.58996e-06	1.53721e-05
ENSG00000239948	RN7SL368P	106479357	misc_RNA	1.26474	1.21336	38.4586	1.53961e-08	3.0997e-07
ENSG00000228302	ENSG00000228302	NA	lncRNA	1.2643	-0.891127	10.8041	0.00137101	0.00438038
ENSG00000167207	NOD2	64127	protein_coding	1.26257	6.979	63.7031	3.75706e-12	2.41273e-10
ENSG00000198848	CES1	1066	protein_coding	1.2612	4.82135	33.4065	9.95699e-08	1.53324e-06
ENSG00000089041	P2RX7	5027	protein_coding	1.25943	5.60455	71.237	4.11284e-13	3.75076e-11
ENSG00000279623	ENSG00000279623	NA	lncRNA	1.25704	-1.02875	13.9167	0.000327894	0.00131027
ENSG00000130202	NECTIN2	5819	protein_coding	1.25639	4.21076	21.512	1.15006e-05	8.08482e-05
ENSG00000171860	C3AR1	719	protein_coding	1.25634	4.84311	43.9812	2.17388e-09	5.83559e-08
ENSG00000203804	ADAMTSL4-AS1	NA	lncRNA	1.25593	6.27727	34.9159	5.64858e-08	9.43255e-07
ENSG00000173786	CNP	1267	protein_coding	1.25582	6.12083	50.8228	2.15861e-10	8.22745e-09
ENSG00000162946	DISC1	27185	protein_coding	1.25456	5.50294	41.2913	5.57504e-09	1.28574e-07
ENSG00000185482	STAC3	246329	protein_coding	1.25405	2.90139	67.3986	1.25326e-12	9.37458e-11
ENSG00000290838	NCF1B	654816	lncRNA	1.25299	4.88479	30.7835	2.71302e-07	3.48677e-06
ENSG00000291236	ENSG00000291236	NA	lncRNA	1.25277	4.79571	50.8836	2.11598e-10	8.11501e-09
ENSG00000172403	SYNPO2	171024	protein_coding	1.24995	1.34055	28.1387	7.65026e-07	8.3129e-06
ENSG00000285231	OOSP3	112577461	protein_coding	1.24928	-1.07684	8.14416	0.00521097	0.0136651
ENSG00000054598	FOXC1	2296	protein_coding	1.24902	-1.11918	14.0761	0.000301563	0.00122068
ENSG00000261839	ENSG00000261839	NA	lncRNA	1.24616	-0.90948	23.9889	4.16578e-06	3.45798e-05
ENSG00000268729	ENSG00000268729	NA	lncRNA	1.24306	-1.18047	24.0278	4.01816e-06	3.3634e-05
ENSG00000198929	NOS1AP	9722	protein_coding	1.24268	0.300423	14.4506	0.000255416	0.00106385
ENSG00000104972	LILRB1	10859	protein_coding	1.24207	7.05692	81.6228	2.29993e-14	3.58861e-12
ENSG00000265566	RN7SL605P	106481087	misc_RNA	1.24063	-0.719839	21.7412	1.0513e-05	7.49073e-05
ENSG00000230225	MTND5P14	100873258	unprocessed_pseudogene	1.24044	0.788785	17.1068	7.79702e-05	0.000396947
ENSG00000185880	TRIM69	140691	protein_coding	1.2394	5.9225	78.0777	6.03118e-14	7.48166e-12
ENSG00000181963	OR52K2	119774	protein_coding	1.23911	2.45826	31.2374	2.27793e-07	3.02492e-06
ENSG00000041357	PSMA4	5685	protein_coding	1.23802	6.11155	77.2041	7.67261e-14	9.01396e-12
ENSG00000181634	TNFSF15	9966	protein_coding	1.23549	0.939585	38.9169	1.30956e-08	2.71032e-07
ENSG00000201435	RNU4-24P	106481179	snRNA	1.23459	-0.742315	10.8625	0.00138458	0.00441738
ENSG00000291144	ENSG00000291144	NA	lncRNA	1.23311	4.49916	44.8874	1.5899e-09	4.5427e-08
ENSG00000065911	MTHFD2	10797	protein_coding	1.23306	5.46807	73.8695	1.94594e-13	1.95298e-11
ENSG00000224418	STK24-AS1	NA	lncRNA	1.23186	0.651649	46.0913	1.05955e-09	3.17262e-08
ENSG00000064763	FAR2	55711	protein_coding	1.2314	5.78376	33.2115	1.07163e-07	1.62881e-06
ENSG00000092010	PSME1	5720	protein_coding	1.2312	8.08235	90.5304	2.22326e-15	5.62062e-13
ENSG00000038210	PI4K2B	55300	protein_coding	1.2284	4.95191	38.41	1.56398e-08	3.13199e-07
ENSG00000262408	ENSG00000262408	NA	processed_pseudogene	1.2283	0.519805	23.4252	5.18238e-06	4.12854e-05
ENSG00000070501	POLB	5423	protein_coding	1.22284	5.01995	83.6725	1.32927e-14	2.19407e-12
ENSG00000139832	RAB20	55647	protein_coding	1.22141	3.85498	57.8674	2.25217e-11	1.17136e-09
ENSG00000070190	DAPP1	27071	protein_coding	1.22065	7.50284	48.6645	4.41631e-10	1.53396e-08
ENSG00000225342	LRRK2-DT	107985190	lncRNA	1.22037	4.20304	46.1453	1.0336e-09	3.09957e-08
ENSG00000286940	MICB-DT	102725068	lncRNA	1.21994	2.45944	43.921	2.22158e-09	5.94765e-08
ENSG00000011422	PLAUR	5329	protein_coding	1.21982	6.69049	49.9222	2.906e-10	1.07082e-08
ENSG00000104312	RIPK2	8767	protein_coding	1.21914	4.81965	54.2378	7.11497e-11	3.14381e-09
ENSG00000204264	PSMB8	5696	protein_coding	1.21903	6.95282	84.6683	1.02079e-14	1.85146e-12
ENSG00000161929	SCIMP	388325	protein_coding	1.21856	6.22384	78.106	5.98444e-14	7.47007e-12
ENSG00000103313	MEFV	4210	protein_coding	1.2178	9.12721	57.8521	2.26249e-11	1.17368e-09
ENSG00000270120	ENSG00000270120	NA	lncRNA	1.21632	2.06472	37.0927	2.52923e-08	4.71891e-07
ENSG00000274932	MIR7150	102465688	miRNA	1.21568	-1.35164	24.5139	3.25392e-06	2.82465e-05
ENSG00000172493	AFF1	4299	protein_coding	1.21477	8.60554	51.1968	1.90898e-10	7.40313e-09
ENSG00000117010	ZNF684	127396	protein_coding	1.21436	2.13311	25.8331	1.92459e-06	1.82015e-05
ENSG00000205220	PSMB10	5699	protein_coding	1.21418	5.9371	111.491	1.39622e-17	1.26751e-14
ENSG00000170542	SERPINB9	5272	protein_coding	1.21369	7.23446	59.65	1.29326e-11	7.37886e-10
ENSG00000236567	TCF3P1	NA	processed_pseudogene	1.21257	3.24631	45.4893	1.29349e-09	3.78792e-08
ENSG00000267102	ENSG00000267102	NA	transcribed_processed_pseudogene	1.20827	2.09433	31.4204	2.12341e-07	2.87517e-06
ENSG00000105609	LILRB5	10990	protein_coding	1.20754	-0.189339	20.6654	1.61964e-05	0.000107431
ENSG00000254470	AP5B1	91056	protein_coding	1.2065	8.92533	59.2259	1.47476e-11	8.25038e-10
ENSG00000146166	LGSN	51557	protein_coding	1.20488	-0.999607	24.6456	2.4451e-06	2.22861e-05
ENSG00000165806	CASP7	840	protein_coding	1.20444	4.42035	90.6601	2.15098e-15	5.50762e-13
ENSG00000166743	ACSM1	116285	protein_coding	1.20426	-0.553484	43.5149	2.65355e-09	6.9096e-08
ENSG00000135636	DYSF	8291	protein_coding	1.20405	9.74823	39.3838	1.10062e-08	2.32364e-07
ENSG00000261644	CYLD-AS1	102724907	lncRNA	1.20385	3.10741	70.0639	5.76685e-13	4.88032e-11
ENSG00000277443	MARCKS	4082	protein_coding	1.20254	7.60509	67.1976	1.32869e-12	9.8284e-11
ENSG00000204778	ZNG1DP	653510	unprocessed_pseudogene	1.20065	-0.112372	15.3032	0.000174365	0.000774217
ENSG00000075399	VPS9D1	9605	protein_coding	1.19473	6.19621	49.8025	3.0236e-10	1.10803e-08
ENSG00000256812	CAPNS2	84290	protein_coding	1.19379	1.45886	24.6445	3.12516e-06	2.73753e-05
ENSG00000187116	LILRA5	353514	protein_coding	1.19344	6.45333	42.6549	3.45e-09	8.64534e-08
ENSG00000112343	TRIM38	10475	protein_coding	1.19308	8.0173	55.4675	4.80223e-11	2.24089e-09
ENSG00000166527	CLEC4D	338339	protein_coding	1.19295	3.91687	36.0243	3.74363e-08	6.57011e-07
ENSG00000236056	GAPDHP14	NA	processed_pseudogene	1.19019	0.660678	36.763	2.88439e-08	5.26572e-07
ENSG00000165457	FOLR2	2350	protein_coding	1.18969	1.40777	64.7853	2.72643e-12	1.83341e-10
ENSG00000133313	CNDP2	55748	protein_coding	1.18742	7.24707	68.9341	7.99611e-13	6.38793e-11
ENSG00000275832	ARHGAP23	57636	protein_coding	1.18712	1.51083	42.3441	3.85294e-09	9.47671e-08
ENSG00000256262	USP30-AS1	NA	lncRNA	1.18628	2.05363	96.1774	5.37549e-16	1.8835e-13
ENSG00000105939	ZC3HAV1	56829	protein_coding	1.18523	8.59826	36.471	3.17469e-08	5.72267e-07
ENSG00000090339	ICAM1	3383	protein_coding	1.18507	6.11215	57.0927	2.87142e-11	1.42303e-09
ENSG00000236047	RPL13AP12	100271277	processed_pseudogene	1.18375	-1.40935	13.7656	0.000352163	0.00138616
ENSG00000229534	HNRNPA1P53	NA	processed_pseudogene	1.17899	-1.05589	10.7002	0.00145863	0.00461823
ENSG00000028116	VRK2	7444	protein_coding	1.17869	4.91299	90.0431	2.51882e-15	6.06095e-13
ENSG00000121060	TRIM25	7706	protein_coding	1.17815	8.99651	46.915	7.95703e-10	2.48099e-08
ENSG00000236073	ENSG00000236073	NA	processed_pseudogene	1.17786	-0.413658	15.5908	0.000154205	0.000696943
ENSG00000146192	FGD2	221472	protein_coding	1.17713	7.66545	85.245	8.7665e-15	1.6363e-12
ENSG00000288684	ENSG00000288684	NA	protein_coding	1.17548	-0.161275	30.6175	2.93428e-07	3.72559e-06
ENSG00000229873	OGFR-AS1	NA	lncRNA	1.17456	-1.44564	17.0672	7.68884e-05	0.000392439
ENSG00000111224	PARP11	57097	protein_coding	1.17429	5.14167	49.1457	3.76111e-10	1.33186e-08
ENSG00000234506	LINC01506	NA	lncRNA	1.17404	4.07477	33.5389	9.46972e-08	1.47068e-06
ENSG00000128604	IRF5	3663	protein_coding	1.17197	6.58543	56.6371	3.31479e-11	1.61865e-09
ENSG00000135540	NHSL1	57224	protein_coding	1.17159	2.30717	63.0369	4.59771e-12	2.93372e-10
ENSG00000174749	FAM241A	132720	protein_coding	1.17101	3.96773	58.942	1.61084e-11	8.86552e-10
ENSG00000231187	SYT15-AS1	102724593	lncRNA	1.16921	0.524209	31.6479	1.94101e-07	2.69021e-06
ENSG00000196778	OR52K1	390036	protein_coding	1.169	3.42686	26.541	1.44573e-06	1.42391e-05
ENSG00000279349	ENSG00000279349	NA	TEC	1.1687	1.50941	19.2788	2.99463e-05	0.000178533
ENSG00000205730	ITPRIPL2	162073	protein_coding	1.16718	5.6687	59.345	1.42128e-11	7.99599e-10
ENSG00000162747	FCGR3B	2215	protein_coding	1.16433	10.6386	37.1465	2.47755e-08	4.6331e-07
ENSG00000164054	SHISA5	51246	protein_coding	1.16362	8.58422	59.6412	1.29681e-11	7.37886e-10
ENSG00000267745	ENSG00000267745	NA	lncRNA	1.16335	1.26049	23.5095	4.98932e-06	4.0067e-05
ENSG00000249252	C1QTNF7-AS1	101929095	lncRNA	1.16269	-0.297608	18.6883	3.89525e-05	0.000222123
ENSG00000163958	ZDHHC19	131540	protein_coding	1.16175	0.987513	22.9032	6.42777e-06	4.92804e-05
ENSG00000267365	KCNJ2-AS1	400617	lncRNA	1.16036	2.74821	36.0994	3.64199e-08	6.41993e-07
ENSG00000207991	MIR601	693186	miRNA	1.1599	0.137095	38.4704	1.54652e-08	3.1085e-07
ENSG00000289242	ENSG00000289242	NA	lncRNA	1.15842	-1.47325	13.3044	0.000425831	0.00162743
ENSG00000183734	ASCL2	430	protein_coding	1.15681	3.95504	51.0838	1.9814e-10	7.65427e-09
ENSG00000205018	ENSG00000205018	NA	lncRNA	1.15636	1.15708	53.9651	7.7904e-11	3.37505e-09
ENSG00000251230	MIR3945HG	731424	lncRNA	1.15577	2.93514	21.5459	1.13371e-05	7.98961e-05
ENSG00000165092	ALDH1A1	216	protein_coding	1.15532	4.56059	56.0214	4.02773e-11	1.91985e-09
ENSG00000235081	ENSG00000235081	NA	processed_pseudogene	1.15488	-0.523891	23.005	6.22322e-06	4.80442e-05
ENSG00000129757	CDKN1C	1028	protein_coding	1.15467	4.78043	51.9514	1.49131e-10	5.945e-09
ENSG00000184838	PRR16	51334	protein_coding	1.15274	-1.15253	16.2342	0.000114538	0.000544915
ENSG00000260249	ENSG00000260249	NA	lncRNA	1.15243	-1.20168	15.6214	0.000148348	0.000673825
ENSG00000117834	SLC5A9	200010	protein_coding	1.15237	0.556125	15.6951	0.000146337	0.000666866
ENSG00000101347	SAMHD1	25939	protein_coding	1.15183	9.7527	56.2836	3.70658e-11	1.7838e-09
ENSG00000237249	ENSG00000237249	NA	processed_pseudogene	1.15128	0.3164	8.90225	0.00364677	0.0100697
ENSG00000221808	MIR1256	100302155	miRNA	1.14933	-1.2364	8.56934	0.00428093	0.0115367
ENSG00000211652	IGLV7-43	28776	IG_V_gene	1.14835	-0.984326	13.1489	0.000465752	0.00175427
ENSG00000173083	HPSE	10855	protein_coding	1.14593	5.72113	61.2932	7.80333e-12	4.62457e-10
ENSG00000171943	SRGAP2C	653464	protein_coding	1.14301	4.74674	27.897	8.40784e-07	8.97495e-06
ENSG00000119915	ELOVL3	83401	protein_coding	1.14212	-1.3055	12.7186	0.000573089	0.00209
ENSG00000267547	ENSG00000267547	NA	lncRNA	1.14134	0.207875	15.3342	0.000172602	0.000767067
ENSG00000247317	LY6E-DT	NA	lncRNA	1.14119	0.814588	39.0556	1.24392e-08	2.59328e-07
ENSG00000173801	JUP	3728	protein_coding	1.13795	5.39724	26.7203	1.34508e-06	1.33852e-05
ENSG00000199024	MIR103A2	406896	miRNA	1.13744	0.902587	26.4705	1.4897e-06	1.45845e-05
ENSG00000181908	LINC02724	100996455	lncRNA	1.13726	1.68208	57.5095	2.52367e-11	1.28251e-09
ENSG00000133101	CCNA1	8900	protein_coding	1.13714	0.0555146	24.4711	3.39297e-06	2.92088e-05
ENSG00000143452	HORMAD1	84072	protein_coding	1.13562	2.62808	27.1008	1.15519e-06	1.17646e-05
ENSG00000289947	ENSG00000289947	NA	lncRNA	1.13426	-1.47696	15.1854	0.000182032	0.000802548
ENSG00000148926	ADM	133	protein_coding	1.13379	5.36357	26.0123	1.78909e-06	1.7072e-05
ENSG00000136682	ZNG1B	150472	protein_coding	1.13326	5.0712	44.4426	1.8532e-09	5.16209e-08
ENSG00000239887	C1orf226	400793	protein_coding	1.13304	-0.0725625	14.2218	0.000281622	0.00115304
ENSG00000198829	SUCNR1	56670	protein_coding	1.12961	0.574315	29.8341	3.9433e-07	4.74431e-06
ENSG00000187164	SHTN1	57698	protein_coding	1.12821	4.71931	64.2628	3.1759e-12	2.07964e-10
ENSG00000242661	RPS3AP43	727970	processed_pseudogene	1.12718	-0.50958	12.7339	0.000573697	0.00209162
ENSG00000180712	LINC02363	728175	lncRNA	1.12611	1.88991	29.0591	5.31696e-07	6.09588e-06
ENSG00000259723	ENSG00000259723	NA	lncRNA	1.12575	-2.12429	9.95958	0.00201335	0.00606682
ENSG00000174705	SH3PXD2B	285590	protein_coding	1.12361	1.95234	40.8803	6.45583e-09	1.47039e-07
ENSG00000133216	EPHB2	2048	protein_coding	1.1234	2.89201	35.0216	5.43215e-08	9.10923e-07
ENSG00000138772	ANXA3	306	protein_coding	1.12235	4.96739	17.2715	7.20934e-05	0.000371958
ENSG00000158104	HPD	3242	protein_coding	1.12218	-1.58695	14.0754	0.000295528	0.00120014
ENSG00000257433	RPAP3-DT	NA	lncRNA	1.12012	4.04813	40.3324	7.83834e-09	1.73959e-07
ENSG00000197122	SRC	6714	protein_coding	1.11903	5.95379	90.4755	2.25465e-15	5.62875e-13
ENSG00000216490	IFI30	10437	protein_coding	1.11712	3.94639	52.2991	1.33169e-10	5.34067e-09
ENSG00000227730	MTND6P5	106480427	unprocessed_pseudogene	1.1166	1.73149	26.2818	1.60574e-06	1.55076e-05
ENSG00000267648	ENSG00000267648	NA	transcribed_processed_pseudogene	1.1155	-0.77331	10.161	0.00195625	0.00591614
ENSG00000157551	KCNJ15	3772	protein_coding	1.11525	7.84478	33.7771	8.6556e-08	1.36205e-06
ENSG00000119686	FLVCR2	55640	protein_coding	1.11395	3.872	55.5161	4.72945e-11	2.2121e-09
ENSG00000168676	KCTD19	146212	protein_coding	1.11391	-1.02116	18.2441	4.62847e-05	0.000255712
ENSG00000253958	CLDN23	137075	protein_coding	1.11308	0.958391	50.3923	2.50084e-10	9.42393e-09
ENSG00000182782	HCAR2	338442	protein_coding	1.11199	5.78536	18.6539	3.92518e-05	0.00022331
ENSG00000189013	KIR2DL4	3805	protein_coding	1.11175	0.278687	20.6172	1.68928e-05	0.000111274
ENSG00000101596	SMCHD1	23347	protein_coding	1.10952	10.6995	45.1588	1.44828e-09	4.19811e-08
ENSG00000272462	LINC02980	123706533	lncRNA	1.10913	2.9737	34.2809	7.16444e-08	1.16143e-06
ENSG00000280734	LINC01232	NA	lncRNA	1.1089	3.64157	57.7509	2.3359e-11	1.20238e-09
ENSG00000285215	ENSG00000285215	NA	transcribed_unprocessed_pseudogene	1.10857	-0.883928	18.2351	4.7597e-05	0.000261875
ENSG00000250734	ENSG00000250734	NA	lncRNA	1.10588	-1.11116	24.8851	2.86376e-06	2.54087e-05
ENSG00000104320	NBN	4683	protein_coding	1.10298	7.09878	43.3694	2.68842e-09	6.99129e-08
ENSG00000196954	CASP4	837	protein_coding	1.10263	7.92941	55.5987	4.60596e-11	2.1594e-09
ENSG00000106785	TRIM14	9830	protein_coding	1.10052	7.20729	55.6686	4.50484e-11	2.11696e-09
ENSG00000197555	SIPA1L1	26037	protein_coding	1.09746	7.99072	70.1325	5.65066e-13	4.80234e-11
ENSG00000254859	ENSG00000254859	NA	lncRNA	1.0959	2.57594	39.6601	1.00233e-08	2.14864e-07
ENSG00000226964	RHEBP2	NA	processed_pseudogene	1.09571	-1.53952	21.7551	1.03589e-05	7.39149e-05
ENSG00000225217	HSPA7	3311	unprocessed_pseudogene	1.0952	5.65225	66.9584	1.42563e-12	1.04679e-10
ENSG00000273314	ENSG00000273314	NA	lncRNA	1.09454	0.627619	58.5965	1.80718e-11	9.78129e-10
ENSG00000233461	ENSG00000233461	122526782	lncRNA	1.09343	1.42007	29.9021	3.82459e-07	4.635e-06
ENSG00000270426	ENSG00000270426	NA	lncRNA	1.09123	3.70542	36.887	2.72492e-08	5.02744e-07
ENSG00000145365	TIFA	92610	protein_coding	1.08822	5.09617	30.8751	2.61865e-07	3.38729e-06
ENSG00000244682	FCGR2C	NA	protein_coding	1.08786	5.80763	58.8072	1.67952e-11	9.16483e-10
ENSG00000288762	ENSG00000288762	NA	lncRNA	1.0869	-0.967729	13.4036	0.000411291	0.00157998
ENSG00000142687	KIAA0319L	79932	protein_coding	1.08624	7.72151	29.2509	4.92777e-07	5.69875e-06
ENSG00000164430	CGAS	115004	protein_coding	1.08525	5.01591	54.1096	7.41379e-11	3.24711e-09
ENSG00000144843	ADPRH	141	protein_coding	1.08511	4.27867	73.4959	2.16264e-13	2.13823e-11
ENSG00000067221	STOML1	9399	protein_coding	1.08389	3.73635	27.7739	8.82994e-07	9.3585e-06
ENSG00000289066	ENSG00000289066	NA	lncRNA	1.08387	-0.786344	18.62	3.92514e-05	0.00022331
ENSG00000148450	MSRB2	22921	protein_coding	1.08381	3.49378	47.9047	5.69885e-10	1.8938e-08
ENSG00000128394	APOBEC3F	200316	protein_coding	1.08307	5.5266	49.2927	3.58145e-10	1.27691e-08
ENSG00000261618	LINC02605	NA	lncRNA	1.08189	-0.527176	14.4572	0.000257874	0.0010723
ENSG00000145016	RUBCN	9711	protein_coding	1.07757	7.6431	42.65	3.45586e-09	8.64918e-08
ENSG00000253139	ENSG00000253139	NA	lncRNA	1.077	-1.25145	16.5443	0.000100322	0.00048881
ENSG00000166889	PATL1	219988	protein_coding	1.07612	6.72519	50.2504	2.60702e-10	9.73223e-09
ENSG00000069849	ATP1B3	483	protein_coding	1.07562	4.77828	69.7331	6.3421e-13	5.23407e-11
ENSG00000250011	HMGB1P3	NA	processed_pseudogene	1.07255	0.0731103	13.1591	0.000469508	0.00176492
ENSG00000289310	ENSG00000289310	NA	lncRNA	1.07137	3.24009	31.4326	2.11278e-07	2.86466e-06
ENSG00000119522	DENND1A	57706	protein_coding	1.07132	6.6454	69.1039	7.61118e-13	6.1397e-11
ENSG00000251131	ENSG00000251131	NA	lncRNA	1.07071	0.890814	25.3711	2.32352e-06	2.12966e-05
ENSG00000257704	INAFM1	255783	protein_coding	1.06779	4.13717	44.3011	1.94619e-09	5.35391e-08
ENSG00000188906	LRRK2	120892	protein_coding	1.06609	10.2577	51.8653	1.53378e-10	6.08998e-09
ENSG00000196743	GM2A	2760	protein_coding	1.06482	6.43919	47.8216	5.85907e-10	1.94059e-08
ENSG00000229899	ENSG00000229899	NA	processed_pseudogene	1.06478	1.95328	28.3515	7.02705e-07	7.69853e-06
ENSG00000013364	MVP	9961	protein_coding	1.06469	8.60236	78.2693	5.7219e-14	7.23277e-12
ENSG00000026751	SLAMF7	57823	protein_coding	1.06373	6.05306	37.0887	2.53052e-08	4.71891e-07
ENSG00000188404	SELL	6402	protein_coding	1.0635	10.0945	40.1011	8.512e-09	1.86405e-07
ENSG00000135900	MRPL44	65080	protein_coding	1.06313	4.80486	47.4996	6.53046e-10	2.10307e-08
ENSG00000232912	RERE-AS1	NA	lncRNA	1.06277	3.06067	29.7994	3.97697e-07	4.77332e-06
ENSG00000214708	ENSG00000214708	105371730	lncRNA	1.06171	-1.33653	13.9288	0.000327166	0.00130762
ENSG00000166801	FAM111A	63901	protein_coding	1.06163	6.8961	56.7162	3.23305e-11	1.5865e-09
ENSG00000291221	ENSG00000291221	NA	lncRNA	1.0585	0.209136	20.6786	1.6477e-05	0.000108976
ENSG00000104375	STK3	6788	protein_coding	1.05837	3.87079	33.0488	1.13984e-07	1.71485e-06
ENSG00000123838	C4BPA	722	protein_coding	1.05808	1.94147	7.87726	0.00608328	0.0155743
ENSG00000270000	ENSG00000270000	NA	lncRNA	1.05751	-0.324712	19.0505	3.33257e-05	0.000195414
ENSG00000284977	ENSG00000284977	105376244	lncRNA	1.05739	3.00928	23.5054	4.99225e-06	4.00744e-05
ENSG00000155287	SLC25A28	81894	protein_coding	1.05729	5.62082	44.5207	1.80395e-09	5.05733e-08
ENSG00000291077	ENSG00000291077	NA	lncRNA	1.05658	0.952424	24.5198	3.29161e-06	2.85112e-05
ENSG00000185215	TNFAIP2	7127	protein_coding	1.05281	10.2316	55.2355	5.17059e-11	2.39044e-09
ENSG00000286507	ENSG00000286507	NA	lncRNA	1.05085	-1.26138	15.597	0.000151678	0.000687075
ENSG00000215458	AATBC	284837	lncRNA	1.04992	6.12983	51.1971	1.9088e-10	7.40313e-09
ENSG00000163702	IL17RC	84818	protein_coding	1.04814	0.472349	48.3752	4.90461e-10	1.67444e-08
ENSG00000268518	ENSG00000268518	NA	lncRNA	1.04745	-0.527294	24.8743	2.88513e-06	2.55642e-05
ENSG00000234436	ENSG00000234436	NA	unprocessed_pseudogene	1.04719	0.896701	29.6479	4.22651e-07	5.03651e-06
ENSG00000133321	PLAAT4	5920	protein_coding	1.0465	5.84858	42.694	3.4031e-09	8.55996e-08
ENSG00000117266	CDK18	5129	protein_coding	1.04619	1.99499	57.6402	2.42063e-11	1.2428e-09
ENSG00000104805	NUCB1	4924	protein_coding	1.04455	8.19621	41.6758	4.86687e-09	1.14624e-07
ENSG00000251692	PTX4	390667	protein_coding	1.04441	0.682262	37.4354	2.23856e-08	4.23375e-07
ENSG00000288046	ENSG00000288046	NA	lncRNA	1.04319	-0.933692	21.9609	9.63532e-06	6.96729e-05
ENSG00000184898	RBM43	375287	protein_coding	1.04268	4.13969	33.8799	8.32776e-08	1.32084e-06
ENSG00000104518	GSDMD	79792	protein_coding	1.04199	7.24097	76.5801	9.11921e-14	1.02898e-11
ENSG00000162714	ZNF496	84838	protein_coding	1.04192	5.19596	37.9536	1.84568e-08	3.62666e-07
ENSG00000106772	PRUNE2	158471	protein_coding	1.04154	1.21329	28.3941	6.94568e-07	7.63452e-06
ENSG00000116711	PLA2G4A	5321	protein_coding	1.04128	2.69309	69.186	7.43753e-13	6.06296e-11
ENSG00000146070	PLA2G7	7941	protein_coding	1.04081	2.59132	38.7368	1.39014e-08	2.84175e-07
ENSG00000185031	SLC2A3P2	NA	processed_pseudogene	1.04056	2.3288	23.7964	4.42634e-06	3.63798e-05
ENSG00000284842	FAM91A2P	NA	transcribed_processed_pseudogene	1.04025	-1.09762	19.5697	2.61331e-05	0.000160151
ENSG00000248697	TOX4P1	285412	processed_pseudogene	1.0401	-0.119014	19.812	2.39214e-05	0.000148464
ENSG00000272636	DOC2B	8447	protein_coding	1.03981	0.089175	19.0318	3.27495e-05	0.000192942
ENSG00000008130	NADK	65220	protein_coding	1.03967	9.56437	43.6731	2.41903e-09	6.38216e-08
ENSG00000023902	PLEKHO1	51177	protein_coding	1.03928	8.17102	73.1969	2.35325e-13	2.29264e-11
ENSG00000120051	CFAP58	159686	protein_coding	1.03727	1.85994	22.2088	8.57727e-06	6.32123e-05
ENSG00000086300	SNX10	29887	protein_coding	1.03678	6.87515	62.7607	4.99308e-12	3.1359e-10
ENSG00000075151	EIF4G3	8672	protein_coding	1.03663	7.04468	33.3373	1.02184e-07	1.56385e-06
ENSG00000150961	SEC24D	9871	protein_coding	1.03599	5.94977	43.1416	2.91052e-09	7.51992e-08
ENSG00000184060	ADAP2	55803	protein_coding	1.03428	4.7166	68.1564	1.00316e-12	7.76557e-11
ENSG00000043591	ADRB1	153	protein_coding	1.03265	-0.318797	19.9434	2.26312e-05	0.000141512
ENSG00000187474	FPR3	2359	protein_coding	1.03213	0.863158	23.9381	4.18554e-06	3.46946e-05
ENSG00000107796	ACTA2	59	protein_coding	1.03022	2.62043	38.508	1.51006e-08	3.05251e-07
ENSG00000225864	ENSG00000225864	NA	unprocessed_pseudogene	1.02975	-0.232483	41.7625	4.82453e-09	1.13903e-07
ENSG00000230438	SERPINB9P1	NA	lncRNA	1.02911	4.87464	26.6173	1.4019e-06	1.38676e-05
ENSG00000197301	HMGA2-AS1	100129940	lncRNA	1.0283	-0.379853	9.16201	0.00320839	0.00902253
ENSG00000086061	DNAJA1	3301	protein_coding	1.02804	6.48697	49.3019	3.57056e-10	1.27569e-08
ENSG00000143889	HNRNPLL	92906	protein_coding	1.0268	5.88585	17.9627	5.3132e-05	0.000287108
ENSG00000168310	IRF2	3660	protein_coding	1.02645	7.8522	48.8983	4.08455e-10	1.43368e-08
ENSG00000254415	SIGLEC14	100049587	protein_coding	1.02638	6.80529	44.0657	1.99739e-09	5.44971e-08
ENSG00000171631	P2RY6	5031	protein_coding	1.02545	2.01223	31.9525	1.73146e-07	2.43526e-06
ENSG00000242525	OR7E100P	81430	unprocessed_pseudogene	1.0238	0.417373	13.8595	0.000339004	0.00134453
ENSG00000124357	NAGK	55577	protein_coding	1.02045	8.27968	53.0349	1.04856e-10	4.28258e-09
ENSG00000144118	RALB	5899	protein_coding	1.01954	7.13175	37.7439	1.992e-08	3.85881e-07
ENSG00000161647	MPP3	4356	protein_coding	1.01894	-0.887972	19.1191	3.24939e-05	0.000191583
ENSG00000162433	AK4	205	protein_coding	1.01866	0.730932	25.8713	1.89864e-06	1.80056e-05
ENSG00000165030	NFIL3	4783	protein_coding	1.01737	5.81304	25.8137	1.93877e-06	1.82992e-05
ENSG00000136048	DRAM1	55332	protein_coding	1.01724	4.3192	64.4807	2.9753e-12	1.95469e-10
ENSG00000218226	TATDN2P2	NA	processed_pseudogene	1.01625	-0.478559	16.4737	0.000103662	0.000502022
ENSG00000273972	ENSG00000273972	NA	lncRNA	1.01576	-1.0362	13.0713	0.000464447	0.00175051
ENSG00000187583	PLEKHN1	84069	protein_coding	1.01522	0.775498	32.5612	1.37557e-07	2.00532e-06
ENSG00000159228	CBR1	873	protein_coding	1.0151	3.80498	56.6596	3.2919e-11	1.61142e-09
ENSG00000289365	ENSG00000289365	NA	lncRNA	1.01349	-0.819257	22.3187	8.31041e-06	6.15408e-05
ENSG00000155313	USP25	29761	protein_coding	1.01324	7.41743	46.0675	1.06127e-09	3.17301e-08
ENSG00000172432	GTPBP2	54676	protein_coding	1.01141	7.01901	45.1738	1.44083e-09	4.1826e-08
ENSG00000060491	OGFR	11054	protein_coding	1.01075	7.95861	70.998	4.40465e-13	3.92721e-11
ENSG00000073331	ALPK1	80216	protein_coding	1.01022	7.25866	45.0594	1.49853e-09	4.31248e-08
ENSG00000257743	MGAM2	93432	protein_coding	1.00915	4.1645	22.7421	6.8573e-06	5.20936e-05
ENSG00000136867	SLC31A2	1318	protein_coding	1.0083	6.40003	53.8978	7.93626e-11	3.42339e-09
ENSG00000134531	EMP1	2012	protein_coding	1.00761	1.09794	29.9073	3.81787e-07	4.63198e-06
ENSG00000257169	ENSG00000257169	NA	processed_pseudogene	1.00759	1.35169	15.5395	0.000156702	0.000705849
ENSG00000169228	RAB24	53917	protein_coding	1.00644	5.61926	48.41	4.8089e-10	1.6474e-08
ENSG00000182541	LIMK2	3985	protein_coding	1.00448	8.69302	32.0103	1.69256e-07	2.39066e-06
ENSG00000139083	ETV6	2120	protein_coding	1.00386	7.19335	55.181	5.2612e-11	2.42671e-09
ENSG00000114405	C3orf14	57415	protein_coding	1.00322	-0.402962	25.2206	2.49837e-06	2.266e-05
ENSG00000100918	REC8	9985	protein_coding	1.0024	5.34877	74.1157	1.81553e-13	1.85355e-11
ENSG00000036565	SLC18A1	6570	protein_coding	1.00233	-0.501814	17.8993	5.50989e-05	0.000296055
ENSG00000225933	RPS14P5	NA	processed_pseudogene	1.00046	-0.901906	12.2004	0.000736447	0.00258585
ENSG00000287077	ENSG00000287077	NA	lncRNA	1.0002	-0.385773	20.5935	1.71845e-05	0.000112912
ENSG00000162004	CCDC78	124093	protein_coding	-1.00076	0.264017	42.1764	4.13008e-09	1.00962e-07
ENSG00000184221	OLIG1	116448	protein_coding	-1.00164	4.00281	26.6519	1.38257e-06	1.371e-05
ENSG00000256720	BTG1P1	NA	processed_pseudogene	-1.00241	1.38722	20.9957	1.43254e-05	9.73153e-05
ENSG00000275491	LINC01730	101929125	lncRNA	-1.00248	0.394533	28.8625	5.76438e-07	6.54126e-06
ENSG00000266145	RHOT1P1	100462813	processed_pseudogene	-1.0031	-0.603588	24.5327	3.3129e-06	2.86553e-05
ENSG00000154856	APCDD1	147495	protein_coding	-1.00477	-0.296081	22.5257	7.56618e-06	5.66174e-05
ENSG00000263482	ANTXRLP1	NA	unprocessed_pseudogene	-1.00482	2.65295	35.5682	4.43342e-08	7.61999e-07
ENSG00000185684	EP400P1	NA	transcribed_unprocessed_pseudogene	-1.00536	-1.4904	16.0086	0.000127131	0.00059435
ENSG00000286262	ENSG00000286262	NA	lncRNA	-1.00864	-1.29653	18.7979	3.7358e-05	0.000214586
ENSG00000198756	COLGALT2	23127	protein_coding	-1.00881	1.39835	31.9348	1.74673e-07	2.45156e-06
ENSG00000140545	MFGE8	4240	protein_coding	-1.00951	3.5383	58.1558	2.05812e-11	1.08302e-09
ENSG00000256937	KRT17P8	NA	processed_pseudogene	-1.00996	2.68385	25.9652	1.82397e-06	1.73633e-05
ENSG00000205927	OLIG2	10215	protein_coding	-1.01075	1.55471	11.1055	0.00123793	0.00400841
ENSG00000249236	ENSG00000249236	105378976	lncRNA	-1.01129	-1.78893	11.4691	0.00098962	0.00332236
ENSG00000254418	SPON1-AS1	NA	lncRNA	-1.01234	-1.38979	10.0387	0.00206735	0.00620421
ENSG00000258120	KRT128P	NA	unprocessed_pseudogene	-1.01244	-0.307599	18.1738	4.70969e-05	0.000259696
ENSG00000145850	TIMD4	91937	protein_coding	-1.01257	-0.224589	20.3324	1.91564e-05	0.00012383
ENSG00000263813	MIR3679	100500878	miRNA	-1.01295	-0.588721	13.9301	0.00032875	0.00131263
ENSG00000127990	SGCE	8910	protein_coding	-1.01306	-0.733271	28.3174	6.98643e-07	7.67086e-06
ENSG00000286389	ENSG00000286389	105373289	lncRNA	-1.01373	-0.527011	24.2187	3.76872e-06	3.19613e-05
ENSG00000260910	SWINGN	NA	lncRNA	-1.01387	1.38876	39.7825	9.57761e-09	2.06347e-07
ENSG00000249763	ENSG00000249763	NA	processed_pseudogene	-1.01605	-1.24665	7.86955	0.00604372	0.0154929
ENSG00000132681	ATP1A4	480	protein_coding	-1.01717	-1.20655	16.8783	7.0727e-05	0.000366043
ENSG00000232021	LEF1-AS1	641518	lncRNA	-1.01729	2.26509	30.2895	3.28749e-07	4.09082e-06
ENSG00000215148	PRSS41	360226	protein_coding	-1.0175	-0.149777	11.5649	0.000995981	0.00334146
ENSG00000273118	ENSG00000273118	NA	lncRNA	-1.01797	-1.63622	6.48526	0.0124519	0.0285784
ENSG00000175445	LPL	4023	protein_coding	-1.01828	-0.0956063	17.9374	5.40596e-05	0.000291647
ENSG00000211798	TRAV18	28665	TR_V_gene	-1.02069	-1.65766	12.2117	0.000715851	0.00252552
ENSG00000120057	SFRP5	6425	protein_coding	-1.02088	-0.392155	23.0491	5.56479e-06	4.38041e-05
ENSG00000249667	LINC01259	106144599	lncRNA	-1.02093	1.70819	38.6787	1.42129e-08	2.89357e-07
ENSG00000290017	ENSG00000290017	NA	lncRNA	-1.02333	0.39521	11.6672	0.000947594	0.00320605
ENSG00000223553	SMPD4P1	645280	transcribed_unprocessed_pseudogene	-1.02772	-1.62909	12.3308	0.000658122	0.0023505
ENSG00000246090	ENSG00000246090	100507053	lncRNA	-1.02832	0.425234	39.5469	1.04449e-08	2.22642e-07
ENSG00000171772	SYCE1	93426	protein_coding	-1.02877	-1.78746	11.3269	0.00103316	0.00344421
ENSG00000274376	ADAMTS7P1	390660	transcribed_unprocessed_pseudogene	-1.03213	2.08056	17.7187	5.91733e-05	0.000314311
ENSG00000259097	ENSG00000259097	NA	lncRNA	-1.03379	0.263526	26.0095	1.74919e-06	1.67473e-05
ENSG00000136999	CCN3	4856	protein_coding	-1.03426	2.86683	26.888	1.25779e-06	1.26615e-05
ENSG00000122547	EEPD1	80820	protein_coding	-1.03534	5.06037	41.7784	4.69386e-09	1.11337e-07
ENSG00000169439	SDC2	6383	protein_coding	-1.0399	0.860837	24.8516	2.87915e-06	2.55226e-05
ENSG00000232184	ENSG00000232184	NA	lncRNA	-1.04019	-1.23879	8.30791	0.00487109	0.0129094
ENSG00000238317	SNORD11	692058	snoRNA	-1.04048	-1.37273	15.0925	0.000193143	0.000842608
ENSG00000054179	ENTPD2	954	protein_coding	-1.0429	0.617683	18.386	4.39738e-05	0.000244841
ENSG00000157404	KIT	3815	protein_coding	-1.04339	1.51137	30.6546	2.85472e-07	3.64077e-06
ENSG00000100024	UPB1	51733	protein_coding	-1.04495	1.42465	28.5422	6.51895e-07	7.26949e-06
ENSG00000114770	ABCC5	10057	protein_coding	-1.04608	5.54708	58.5497	1.81966e-11	9.79573e-10
ENSG00000279255	ENSG00000279255	NA	TEC	-1.04833	-1.56288	14.4044	0.000263537	0.00109198
ENSG00000270542	ENSG00000270542	NA	processed_pseudogene	-1.04965	-0.38145	30.1436	3.53537e-07	4.32914e-06
ENSG00000064270	ATP2C2	9914	protein_coding	-1.05031	-0.550889	15.7003	0.000143221	0.000655404
ENSG00000287625	ENSG00000287625	NA	lncRNA	-1.05044	0.0195711	28.4251	6.89196e-07	7.58381e-06
ENSG00000274173	LINC02967	NA	lncRNA	-1.0509	-0.320729	6.10392	0.0151822	0.0337907
ENSG00000185986	SDHAP3	NA	transcribed_unprocessed_pseudogene	-1.05177	-1.42242	15.2399	0.000179755	0.000794439
ENSG00000111110	PPM1H	57460	protein_coding	-1.05197	2.28201	51.6017	1.67326e-10	6.5526e-09
ENSG00000158488	CD1E	913	protein_coding	-1.05424	-0.77446	19.2539	2.99796e-05	0.000178626
ENSG00000177112	IRAG1-AS1	100129827	lncRNA	-1.05875	0.865453	24.1054	3.90237e-06	3.28714e-05
ENSG00000161381	PLXDC1	57125	protein_coding	-1.0588	3.17038	40.8055	6.62466e-09	1.49839e-07
ENSG00000205710	C17orf107	100130311	protein_coding	-1.06037	0.8438	27.1007	1.15838e-06	1.17796e-05
ENSG00000174171	ENSG00000174171	105370792	lncRNA	-1.06164	2.76984	35.6809	4.25193e-08	7.3333e-07
ENSG00000289538	ENSG00000289538	NA	lncRNA	-1.06197	1.30007	22.9746	6.23377e-06	4.80513e-05
ENSG00000172985	SH3RF3	344558	protein_coding	-1.06212	3.33679	47.6431	6.22378e-10	2.04107e-08
ENSG00000197165	SULT1A2	6799	protein_coding	-1.06285	-0.698243	22.1512	8.91101e-06	6.52624e-05
ENSG00000184613	NELL2	4753	protein_coding	-1.06515	5.53316	43.0146	3.04244e-09	7.8002e-08
ENSG00000268170	ENSG00000268170	NA	lncRNA	-1.0653	0.679715	15.546	0.00015642	0.000705038
ENSG00000275393	ENSG00000275393	NA	lncRNA	-1.06691	-1.46528	12.0214	0.000778999	0.00270653
ENSG00000134193	REG4	83998	protein_coding	-1.06701	-1.43555	22.2657	7.08296e-06	5.35777e-05
ENSG00000174080	CTSF	8722	protein_coding	-1.0682	2.66868	46.9149	7.96273e-10	2.48099e-08
ENSG00000154736	ADAMTS5	11096	protein_coding	-1.07048	1.19605	16.5427	9.98908e-05	0.000487422
ENSG00000118515	SGK1	6446	protein_coding	-1.0707	5.7342	43.8543	2.2716e-09	6.04913e-08
ENSG00000272989	LINC02012	NA	lncRNA	-1.07171	-0.856097	25.0125	2.71907e-06	2.42543e-05
ENSG00000275772	ENSG00000275772	NA	processed_pseudogene	-1.07453	-1.18374	26.0789	1.58807e-06	1.53683e-05
ENSG00000129204	USP6	9098	protein_coding	-1.07838	-1.50802	15.2349	0.000155394	0.000701521
ENSG00000287603	ENSG00000287603	NA	lncRNA	-1.07947	-0.542384	25.0096	2.71252e-06	2.42174e-05
ENSG00000165061	ZMAT4	79698	protein_coding	-1.08205	-1.09191	18.6315	3.62042e-05	0.000209161
ENSG00000160282	FTCD	10841	protein_coding	-1.08263	-0.701467	29.2022	4.74963e-07	5.53117e-06
ENSG00000224307	LINC02975	NA	lncRNA	-1.08331	3.63572	48.5575	4.5782e-10	1.57377e-08
ENSG00000134765	DSC1	1823	protein_coding	-1.08533	1.57416	36.0624	3.70923e-08	6.52693e-07
ENSG00000125531	FNDC11	79025	protein_coding	-1.08612	-0.0643877	31.7068	1.92801e-07	2.67404e-06
ENSG00000268947	ENSG00000268947	NA	lncRNA	-1.08852	-0.456059	25.6813	2.07417e-06	1.93215e-05
ENSG00000178075	GRAMD1C	54762	protein_coding	-1.08996	3.07065	35.4102	4.70113e-08	8.01801e-07
ENSG00000250688	TRAJ55	28700	TR_J_pseudogene	-1.092	-1.50378	18.0587	4.96617e-05	0.000270996
ENSG00000289976	ENSG00000289976	NA	lncRNA	-1.09229	-0.145945	27.7178	9.13315e-07	9.61556e-06
ENSG00000007516	BAIAP3	8938	protein_coding	-1.09322	4.70133	39.1923	1.17917e-08	2.47638e-07
ENSG00000275676	ENSG00000275676	NA	lncRNA	-1.09389	-2.07176	9.67376	0.00229392	0.00678929
ENSG00000141756	FKBP10	60681	protein_coding	-1.09412	-1.722	14.5283	0.000234765	0.000992322
ENSG00000103355	PRSS33	260429	protein_coding	-1.09639	3.61468	11.1029	0.00123899	0.00401009
ENSG00000277301	ENSG00000277301	101929698	lncRNA	-1.10282	0.962682	42.9274	3.16441e-09	8.0509e-08
ENSG00000259081	ENSG00000259081	NA	lncRNA	-1.10776	-1.24268	21.2985	1.28348e-05	8.83615e-05
ENSG00000226423	ENSG00000226423	NA	lncRNA	-1.11022	-0.103689	30.5672	2.99632e-07	3.7899e-06
ENSG00000154102	C16orf74	404550	protein_coding	-1.11464	2.09433	58.9463	1.61135e-11	8.86552e-10
ENSG00000272917	ENSG00000272917	NA	lncRNA	-1.11532	-1.55609	14.6517	0.000222659	0.00094777
ENSG00000254789	ENSG00000254789	NA	lncRNA	-1.11678	0.321268	15.9666	0.000129648	0.000604841
ENSG00000167434	CA4	762	protein_coding	-1.11895	2.7651	26.2777	1.60772e-06	1.55193e-05
ENSG00000235961	PNMA6A	84968	protein_coding	-1.12242	-0.663021	28.5153	6.55858e-07	7.29738e-06
ENSG00000116014	KISS1R	84634	protein_coding	-1.12441	0.0797732	24.9948	2.70402e-06	2.4174e-05
ENSG00000234457	ENSG00000234457	NA	processed_pseudogene	-1.12859	-1.22265	14.9664	0.000202404	0.000875169
ENSG00000178773	CPNE7	27132	protein_coding	-1.13304	-1.15342	19.5892	2.55089e-05	0.000156806
ENSG00000284373	TAF11L2	391742	protein_coding	-1.13708	-1.0138	17.2899	7.15653e-05	0.000369711
ENSG00000290782	CFL1P1	142913	lncRNA	-1.13755	-1.49522	22.2007	8.52376e-06	6.28875e-05
ENSG00000274386	TMEM269	100129924	protein_coding	-1.142	-1.32768	29.4023	4.81264e-07	5.58176e-06
ENSG00000089169	RPH3A	22895	protein_coding	-1.14205	1.56642	15.186	0.000184116	0.000810842
ENSG00000010310	GIPR	2696	protein_coding	-1.14795	2.25662	35.8512	3.99281e-08	6.92828e-07
ENSG00000101230	ISM1	140862	protein_coding	-1.14904	0.447672	41.6545	4.97958e-09	1.16865e-07
ENSG00000167779	IGFBP6	3489	protein_coding	-1.15222	-1.31567	24.4807	3.13013e-06	2.74069e-05
ENSG00000189337	KAZN	23254	protein_coding	-1.15315	2.44491	30.2942	3.28446e-07	4.0896e-06
ENSG00000186049	KRT73	319101	protein_coding	-1.15468	2.24413	28.7256	6.06699e-07	6.8419e-06
ENSG00000290036	ENSG00000290036	105369656	lncRNA	-1.15601	-1.41902	13.7487	0.000346047	0.00136667
ENSG00000286151	ENSG00000286151	NA	unprocessed_pseudogene	-1.15792	-1.35522	15.6641	0.000139713	0.000642789
ENSG00000206077	ZDHHC11B	653082	protein_coding	-1.15896	1.12799	46.8674	8.15604e-10	2.52938e-08
ENSG00000142303	ADAMTS10	81794	protein_coding	-1.15958	4.28774	41.0676	6.03508e-09	1.38384e-07
ENSG00000243661	WBP1LP1	106479029	processed_pseudogene	-1.15995	-1.12737	19.2764	3.01435e-05	0.000179334
ENSG00000050555	LAMC3	10319	protein_coding	-1.16299	-0.287641	30.4848	2.85387e-07	3.64077e-06
ENSG00000201343	Y_RNA.47	NA	misc_RNA	-1.16453	-1.57207	7.61754	0.00680735	0.0171273
ENSG00000278972	ENSG00000278972	NA	TEC	-1.16596	-0.0984198	16.8121	8.89617e-05	0.000441701
ENSG00000235304	LINC01281	286442	lncRNA	-1.16737	-1.62987	13.8374	0.000325645	0.00130232
ENSG00000110944	IL23A	51561	protein_coding	-1.16881	1.48846	46.9802	7.81207e-10	2.45319e-08
ENSG00000248473	LINC01962	102577426	lncRNA	-1.16897	-0.203844	29.5967	4.37433e-07	5.17867e-06
ENSG00000174370	KCNJ5-AS1	219833	lncRNA	-1.17086	-0.827418	32.8242	1.27078e-07	1.87306e-06
ENSG00000171595	DNAI2	64446	protein_coding	-1.17217	-0.630711	30.5246	3.07385e-07	3.87569e-06
ENSG00000100346	CACNA1I	8911	protein_coding	-1.17354	4.67219	57.537	2.49745e-11	1.27568e-09
ENSG00000125804	FAM182A	284800	lncRNA	-1.17446	-1.22468	19.0772	3.08813e-05	0.000183322
ENSG00000290047	ENSG00000290047	NA	lncRNA	-1.1758	-1.71432	15.6936	0.000141683	0.000650054
ENSG00000184702	SEPTIN5	5413	protein_coding	-1.17931	-0.0830451	23.5838	4.87354e-06	3.92953e-05
ENSG00000269802	ENSG00000269802	NA	lncRNA	-1.18161	-0.771266	29.454	4.61737e-07	5.40551e-06
ENSG00000107018	RLN1	6013	protein_coding	-1.18192	-1.34337	15.4247	0.000162053	0.000725841
ENSG00000183421	RIPK4	54101	protein_coding	-1.1907	-0.852223	18.7283	3.63727e-05	0.000210074
ENSG00000290476	ENSG00000290476	NA	lncRNA	-1.1914	-0.782255	22.9546	6.36057e-06	4.8859e-05
ENSG00000225872	TEX14BP	NA	transcribed_unitary_pseudogene	-1.196	-1.99086	11.5887	0.000906731	0.00308662
ENSG00000274015	ENSG00000274015	105370532	lncRNA	-1.19885	-0.647193	40.1806	8.55549e-09	1.86743e-07
ENSG00000106686	SPATA6L	55064	protein_coding	-1.19965	0.091842	36.1613	3.61328e-08	6.39083e-07
ENSG00000248544	ENSG00000248544	NA	lncRNA	-1.20097	-1.65917	16.2596	0.000109779	0.000526271
ENSG00000177103	DSCAML1	57453	protein_coding	-1.20606	-1.33698	25.5989	1.91542e-06	1.81474e-05
ENSG00000242686	PDE6B-AS1	NA	lncRNA	-1.21028	-1.43545	23.5359	4.60592e-06	3.75621e-05
ENSG00000141448	GATA6	2627	protein_coding	-1.21173	-1.35903	20.2954	1.75295e-05	0.000114711
ENSG00000146250	PRSS35	167681	protein_coding	-1.21909	-1.23994	20.78	1.38202e-05	9.43971e-05
ENSG00000270016	ENSG00000270016	NA	lncRNA	-1.2201	-1.4479	22.3634	7.99441e-06	5.93327e-05
ENSG00000227051	C14orf132	56967	protein_coding	-1.22046	1.78272	25.0752	2.62369e-06	2.35719e-05
ENSG00000241889	ENSG00000241889	NA	processed_pseudogene	-1.22373	0.799725	36.4086	3.27757e-08	5.88137e-07
ENSG00000183691	NOG	9241	protein_coding	-1.22786	3.68316	36.3761	3.2886e-08	5.8947e-07
ENSG00000255670	ENSG00000255670	NA	lncRNA	-1.233	-1.18706	21.7017	1.06742e-05	7.58669e-05
ENSG00000008226	DLEC1	9940	protein_coding	-1.23637	2.53525	57.292	2.6993e-11	1.35114e-09
ENSG00000034239	CLXN	79645	protein_coding	-1.23811	-1.87574	16.3928	8.93355e-05	0.000443171
ENSG00000279942	ENSG00000279942	NA	TEC	-1.24021	-0.56538	13.9031	0.000301504	0.00122068
ENSG00000170486	KRT72	140807	protein_coding	-1.24196	2.58945	36.8406	2.77791e-08	5.08994e-07
ENSG00000239704	CDRT4	284040	protein_coding	-1.2421	-0.609783	25.0866	2.64604e-06	2.37087e-05
ENSG00000290588	ENSG00000290588	NA	lncRNA	-1.24405	-1.63242	12.2099	0.000671926	0.00239211
ENSG00000183542	KLRC4	8302	protein_coding	-1.24591	0.770224	28.3734	7.00664e-07	7.6846e-06
ENSG00000273348	ENSG00000273348	NA	lncRNA	-1.24591	-0.609947	28.722	6.14941e-07	6.92702e-06
ENSG00000289120	ENSG00000289120	NA	lncRNA	-1.2523	-0.994604	31.4383	2.10636e-07	2.85986e-06
ENSG00000250602	ENSG00000250602	NA	lncRNA	-1.25995	-1.46664	18.3906	4.21072e-05	0.000236519
ENSG00000289074	ENSG00000289074	NA	lncRNA	-1.26097	-0.359786	37.7441	2.03975e-08	3.93603e-07
ENSG00000156564	LRFN2	57497	protein_coding	-1.26913	-0.529586	29.9816	3.43589e-07	4.2359e-06
ENSG00000156463	SH3RF2	153769	protein_coding	-1.27212	-1.80071	21.1624	9.92049e-06	7.13219e-05
ENSG00000289526	ENSG00000289526	NA	lncRNA	-1.28433	-0.506034	31.3024	2.26906e-07	3.01917e-06
ENSG00000130643	CALY	50632	protein_coding	-1.28507	-1.76296	22.1009	7.74129e-06	5.77546e-05
ENSG00000270379	HEATR9	256957	protein_coding	-1.28541	0.400561	37.0675	2.57606e-08	4.79488e-07
ENSG00000211846	TRAJ43	28712	TR_J_gene	-1.28577	-0.0540421	30.0035	3.71673e-07	4.52625e-06
ENSG00000287586	ENSG00000287586	NA	lncRNA	-1.28767	1.38997	27.1284	1.1449e-06	1.16783e-05
ENSG00000184313	MROH7	374977	protein_coding	-1.29484	-1.60032	12.0351	0.000768162	0.00267931
ENSG00000100218	RSPH14	27156	protein_coding	-1.29879	-0.231908	27.183	1.1248e-06	1.14908e-05
ENSG00000253590	IGLV3-13	NA	IG_V_pseudogene	-1.30404	0.026071	32.7562	8.51895e-08	1.3471e-06
ENSG00000154764	WNT7A	7476	protein_coding	-1.30626	1.84341	59.9176	1.1944e-11	6.85478e-10
ENSG00000264754	ENSG00000264754	NA	lncRNA	-1.32604	-0.99085	20.6443	1.66324e-05	0.000109813
ENSG00000267589	ENSG00000267589	NA	processed_pseudogene	-1.33653	-1.71366	15.3405	0.000157331	0.000708186
ENSG00000267262	ENSG00000267262	NA	lncRNA	-1.35428	-0.640119	16.576	9.60246e-05	0.000470857
ENSG00000169242	EFNA1	1942	protein_coding	-1.35694	-0.448126	42.053	4.28419e-09	1.03338e-07
ENSG00000226800	CACTIN-AS1	404665	lncRNA	-1.3591	-0.219305	77.2683	8.04142e-14	9.28342e-12
ENSG00000267793	ENSG00000267793	NA	transcribed_processed_pseudogene	-1.36504	-2.11994	9.96887	0.00352173	0.0097784
ENSG00000271447	MMP28	79148	protein_coding	-1.36617	0.682607	45.0659	1.51205e-09	4.34515e-08
ENSG00000233746	LINC00656	200261	lncRNA	-1.36725	-1.62905	23.1984	5.4626e-06	4.31392e-05
ENSG00000006704	GTF2IRD1	9569	protein_coding	-1.36768	-1.58271	23.4879	4.6809e-06	3.79874e-05
ENSG00000213373	LINC00671	388387	lncRNA	-1.37241	0.238113	30.9898	2.52955e-07	3.29e-06
ENSG00000288927	ENSG00000288927	NA	lncRNA	-1.37763	-1.53314	26.6622	1.36061e-06	1.35329e-05
ENSG00000132470	ITGB4	3691	protein_coding	-1.37861	1.63794	27.9689	8.21058e-07	8.81149e-06
ENSG00000131459	GFPT2	9945	protein_coding	-1.4002	-1.00254	29.1237	4.34154e-07	5.14595e-06
ENSG00000053328	METTL24	728464	protein_coding	-1.4017	-1.67867	17.6699	5.77407e-05	0.000307765
ENSG00000137261	KIAA0319	9856	protein_coding	-1.40686	2.32879	45.0019	1.52966e-09	4.38942e-08
ENSG00000103154	NECAB2	54550	protein_coding	-1.41441	1.5734	38.3731	1.59072e-08	3.17699e-07
ENSG00000091129	NRCAM	4897	protein_coding	-1.43872	1.44567	32.6186	1.34966e-07	1.97233e-06
ENSG00000122733	PHF24	23349	protein_coding	-1.4396	0.0444792	40.4654	7.63609e-09	1.7021e-07
ENSG00000178947	SMIM10L2A	399668	protein_coding	-1.44915	0.136462	42.1308	4.23235e-09	1.02583e-07
ENSG00000284874	ENSG00000284874	100526833	protein_coding	-1.46249	-0.333848	27.7193	9.12736e-07	9.61454e-06
ENSG00000166402	TUB	7275	protein_coding	-1.46267	-1.7703	19.9321	1.9294e-05	0.000124303
ENSG00000169429	CXCL8	3576	protein_coding	-1.47123	3.43751	18.6523	3.92838e-05	0.000223399
ENSG00000162576	MXRA8	54587	protein_coding	-1.49276	-0.523263	42.1071	3.60124e-09	8.93465e-08
ENSG00000126603	GLIS2	84662	protein_coding	-1.49589	-0.539694	20.6049	1.69149e-05	0.000111383
ENSG00000207306	RNU6-1152P	106480073	snRNA	-1.50006	-1.91351	14.1698	0.000265004	0.00109693
ENSG00000220378	KRT8P42	NA	processed_pseudogene	-1.5008	-1.44351	21.8899	9.32517e-06	6.79609e-05
ENSG00000173578	XCR1	2829	protein_coding	-1.52502	-0.916938	34.1955	6.87506e-08	1.1218e-06
ENSG00000240535	ENSG00000240535	NA	lncRNA	-1.53331	-0.993137	24.0316	3.99825e-06	3.35517e-05
ENSG00000164199	ADGRV1	84059	protein_coding	-1.54197	-1.67437	23.4387	4.72067e-06	3.82325e-05
ENSG00000279208	ENSG00000279208	NA	unprocessed_pseudogene	-1.54763	-2.33802	14.4119	0.000266127	0.00110089
ENSG00000257495	KRT73-AS1	100127967	lncRNA	-1.56429	0.291109	48.2541	5.21105e-10	1.75458e-08
ENSG00000283234	ENSG00000283234	NA	transcribed_unitary_pseudogene	-1.57108	-1.87422	37.4903	1.29273e-08	2.68383e-07
ENSG00000065361	ERBB3	2065	protein_coding	-1.57289	-1.20492	40.2983	6.601e-09	1.49643e-07
ENSG00000182580	EPHB3	2049	protein_coding	-1.59129	0.896339	52.7555	1.1673e-10	4.73849e-09
ENSG00000283529	ENSG00000283529	NA	transcribed_unprocessed_pseudogene	-1.5915	-1.89249	21.4896	9.48274e-06	6.87579e-05
ENSG00000176771	NCKAP5	344148	protein_coding	-1.61569	-1.87408	19.4488	2.35533e-05	0.000146524
ENSG00000158089	GALNT14	79623	protein_coding	-1.62267	1.21149	28.4232	6.86381e-07	7.56534e-06
ENSG00000286887	ENSG00000286887	NA	lncRNA	-1.63654	-1.29871	48.1458	5.06621e-10	1.71787e-08
ENSG00000236242	MYO16-AS1	100885782	lncRNA	-1.68626	-1.27528	15.1253	0.00016644	0.00074349
ENSG00000266256	LINC00683	284276	lncRNA	-1.69944	0.34723	40.0282	8.70805e-09	1.89659e-07
ENSG00000166033	HTRA1	5654	protein_coding	-1.77811	-0.76641	68.0602	7.56587e-13	6.1397e-11
ENSG00000188487	INSC	387755	protein_coding	-1.7833	-1.41934	32.1658	1.35371e-07	1.97634e-06
ENSG00000158270	COLEC12	81035	protein_coding	-1.91834	-1.47964	41.8789	2.47844e-09	6.49547e-08
ENSG00000124875	CXCL6	6372	protein_coding	-2.11291	-1.51486	33.2079	8.0305e-08	1.28103e-06
ENSG00000109819	PPARGC1A	10891	protein_coding	-2.11422	-1.63563	31.1834	1.17915e-07	1.76669e-06
ENSG00000204283	LINC01973	400624	lncRNA	-2.12615	-1.59101	41.4068	4.22434e-09	1.02513e-07
ENSG00000174697	LEP	3952	protein_coding	-2.8979	-1.73584	48.4844	1.53902e-10	6.09868e-09

## Sheet: Fig. 1F GSEA GO BNT prime
GSEA GO at BNT162b2 prime (V1+1 vs V1)
ID	Description	setSize	enrichmentScore	NES	pvalue	p.adjust	qvalue	rank	leading_edge	core_enrichment
GO:0009615	response to virus	339	0.915453	1.52472	4.23022e-26	1.8503e-22	1.71524e-22	614	tags=27%, list=4%, signal=26%	6355/3627/10964/51191/91543/10561/3434/9636/11274/4599/4940/3437/2537/2633/23586/8638/3433/4938/6773/79132/6772/55601/115362/81030/3665/64135/4939/5610/117854/10346/83666/246778/5371/5359/91351/24138/10410/4343/85363/64108/4600/9447/151636/3965/3428/10379/684/10859/2635/84166/51284/730249/55337/3600/2634/197259/81622/3669/200315/9111/8519/3717/4283/834/3663/100507436/103/6737/7706/3659/25939/5550…
GO:0051607	defense response to virus	259	0.924386	1.5447	2.51717e-22	5.50505e-19	5.10323e-19	614	tags=32%, list=4%, signal=31%	3627/10964/51191/91543/3434/9636/11274/4599/4940/3437/2537/2633/23586/8638/3433/4938/6773/79132/6772/55601/115362/81030/3665/64135/4939/5610/117854/10346/83666/246778/5371/5359/91351/24138/10410/4343/85363/64108/4600/9447/151636/3428/10379/684/10859/2635/84166/51284/730249/55337/3600/2634/197259/81622/3669/200315/8519/4283/834/3663/100507436/103/6737/7706/3659/25939/56829/57169/51251/200316/53840…
GO:0016032	viral process	370	0.862774	1.43541	5.93604e-14	8.65474e-11	8.02302e-11	792	tags=17%, list=5%, signal=17%	6355/6347/27074/6614/91543/3434/9636/4599/4940/8638/4938/6772/3665/64135/4939/5610/117854/10346/83666/5359/24138/10410/85363/3965/3428/84875/4061/684/55337/3669/950/200315/6993/8519/51510/9830/103/6737/7706/56829/57169/558/63901/200316/53840/1514/60489/10475/147339/2332/3949/2621/30835/7726/10241/3383/4261/7391/1105/93343/6741/9582/8764
GO:0002831	regulation of response to biotic stimulus	450	0.850132	1.4104	1.32057e-13	1.44405e-10	1.33864e-10	1106	tags=24%, list=7%, signal=23%	51191/91543/9636/11274/710/4940/23586/8638/4938/6773/54625/3430/79132/6772/55601/115362/81030/3665/64135/29126/5610/117854/10346/83666/246778/5359/85363/9447/151636/56833/3965/3428/259307/634/10859/84166/51284/730249/10906/3600/2634/81622/55072/9111/400709/834/100507436/103/6737/7706/3659/118788/25939/114769/57590/57169/200316/10875/55577/60489/10392/81844/10475/388325/4277/80231/2867/5272/93978/…
GO:0019058	viral life cycle	270	0.877089	1.46311	6.67067e-12	5.8355e-09	5.40956e-09	640	tags=19%, list=4%, signal=18%	6355/6347/27074/6614/91543/3434/9636/4599/4940/8638/4938/64135/4939/5610/117854/10346/5359/24138/10410/85363/3965/3428/4061/684/55337/3669/950/200315/6993/8519/51510/103/6737/7706/56829/57169/558/63901/200316/53840/1514/60489/10475/147339/2332/3949/2621/30835/7726/3383/4261
GO:0045088	regulation of innate immune response	380	0.84902	1.41122	8.58511e-12	6.25855e-09	5.80173e-09	1126	tags=23%, list=7%, signal=22%	91543/9636/11274/710/4940/23586/8638/4938/6773/54625/3430/79132/55601/115362/81030/3665/64135/29126/5610/117854/83666/5359/85363/9447/56833/3965/3428/634/10859/84166/51284/730249/10906/2634/81622/9111/834/100507436/103/6737/7706/3659/118788/25939/57590/57169/55577/10392/81844/388325/80231/2867/5272/93978/653361/115004/5581/29110/64127/8767/4615/144811/353376/4210/80216/92610/57162/9958/64581/3134…
GO:0050792	regulation of viral process	141	0.913123	1.53042	4.32181e-11	2.70052e-08	2.5034e-08	640	tags=31%, list=4%, signal=30%	27074/91543/3434/9636/4599/4940/8638/4938/6772/64135/4939/5610/117854/10346/5359/24138/10410/85363/3965/3428/4061/684/55337/3669/200315/6993/8519/9830/103/6737/7706/56829/57169/558/63901/200316/53840/60489/10475/147339/2332/30835/7726/4261
GO:0031349	positive regulation of defense response	405	0.830511	1.37945	5.65929e-10	3.09422e-07	2.86837e-07	1202	tags=23%, list=8%, signal=22%	91543/4940/23586/8638/4938/3430/79132/55601/115362/81030/3665/3620/64135/29126/5610/117854/83666/5359/2209/85363/9447/3428/84166/51284/730249/3600/2634/81622/55072/9111/838/400709/834/7706/3659/118788/57590/57169/55577/10392/81844/388325/80231/2867/93978/115004/5581/79792/29110/2865/64127/8767/4615/3949/8737/4192/837/144811/353376/4210/80216/92610/57162/120892/59341/9958/64581/3134/1520/6714/3735…
GO:0002253	activation of immune response	487	0.818508	1.35393	1.15336e-09	5.60531e-07	5.19617e-07	1263	tags=21%, list=8%, signal=20%	91543/629/710/4940/2633/23586/8638/4938/3430/79132/55601/115362/81030/3665/64135/29126/5610/5359/85363/9447/3428/634/51284/714/730249/2634/81622/55072/713/9111/11006/10616/834/7706/3659/118788/57590/57169/55577/727/10392/388325/4277/80231/2867/93978/115004/5581/29110/64127/952/25865/8767/719/4615/1845/717/144811/353376/4210/80216/92610/57162/10384/11119/9958/64581/3937/1520/712/6714/2533/84282/94…
GO:0019221	cytokine-mediated signaling pathway	382	0.834888	1.38768	1.59878e-09	6.99308e-07	6.48265e-07	1139	tags=20%, list=7%, signal=19%	6355/3627/6347/9636/11274/4599/4940/8638/4938/6773/54625/6373/6772/81030/3665/64135/4939/117854/83666/8651/10410/9447/10673/133396/634/10859/84166/5618/3600/9353/6672/11006/8519/3717/4283/834/3663/3601/3557/103/3659/25939/1230/114769/7444/558/355/81844/29110/8767/4615/8737/2621/9034/837/353376/92610/3594/2296/64343/406893/8764/10288/6714/8877/729230/84888/84818/2185/331/5771/1240/11024/2207/6776/…
GO:1903900	regulation of viral life cycle	119	0.915628	1.53418	1.9452e-09	7.73483e-07	7.17025e-07	640	tags=34%, list=4%, signal=33%	27074/91543/3434/9636/4599/4940/8638/4938/64135/4939/5610/117854/10346/5359/24138/10410/85363/3965/3428/4061/684/55337/3669/200315/8519/103/6737/7706/56829/57169/558/63901/200316/53840/60489/10475/147339/2332/30835/7726/4261
GO:0019079	viral genome replication	115	0.918246	1.54134	2.64524e-09	9.6419e-07	8.93812e-07	605	tags=28%, list=4%, signal=27%	6355/6347/91543/3434/9636/4599/4940/8638/4938/64135/4939/5610/117854/5359/24138/10410/3428/684/55337/3669/200315/8519/103/56829/57169/63901/200316/60489/10475/2332/2621/30835
GO:0045089	positive regulation of innate immune response	313	0.84327	1.40366	5.2427e-09	1.63797e-06	1.51841e-06	1202	tags=23%, list=8%, signal=21%	91543/4940/23586/8638/4938/3430/79132/55601/115362/81030/3665/64135/29126/5610/117854/83666/5359/85363/9447/3428/84166/51284/730249/2634/81622/9111/834/7706/3659/118788/57590/57169/55577/10392/81844/388325/80231/2867/93978/115004/5581/29110/64127/8767/4615/144811/353376/4210/80216/92610/57162/9958/64581/3134/1520/6714/84282/948/26253/57724/2219/331/148022/11314/5608/7097/5819/4067/114548/1540/4332
GO:0002833	positive regulation of response to biotic stimulus	329	0.839671	1.39792	4.92106e-09	1.63797e-06	1.51841e-06	1202	tags=23%, list=8%, signal=22%	91543/4940/23586/8638/4938/3430/79132/55601/115362/81030/3665/64135/29126/5610/117854/83666/5359/85363/9447/3428/84166/51284/730249/2634/81622/9111/400709/834/7706/3659/118788/57590/57169/55577/10392/81844/388325/80231/2867/93978/115004/5581/23328/29110/64127/8767/4615/3140/144811/353376/4210/80216/92610/57162/9958/64581/3134/1520/6714/84282/948/26253/57724/2219/331/148022/84034/11314/5608/7097/5…
[truncated: 4,360 more rows]

## Sheet: Fig. 1F GSEA GO BNT boost
GSEA GO at BNT162b2 boost (V2+1 vs V2)
ID	Description	setSize	enrichmentScore	NES	pvalue	p.adjust	qvalue	rank	leading_edge	core_enrichment
[truncated: 4,377 more rows]

## Sheet: Fig. 1F GSEA GO ChAd prime
GSEA GO at ChAdOx1 prime (V1+1 vs V1)
ID	Description	setSize	enrichmentScore	NES	pvalue	p.adjust	qvalue	rank	leading_edge	core_enrichment
[truncated: 4,376 more rows]

## Sheet: Fig. 1F GSEA GO ChAd boost
GSEA GO at ChAdOx1 boost (V2+1 vs V2)
[truncated: 4,380 more rows]

## Sheet: Fig. 1H
Summary change in cytokines prime vs boost
[truncated: 53 more rows]

## Sheet: Fig. 1I,J 
Cytokine concentrations in healthcare workers (Interferons)
[truncated: 46 more rows]

[truncated: 52 more sheets: Fig.2B-F; S4C, Fig. 2G-I; SF5C,D, Fig. 3 MAIT DEG C.prime, Fig. 3 MAIT DEG C.boost, Fig. 3 MAIT DEG B.prime, Fig. 3 MAIT DEG B.boost, Fig. 3C-E; Fig. 4B, Fig. 3F MAIT GSEA BNT.1, Fig. 3F MAIT GSEA BNT.2, Fig. 3F MAIT GSEA ChAd.1, Fig. 3F MAIT GSEA ChAd.2, Fig. 3H GSVA, Fig. 4E-I Vitro - ChAd, Fig. 5C-F; S7A Peptide 8 vs 24, Fig. 5I-K; N-Q; S7A, D-H, Fig. S7J,K Peptide IFN-γ, Fig. 5H; S7B,C Peptide Dublin, Fig. 5L; S8A B, Fig. 6D, E, Fig. 6A-C, F, L …]
